# Supplementary material for: Data on metal-chelating, -immobilisation and biosorption properties by Gordonia rubripertincta CWB2 in dependency on rare earth adaptation
Source: Data Brief. 2020 May 21;31:105739. doi: 10.1016/j.dib.2020.105739 (PMC7262544; doi:10.1016/j.dib.2020.105739)
Supplement: Supplementary file 1 [file mmc1.xlsx]

## Sheet: Main_Fig1_Transcriptome_data
															without_IRON_fe_vs_Fructose		Fructose
	Locus	Feature	EC-Number	Product	Feature Type	Track	Chromosome	Strand	Start	Stop	Length	TPM Value CWB2plusFruc	TPM Value wo_IRON_fe_all_combined	TPM Value Styrol	A-value	M-value	A-value	M-value	plasmid				fr/wo
177	GCWB2_23005	cspA2		putative cold shock protein A	CDS	CWB2plusFruc_vs_GCWB2_07242017.bam	gnl|CeBiTec|chromosome	Fwd	5033310	5033513	204	23199.5	37662.7	29230	14.8513	0.699042	14.6685	0.333357	'b'	0.7	0.7	0.7	1.62343
3810	GCWB2_04565	carD		RNA polymerase-binding transcription factor CarD	CDS	CWB2plusFruc_vs_GCWB2_07242017.bam	gnl|CeBiTec|chromosome	Fwd	981772	982260	489	3645.09	56379	3467.85	13.8073	3.95113	11.7958	-0.071912	'b'	0.7	0.7	0.7	15.4671
682	GCWB2_20475	sigK2		ECF RNA polymerase sigma factor SigK	CDS	CWB2plusFruc_vs_GCWB2_07242017.bam	gnl|CeBiTec|chromosome	Fwd	4488221	4488781	561	7040.48	26088.2	337.976	13.7263	1.88965	10.5911	-4.38068	'b'	0.7	0.7	0.7	3.70546
2101	GCWB2_13260	GCWB2_13260		hypothetical protein	CDS	CWB2plusFruc_vs_GCWB2_07242017.bam	gnl|CeBiTec|chromosome	Rev	2913439	2913341	99	14422.8	10097.3	10339.7	13.5589	-0.514386	13.576	-0.480154	'b'	0.7	0.7	0.7	0.700091
4513	GCWB2_00995	dps	1.16.-.-	DNA protection during starvation protein	CDS	CWB2plusFruc_vs_GCWB2_07242017.bam	gnl|CeBiTec|chromosome	Rev	229429	228890	540	8514.03	11056.2	292.184	13.2441	0.376947	10.6232	-4.86489	'b'	0.7	0.7	0.7	1.29859
3831	GCWB2_04460	GCWB2_04460		hypothetical protein	CDS	CWB2plusFruc_vs_GCWB2_07242017.bam	gnl|CeBiTec|chromosome	Rev	959481	959305	177	3429.02	26030.7	3417.11	13.2058	2.92434	11.7411	-0.00502006	'b'	0.7	0.7	0.7	7.59128
3991	GCWB2_03655	GCWB2_03655		hypothetical protein	CDS	CWB2plusFruc_vs_GCWB2_07242017.bam	gnl|CeBiTec|chromosome	Fwd	786008	786103	96	10164.8	4689.89	7020.79	12.7533	-1.11596	13.0444	-0.533882	'b'	0.7	0.7	0.7	0.461384
3010	GCWB2_08650	GCWB2_08650		BFD-like [2Fe-2S] binding domain protein	CDS	CWB2plusFruc_vs_GCWB2_07242017.bam	gnl|CeBiTec|chromosome	Rev	1872175	1871993	183	1815.52	25187	498.165	12.7233	3.79423	9.89332	-1.86568	'b'	0.7	0.7	0.7	13.8732
1072	GCWB2_18520	lrtA		Light-repressed protein A	CDS	CWB2plusFruc_vs_GCWB2_07242017.bam	gnl|CeBiTec|chromosome	Rev	4032392	4031571	822	2922	13526.3	1448.14	12.6181	2.21074	11.0064	-1.01275	'b'	0.7	0.7	0.7	4.62911
3684	GCWB2_05215	rpmG2		50S ribosomal protein L33	CDS	CWB2plusFruc_vs_GCWB2_07242017.bam	gnl|CeBiTec|chromosome	Fwd	1129706	1129873	168	5259.03	6887.07	7196.05	12.5551	0.389094	12.5868	0.452408	'b'	0.7	0.7	0.7	1.30957
1624	GCWB2_15690	GCWB2_15690		hypothetical protein	CDS	CWB2plusFruc_vs_GCWB2_07242017.bam	gnl|CeBiTec|chromosome	Rev	3438829	3438428	402	2041.88	17026.4	2403.77	12.5256	3.0598	11.1134	0.235397	'b'	0.7	0.7	0.7	8.33858
4573	GCWB2_00695	sodA	1.15.1.1	Superoxide dismutase [Mn]	CDS	CWB2plusFruc_vs_GCWB2_07242017.bam	gnl|CeBiTec|chromosome	Rev	155361	154732	630	4778.08	7158.12	1636.56	12.5138	0.583149	11.4493	-1.54577	'b'	0.7	0.7	0.7	1.49812
1041	GCWB2_18675	rpmJ		50S ribosomal protein L36	CDS	CWB2plusFruc_vs_GCWB2_07242017.bam	gnl|CeBiTec|chromosome	Rev	4059501	4059388	114	5499.02	6117.1	7018.83	12.5018	0.153674	12.601	0.352057	'b'	0.7	0.7	0.7	1.1124
4197	GCWB2_02620	cspA1		putative cold shock protein A	CDS	CWB2plusFruc_vs_GCWB2_07242017.bam	gnl|CeBiTec|chromosome	Fwd	569008	569211	204	6671.91	4945.22	3847.47	12.4879	-0.432065	12.3068	-0.794188	'b'	0.7	0.7	0.7	0.7412
4459	GCWB2_01280	GCWB2_01280		CsbD-like protein	CDS	CWB2plusFruc_vs_GCWB2_07242017.bam	gnl|CeBiTec|chromosome	Fwd	291134	291343	210	1657.12	17918.5	954.626	12.4118	3.4347	10.2966	-0.79567	'b'	0.7	0.7	0.7	10.8131
1346	GCWB2_17120	nrdH1		Glutaredoxin-like protein NrdH	CDS	CWB2plusFruc_vs_GCWB2_07242017.bam	gnl|CeBiTec|chromosome	Rev	3738219	3737983	237	4820.5	5828.06	1818.81	12.3719	0.273832	11.5319	-1.40619	'b'	0.7	0.7	0.7	1.20901
4661	GCWB2_00385	GCWB2_00385		Cell surface lipoprotein MPB83 precursor	CDS	CWB2plusFruc_vs_GCWB2_07242017.bam	gnl|CeBiTec|chromosome	Rev	80621	79962	660	3423.85	7822.4	85.6	12.3374	1.19199	9.08047	-5.32187	'b'	0.7	0.7	0.7	2.28468
3762	GCWB2_04810	GCWB2_04810		hypothetical protein	CDS	CWB2plusFruc_vs_GCWB2_07242017.bam	gnl|CeBiTec|chromosome	Fwd	1034512	1034613	102	3302.58	7430.97	5198.12	12.2744	1.16996	12.0166	0.654394	'b'	0.7	0.7	0.7	2.25005
3047	GCWB2_08465	groS		10 kDa chaperonin	CDS	CWB2plusFruc_vs_GCWB2_07242017.bam	gnl|CeBiTec|chromosome	Fwd	1830448	1830747	300	4343.09	4928.21	5421.66	12.1757	0.182342	12.2445	0.320013	'b'	0.7	0.7	0.7	1.13472
2718	GCWB2_10150	rpsA		30S ribosomal protein S1	CDS	CWB2plusFruc_vs_GCWB2_07242017.bam	gnl|CeBiTec|chromosome	Fwd	2207494	2208960	1467	3265.27	6132.94	2919.96	12.1277	0.909374	11.5924	-0.161256	'b'	0.7	0.7	0.7	1.87823
4663	GCWB2_00380	GCWB2_00380		Cell surface lipoprotein MPB83 precursor	CDS	CWB2plusFruc_vs_GCWB2_07242017.bam	gnl|CeBiTec|chromosome	Rev	79698	79039	660	3032.68	5364.21	89.9218	11.9778	0.82277	9.02849	-5.07578	'b'	0.7	0.7	0.7	1.7688
730	GCWB2_20235	GCWB2_20235		hypothetical protein	CDS	CWB2plusFruc_vs_GCWB2_07242017.bam	gnl|CeBiTec|chromosome	Rev	4439896	4439390	507	18088.8	830.101	8683.36	11.92	-4.44566	13.6134	-1.05877	'b'	0.7	0.7	0.7	0.0458904
1736	GCWB2_15120	lppS3	2.-.-.-	Putative L,D-transpeptidase LppS precursor	CDS	CWB2plusFruc_vs_GCWB2_07242017.bam	gnl|CeBiTec|chromosome	Fwd	3305263	3305961	699	6572.34	2243.59	4202.02	11.9069	-1.5506	12.3595	-0.645324	'b'	0.7	0.7	0.7	0.341369
1040	GCWB2_18680	infA		Translation initiation factor IF-1	CDS	CWB2plusFruc_vs_GCWB2_07242017.bam	gnl|CeBiTec|chromosome	Rev	4059842	4059621	222	1722.99	8405.2	3268.52	11.8939	2.28637	11.2126	0.923722	'b'	0.7	0.7	0.7	4.87827
4208	GCWB2_02560	GCWB2_02560		hypothetical protein	CDS	CWB2plusFruc_vs_GCWB2_07242017.bam	gnl|CeBiTec|chromosome	Fwd	559563	560384	822	765.45	17493.8	1330.68	11.8374	4.5144	9.97906	0.797787	'b'	0.7	0.7	0.7	22.8543
1229	GCWB2_17705	lsr2		Nucleoid-associated protein Lsr2	CDS	CWB2plusFruc_vs_GCWB2_07242017.bam	gnl|CeBiTec|chromosome	Fwd	3854685	3855029	345	2121.36	5698.98	1629.65	11.7636	1.42571	10.8606	-0.380426	'b'	0.7	0.7	0.7	2.68648
1584	GCWB2_15890	erpA		Iron-sulfur cluster insertion protein ErpA	CDS	CWB2plusFruc_vs_GCWB2_07242017.bam	gnl|CeBiTec|chromosome	Rev	3483120	3482767	354	1756.84	6615.03	1999.71	11.7352	1.91277	10.8722	0.186808	'b'	0.7	0.7	0.7	3.7653
2147	GCWB2_13025	pup		Prokaryotic ubiquitin-like protein Pup	CDS	CWB2plusFruc_vs_GCWB2_07242017.bam	gnl|CeBiTec|chromosome	Rev	2862687	2862496	192	1373.18	7258.29	1328.75	11.6244	2.40211	10.3996	-0.0474497	'b'	0.7	0.7	0.7	5.28575
3043	GCWB2_08485	sigD		ECF RNA polymerase sigma factor SigD	CDS	CWB2plusFruc_vs_GCWB2_07242017.bam	gnl|CeBiTec|chromosome	Fwd	1834325	1834912	588	4780.28	1911.35	3125.59	11.5616	-1.32251	11.9164	-0.612968	'b'	0.7	0.7	0.7	0.39984
1520	GCWB2_16220	acpM		Meromycolate extension acyl carrier protein	CDS	CWB2plusFruc_vs_GCWB2_07242017.bam	gnl|CeBiTec|chromosome	Fwd	3550586	3550981	396	8017.75	1125.66	4610.41	11.5528	-2.83243	12.5698	-0.798303	'b'	0.7	0.7	0.7	0.140396
1934	GCWB2_14120	GCWB2_14120		hypothetical protein	CDS	CWB2plusFruc_vs_GCWB2_07242017.bam	gnl|CeBiTec|chromosome	Fwd	3095377	3095586	210	3493.24	2517.29	2907.39	11.534	-0.472697	11.6379	-0.264844	'b'	0.7	0.7	0.7	0.720616
1737	GCWB2_15115	GCWB2_15115		hypothetical protein	CDS	CWB2plusFruc_vs_GCWB2_07242017.bam	gnl|CeBiTec|chromosome	Fwd	3304787	3304972	186	978.285	8961.54	877.337	11.5318	3.19542	9.85555	-0.157123	'b'	0.7	0.7	0.7	9.16045
3772	GCWB2_04760	GCWB2_04760		hypothetical protein	CDS	CWB2plusFruc_vs_GCWB2_07242017.bam	gnl|CeBiTec|chromosome	Fwd	1024690	1025010	321	1073.96	8019.05	974.745	11.519	2.90049	9.9988	-0.139844	'b'	0.7	0.7	0.7	7.4668
919	GCWB2_19285	rpsL		30S ribosomal protein S12	CDS	CWB2plusFruc_vs_GCWB2_07242017.bam	gnl|CeBiTec|chromosome	Rev	4224730	4224359	372	2988.26	2829.97	2726.59	11.5058	-0.0785177	11.479	-0.132208	'b'	0.7	0.7	0.7	0.94703
2700	GCWB2_10240	rpmI		50S ribosomal protein L35	CDS	CWB2plusFruc_vs_GCWB2_07242017.bam	gnl|CeBiTec|chromosome	Fwd	2261534	2261728	195	3653.05	2177.03	3633.31	11.4615	-0.746739	11.831	-0.00781686	'b'	0.7	0.7	0.7	0.595949
1742	GCWB2_15080	clpX		ATP-dependent Clp protease ATP-binding subunit ClpX	CDS	CWB2plusFruc_vs_GCWB2_07242017.bam	gnl|CeBiTec|chromosome	Rev	3300591	3299311	1281	1975.81	3428.55	1123.7	11.3458	0.795154	10.5411	-0.814192	'b'	0.7	0.7	0.7	1.73526
2	GCWB2_23880	rpmH		50S ribosomal protein L34	CDS	CWB2plusFruc_vs_GCWB2_07242017.bam	gnl|CeBiTec|chromosome	Rev	5226570	5226427	144	2857.26	2340.96	4125.05	11.3367	-0.287537	11.7453	0.529779	'b'	0.7	0.7	0.7	0.8193
1851	GCWB2_14535	GCWB2_14535		hypothetical protein	CDS	CWB2plusFruc_vs_GCWB2_07242017.bam	gnl|CeBiTec|chromosome	Rev	3183603	3183349	255	1902.97	3370.64	2666.63	11.3064	0.824769	11.1374	0.486764	'b'	0.7	0.7	0.7	1.77125
2863	GCWB2_09390	GCWB2_09390		F0F1 ATP synthase subunit C	CDS	CWB2plusFruc_vs_GCWB2_07242017.bam	gnl|CeBiTec|chromosome	Fwd	2036552	2036803	252	6415.7	997.524	3433.67	11.3048	-2.68518	12.1965	-0.901856	'b'	0.7	0.7	0.7	0.155482
3763	GCWB2_04805	GCWB2_04805		Helix-turn-helix domain protein	CDS	CWB2plusFruc_vs_GCWB2_07242017.bam	gnl|CeBiTec|chromosome	Fwd	1034002	1034196	195	2001.52	2835.34	2693.31	11.2181	0.502428	11.181	0.428286	'b'	0.7	0.7	0.7	1.4166
1160	GCWB2_18080	GCWB2_18080		hypothetical protein	CDS	CWB2plusFruc_vs_GCWB2_07242017.bam	gnl|CeBiTec|chromosome	Fwd	3929927	3930226	300	554.589	10194.1	718.21	11.2154	4.20017	9.30177	0.372987	'b'	0.7	0.7	0.7	18.3813
3119	GCWB2_08105	greA1		Transcription elongation factor GreA	CDS	CWB2plusFruc_vs_GCWB2_07242017.bam	gnl|CeBiTec|chromosome	Rev	1753381	1752887	495	1003.15	5401.96	907.342	11.1848	2.42894	9.89792	-0.144824	'b'	0.7	0.7	0.7	5.38497
2701	GCWB2_10235	infC		Translation initiation factor IF-3	CDS	CWB2plusFruc_vs_GCWB2_07242017.bam	gnl|CeBiTec|chromosome	Fwd	2260913	2261413	501	1749.49	3041.42	2405.95	11.1716	0.797807	11.0026	0.459672	'b'	0.7	0.7	0.7	1.73846
922	GCWB2_19270	tuf		Elongation factor Tu	CDS	CWB2plusFruc_vs_GCWB2_07242017.bam	gnl|CeBiTec|chromosome	Rev	4221574	4220384	1191	5302.01	935.167	4658.34	11.1207	-2.50324	12.279	-0.186722	'b'	0.7	0.7	0.7	0.17638
1752	GCWB2_15030	rplU		50S ribosomal protein L21	CDS	CWB2plusFruc_vs_GCWB2_07242017.bam	gnl|CeBiTec|chromosome	Rev	3286114	3285803	312	3416.37	1437.04	3930.91	11.1136	-1.24936	11.8394	0.2024	'b'	0.7	0.7	0.7	0.420634
2871	GCWB2_09350	rpmE2		50S ribosomal protein L31	CDS	CWB2plusFruc_vs_GCWB2_07242017.bam	gnl|CeBiTec|chromosome	Fwd	2029485	2029697	213	1263.53	3656.41	1700.72	11.0697	1.53297	10.5176	0.42869	'b'	0.7	0.7	0.7	2.89381
1455	GCWB2_16555	rpsT		30S ribosomal protein S20	CDS	CWB2plusFruc_vs_GCWB2_07242017.bam	gnl|CeBiTec|chromosome	Fwd	3621797	3622057	261	3034.73	1518.89	3433.22	11.0681	-0.998553	11.6564	0.177993	'b'	0.7	0.7	0.7	0.500502
2598	GCWB2_10770	blaI1		Transcriptional regulator BlaI	CDS	CWB2plusFruc_vs_GCWB2_07242017.bam	gnl|CeBiTec|chromosome	Rev	2382034	2381636	399	511.197	8335.49	509.631	11.0114	4.02732	8.99552	-0.00442739	'b'	0.7	0.7	0.7	16.3058
938	GCWB2_19190	GCWB2_19190		hypothetical protein	CDS	CWB2plusFruc_vs_GCWB2_07242017.bam	gnl|CeBiTec|chromosome	Rev	4207596	4207489	108	1524.27	2616.43	1180.4	10.9636	0.779482	10.3895	-0.368844	'b'	0.7	0.7	0.7	1.71651
1642	GCWB2_15600	GCWB2_15600		Cell wall synthesis protein Wag31	CDS	CWB2plusFruc_vs_GCWB2_07242017.bam	gnl|CeBiTec|chromosome	Rev	3418191	3417382	810	2575.42	1484.13	1887.99	10.933	-0.795189	11.1066	-0.447953	'b'	0.7	0.7	0.7	0.576268
1042	GCWB2_18670	rpsM		30S ribosomal protein S13	CDS	CWB2plusFruc_vs_GCWB2_07242017.bam	gnl|CeBiTec|chromosome	Rev	4059173	4058805	369	2305.83	1604.47	2698.16	10.9095	-0.523188	11.2844	0.22669	'b'	0.7	0.7	0.7	0.695833
2031	GCWB2_13610	rpoZ	2.7.7.6	DNA-directed RNA polymerase subunit omega	CDS	CWB2plusFruc_vs_GCWB2_07242017.bam	gnl|CeBiTec|chromosome	Rev	2988011	2987712	300	2122.45	1680.95	1190.9	10.8833	-0.336456	10.6347	-0.833684	'b'	0.7	0.7	0.7	0.791985
3173	GCWB2_07830	GCWB2_07830		hypothetical protein	CDS	CWB2plusFruc_vs_GCWB2_07242017.bam	gnl|CeBiTec|chromosome	Fwd	1697173	1697343	171	2093.65	1658.21	927.553	10.8636	-0.336393	10.4445	-1.17452	'b'	0.7	0.7	0.7	0.792019
1419	GCWB2_16735	GCWB2_16735		hypothetical protein	CDS	CWB2plusFruc_vs_GCWB2_07242017.bam	gnl|CeBiTec|chromosome	Rev	3659869	3659243	627	3907.24	845.283	1671.28	10.8276	-2.20864	11.3193	-1.22519	'b'	0.7	0.7	0.7	0.216338
2918	GCWB2_09110	sigE		ECF RNA polymerase sigma factor SigE	CDS	CWB2plusFruc_vs_GCWB2_07242017.bam	gnl|CeBiTec|chromosome	Fwd	1972288	1972908	621	1528.77	2132.25	961.369	10.8182	0.480009	10.2436	-0.669209	'b'	0.7	0.7	0.7	1.39475
1326	GCWB2_17220	GCWB2_17220		hypothetical protein	CDS	CWB2plusFruc_vs_GCWB2_07242017.bam	gnl|CeBiTec|chromosome	Rev	3758025	3757858	168	1863.95	1705.55	1604.94	10.8001	-0.128126	10.7562	-0.215845	'b'	0.7	0.7	0.7	0.915019
3154	GCWB2_07925	GCWB2_07925		hypothetical protein	CDS	CWB2plusFruc_vs_GCWB2_07242017.bam	gnl|CeBiTec|chromosome	Rev	1717443	1717027	417	1726.33	1818.06	59.4094	10.7908	0.0746859	8.32306	-4.86088	'b'	0.7	0.7	0.7	1.05313
4233	GCWB2_02430	GCWB2_02430		outer membrane lipoprotein Blc	CDS	CWB2plusFruc_vs_GCWB2_07242017.bam	gnl|CeBiTec|chromosome	Rev	535702	535088	615	1802.1	1740.85	58.9866	10.7905	-0.0498848	8.34889	-4.93315	'b'	0.7	0.7	0.7	0.966013
4768	GCWB2_00135	crgA		Cell division protein CrgA	CDS	CWB2plusFruc_vs_GCWB2_07242017.bam	gnl|CeBiTec|chromosome	Rev	27262	26972	291	820.682	3683.51	636.103	10.7638	2.16619	9.4969	-0.367563	'b'	0.7	0.7	0.7	4.48836
149	GCWB2_23145	rpsF		30S ribosomal protein S6	CDS	CWB2plusFruc_vs_GCWB2_07242017.bam	gnl|CeBiTec|chromosome	Rev	5065102	5064821	282	2796.29	1066.79	3818.34	10.7542	-1.39024	11.674	0.44943	'b'	0.7	0.7	0.7	0.381501
3095	GCWB2_08225	GCWB2_08225		hypothetical protein	CDS	CWB2plusFruc_vs_GCWB2_07242017.bam	gnl|CeBiTec|chromosome	Rev	1778827	1778621	207	1255.47	2347.33	1243.83	10.7454	0.902788	10.2873	-0.0134445	'b'	0.7	0.7	0.7	1.86968
609	GCWB2_20840	sigF		RNA polymerase sigma factor SigF	CDS	CWB2plusFruc_vs_GCWB2_07242017.bam	gnl|CeBiTec|chromosome	Rev	4570837	4570031	807	438.118	6589.17	174.932	10.7305	3.91071	8.11291	-1.32453	'b'	0.7	0.7	0.7	15.0397
984	GCWB2_18960	GCWB2_18960		hypothetical protein	CDS	CWB2plusFruc_vs_GCWB2_07242017.bam	gnl|CeBiTec|chromosome	Rev	4163491	4163339	153	2013.11	1315.83	1559.23	10.6685	-0.613455	10.7909	-0.368593	'b'	0.7	0.7	0.7	0.65363
3698	GCWB2_05130	GCWB2_05130		18 kDa heat shock protein	CDS	CWB2plusFruc_vs_GCWB2_07242017.bam	gnl|CeBiTec|chromosome	Rev	1115549	1115103	447	312.44	8395.83	392.14	10.6614	4.74802	8.45133	0.32779	'b'	0.7	0.7	0.7	26.8719
785	GCWB2_19960	GCWB2_19960	1.14.13.141	Steroid C26-monooxygenase	CDS	CWB2plusFruc_vs_GCWB2_07242017.bam	gnl|CeBiTec|chromosome	Fwd	4382609	4383010	402	815.816	3140.33	309.224	10.6444	1.9446	8.9723	-1.39959	'b'	0.7	0.7	0.7	3.84931
3011	GCWB2_08645	bfr	1.16.3.1	Bacterioferritin	CDS	CWB2plusFruc_vs_GCWB2_07242017.bam	gnl|CeBiTec|chromosome	Rev	1871884	1871399	486	741.411	3450.22	551.581	10.6433	2.21834	9.32078	-0.4267	'b'	0.7	0.7	0.7	4.65358
1110	GCWB2_18330	GCWB2_18330		hypothetical protein	CDS	CWB2plusFruc_vs_GCWB2_07242017.bam	gnl|CeBiTec|chromosome	Rev	3989398	3989123	276	451.412	5434.78	488.24	10.6132	3.5897	8.87488	0.113146	'b'	0.7	0.7	0.7	12.0395
991	GCWB2_18925	GCWB2_18925		MbtH-like protein	CDS	CWB2plusFruc_vs_GCWB2_07242017.bam	gnl|CeBiTec|chromosome	Rev	4116032	4115805	228	1174.01	2083.34	676.632	10.611	0.827447	9.79973	-0.795007	'b'	0.7	0.7	0.7	1.77454
4235	GCWB2_02420	feaR		Transcriptional activator FeaR	CDS	CWB2plusFruc_vs_GCWB2_07242017.bam	gnl|CeBiTec|chromosome	Fwd	533658	534113	456	1913.88	1193.07	1268.01	10.5614	-0.681824	10.6053	-0.593933	'b'	0.7	0.7	0.7	0.623377
1127	GCWB2_18245	whiB5		Transcriptional regulator WhiB1	CDS	CWB2plusFruc_vs_GCWB2_07242017.bam	gnl|CeBiTec|chromosome	Fwd	3971912	3972166	255	945.61	2393.87	2909.31	10.5551	1.34003	10.6958	1.62136	'b'	0.7	0.7	0.7	2.53156
2611	GCWB2_10705	garA		Glycogen accumulation regulator GarA	CDS	CWB2plusFruc_vs_GCWB2_07242017.bam	gnl|CeBiTec|chromosome	Fwd	2364571	2365020	450	1654.35	1334.01	1307.11	10.5368	-0.310488	10.5221	-0.33988	'b'	0.7	0.7	0.7	0.806369
3725	GCWB2_04995	GCWB2_04995		Helix-turn-helix domain protein	CDS	CWB2plusFruc_vs_GCWB2_07242017.bam	gnl|CeBiTec|chromosome	Rev	1075686	1075465	222	1922.02	1038	1757.9	10.464	-0.88882	10.844	-0.128769	'b'	0.7	0.7	0.7	0.540056
2153	GCWB2_12995	tatA		Sec-independent protein translocase protein TatA	CDS	CWB2plusFruc_vs_GCWB2_07242017.bam	gnl|CeBiTec|chromosome	Rev	2857291	2857031	261	610.228	3195.64	913.352	10.4475	2.38868	9.54412	0.581824	'b'	0.7	0.7	0.7	5.23679
2143	GCWB2_13045	mpa		Proteasome-associated ATPase	CDS	CWB2plusFruc_vs_GCWB2_07242017.bam	gnl|CeBiTec|chromosome	Rev	2871628	2869841	1788	774.155	2489.45	599.167	10.439	1.68513	9.41165	-0.369663	'b'	0.7	0.7	0.7	3.2157
2172	GCWB2_12900	rbpA		RNA polymerase-binding protein RbpA	CDS	CWB2plusFruc_vs_GCWB2_07242017.bam	gnl|CeBiTec|chromosome	Fwd	2833467	2833811	345	1136.26	1687.22	1340.41	10.4353	0.570356	10.2693	0.23839	'b'	0.7	0.7	0.7	1.48489
1929	GCWB2_14145	sigB		RNA polymerase sigma factor SigB	CDS	CWB2plusFruc_vs_GCWB2_07242017.bam	gnl|CeBiTec|chromosome	Fwd	3100037	3101050	1014	1189.43	1602.36	726.42	10.431	0.42993	9.86036	-0.711393	'b'	0.7	0.7	0.7	1.34717
3978	GCWB2_03720	GCWB2_03720		hypothetical protein	CDS	CWB2plusFruc_vs_GCWB2_07242017.bam	gnl|CeBiTec|chromosome	Rev	799118	798957	162	1435.07	1322.08	1060.25	10.4277	-0.118321	10.2685	-0.43672	'b'	0.7	0.7	0.7	0.921259
4544	GCWB2_00840	GCWB2_00840		hypothetical protein	CDS	CWB2plusFruc_vs_GCWB2_07242017.bam	gnl|CeBiTec|chromosome	Rev	183348	183136	213	541.913	3410.22	107.176	10.4088	2.65373	7.91288	-2.33808	'b'	0.7	0.7	0.7	6.29293
1753	GCWB2_15025	rpmA		50S ribosomal protein L27	CDS	CWB2plusFruc_vs_GCWB2_07242017.bam	gnl|CeBiTec|chromosome	Rev	3285764	3285501	264	3399.53	509.464	4394	10.362	-2.73828	11.9162	0.370201	'b'	0.7	0.7	0.7	0.149863
535	GCWB2_21210	GCWB2_21210		Transcriptional regulator, TetR family	CDS	CWB2plusFruc_vs_GCWB2_07242017.bam	gnl|CeBiTec|chromosome	Rev	4647212	4646559	654	626.504	2763.2	801.592	10.3617	2.14094	9.46895	0.355545	'b'	0.7	0.7	0.7	4.41051
1798	GCWB2_14800	rpsB		30S ribosomal protein S2	CDS	CWB2plusFruc_vs_GCWB2_07242017.bam	gnl|CeBiTec|chromosome	Rev	3242531	3241710	822	1538.5	1091.1	1629.35	10.3394	-0.495745	10.6287	0.0827652	'b'	0.7	0.7	0.7	0.709195
4227	GCWB2_02465	whiB1		Transcriptional regulator WhiB4	CDS	CWB2plusFruc_vs_GCWB2_07242017.bam	gnl|CeBiTec|chromosome	Fwd	541455	541766	312	727.295	2159.79	918.574	10.2915	1.57028	9.67482	0.336854	'b'	0.7	0.7	0.7	2.96962
1994	GCWB2_13795	GCWB2_13795		preprotein translocase subunit YajC	CDS	CWB2plusFruc_vs_GCWB2_07242017.bam	gnl|CeBiTec|chromosome	Rev	3033363	3032977	387	871.112	1779.28	800.631	10.2819	1.03036	9.70585	-0.12172	'b'	0.7	0.7	0.7	2.04254
817	GCWB2_19800	GCWB2_19800		hypothetical protein	CDS	CWB2plusFruc_vs_GCWB2_07242017.bam	gnl|CeBiTec|chromosome	Rev	4350702	4349779	924	1014.94	1514.67	460.125	10.276	0.577603	9.41653	-1.1413	'b'	0.7	0.7	0.7	1.49237
1021	GCWB2_18775	rpsH		30S ribosomal protein S8	CDS	CWB2plusFruc_vs_GCWB2_07242017.bam	gnl|CeBiTec|chromosome	Rev	4076640	4076242	399	2439.45	627.882	3468.97	10.2733	-1.95799	11.5063	0.50795	'b'	0.7	0.7	0.7	0.257386
921	GCWB2_19275	fusA		Elongation factor G	CDS	CWB2plusFruc_vs_GCWB2_07242017.bam	gnl|CeBiTec|chromosome	Rev	4223793	4221688	2106	2005.12	708.128	1656.92	10.2187	-1.50161	10.8319	-0.275188	'b'	0.7	0.7	0.7	0.35316
992	GCWB2_18920	GCWB2_18920		hypothetical protein	CDS	CWB2plusFruc_vs_GCWB2_07242017.bam	gnl|CeBiTec|chromosome	Rev	4115517	4115203	315	446.629	3121	580.068	10.2054	2.80486	8.9915	0.377145	'b'	0.7	0.7	0.7	6.98792
1187	GCWB2_17920	GCWB2_17920		hypothetical protein	CDS	CWB2plusFruc_vs_GCWB2_07242017.bam	gnl|CeBiTec|chromosome	Fwd	3900379	3900534	156	117.465	11784.4	554.591	10.2003	6.64851	7.99568	2.23919	'b'	0.7	0.7	0.7	100.323
3642	GCWB2_05430	rpoB	2.7.7.6	DNA-directed RNA polymerase subunit beta	CDS	CWB2plusFruc_vs_GCWB2_07242017.bam	gnl|CeBiTec|chromosome	Fwd	1171397	1174903	3507	902.508	1452.21	1013.9	10.1609	0.686238	9.90175	0.167902	'b'	0.7	0.7	0.7	1.60908
1893	GCWB2_14325	GCWB2_14325		PspA/IM30 family protein	CDS	CWB2plusFruc_vs_GCWB2_07242017.bam	gnl|CeBiTec|chromosome	Rev	3142406	3141585	822	1007.96	1284.86	612.54	10.1523	0.350171	9.61794	-0.718564	'b'	0.7	0.7	0.7	1.27471
2029	GCWB2_13620	GCWB2_13620		hypothetical protein	CDS	CWB2plusFruc_vs_GCWB2_07242017.bam	gnl|CeBiTec|chromosome	Rev	2989037	2988723	315	4424.69	291.049	2985.55	10.1482	-3.92625	11.8276	-0.567583	'b'	0.7	0.7	0.7	0.0657783
4049	GCWB2_03365	groL1		60 kDa chaperonin 1	CDS	CWB2plusFruc_vs_GCWB2_07242017.bam	gnl|CeBiTec|chromosome	Fwd	727365	728990	1626	2572.71	487.143	3399.75	10.1286	-2.40087	11.5301	0.40214	'b'	0.7	0.7	0.7	0.18935
706	GCWB2_20355	fba	4.1.2.13	Fructose-bisphosphate aldolase	CDS	CWB2plusFruc_vs_GCWB2_07242017.bam	gnl|CeBiTec|chromosome	Rev	4464382	4463345	1038	1081.33	1155.59	565.162	10.1265	0.0958258	9.61056	-0.936071	'b'	0.7	0.7	0.7	1.06868
74	GCWB2_23520	GCWB2_23520		hypothetical protein	CDS	CWB2plusFruc_vs_GCWB2_07242017.bam	gnl|CeBiTec|chromosome	Rev	5147505	5146891	615	2608.96	468.26	695.279	10.1102	-2.47809	10.3954	-1.90781	'b'	0.7	0.7	0.7	0.179482
2798	GCWB2_09745	GCWB2_09745		hypothetical protein	CDS	CWB2plusFruc_vs_GCWB2_07242017.bam	gnl|CeBiTec|chromosome	Rev	2123168	2123073	96	1653.7	712.928	2025.51	10.0845	-1.21387	10.8378	0.292582	'b'	0.7	0.7	0.7	0.431109
2699	GCWB2_10245	rplT		50S ribosomal protein L20	CDS	CWB2plusFruc_vs_GCWB2_07242017.bam	gnl|CeBiTec|chromosome	Fwd	2261772	2262152	381	1955.75	582.251	2156.97	10.0595	-1.74801	11.0041	0.141284	'b'	0.7	0.7	0.7	0.297712
4581	GCWB2_00655	espR		Nucleoid-associated protein EspR	CDS	CWB2plusFruc_vs_GCWB2_07242017.bam	gnl|CeBiTec|chromosome	Fwd	146857	147408	552	637.407	1726.26	716.943	10.0348	1.43737	9.40089	0.169645	'b'	0.7	0.7	0.7	2.70826
1718	GCWB2_15210	GCWB2_15210		hypothetical protein	CDS	CWB2plusFruc_vs_GCWB2_07242017.bam	gnl|CeBiTec|chromosome	Rev	3322400	3322152	249	1088.07	969.544	1544.17	10.0044	-0.166393	10.3401	0.505058	'b'	0.7	0.7	0.7	0.891068
3321	GCWB2_07080	GCWB2_07080		hypothetical protein	CDS	CWB2plusFruc_vs_GCWB2_07242017.bam	gnl|CeBiTec|chromosome	Fwd	1538330	1539091	762	439.718	2359.39	364.437	9.99232	2.42376	8.64498	-0.270909	'b'	0.7	0.7	0.7	5.36568
1008	GCWB2_18840	rplN		50S ribosomal protein L14	CDS	CWB2plusFruc_vs_GCWB2_07242017.bam	gnl|CeBiTec|chromosome	Rev	4089151	4088783	369	2680.48	382.027	4406.21	9.9829	-2.81074	11.7468	0.717045	'b'	0.7	0.7	0.7	0.142522
3319	GCWB2_07090	GCWB2_07090		50S ribosomal protein L32	CDS	CWB2plusFruc_vs_GCWB2_07242017.bam	gnl|CeBiTec|chromosome	Fwd	1540411	1540584	174	2191.9	463.788	4946.4	9.97764	-2.24064	11.6851	1.1742	'b'	0.7	0.7	0.7	0.211592
138	GCWB2_23200	yceD4		General stress protein 16U	CDS	CWB2plusFruc_vs_GCWB2_07242017.bam	gnl|CeBiTec|chromosome	Fwd	5078377	5078952	576	1799.84	544.597	1156.3	9.95135	-1.72461	10.4945	-0.638353	'b'	0.7	0.7	0.7	0.302581
1863	GCWB2_14475	rpsO		30S ribosomal protein S15	CDS	CWB2plusFruc_vs_GCWB2_07242017.bam	gnl|CeBiTec|chromosome	Rev	3171458	3171189	270	1595.87	611.644	2863.16	9.94834	-1.38358	11.0618	0.84327	'b'	0.7	0.7	0.7	0.383268
3653	GCWB2_05375	GCWB2_05375		putative ABC transporter ATP-binding protein	CDS	CWB2plusFruc_vs_GCWB2_07242017.bam	gnl|CeBiTec|chromosome	Fwd	1158972	1160213	1242	1328.56	731.176	723.364	9.94486	-0.861567	9.93711	-0.877064	'b'	0.7	0.7	0.7	0.550354
1355	GCWB2_17070	ctaD	1.9.3.1	Cytochrome c oxidase subunit 1	CDS	CWB2plusFruc_vs_GCWB2_07242017.bam	gnl|CeBiTec|chromosome	Rev	3727100	3725316	1785	994.349	976.251	1120.95	9.94436	-0.0264999	10.0441	0.172901	'b'	0.7	0.7	0.7	0.981799
690	GCWB2_20435	csiR		HTH-type transcriptional repressor CsiR	CDS	CWB2plusFruc_vs_GCWB2_07242017.bam	gnl|CeBiTec|chromosome	Rev	4482480	4481800	681	360.496	2651.15	269.371	9.93312	2.87856	8.28364	-0.42039	'b'	0.7	0.7	0.7	7.35417
1935	GCWB2_14115	sigA		RNA polymerase sigma factor SigA	CDS	CWB2plusFruc_vs_GCWB2_07242017.bam	gnl|CeBiTec|chromosome	Fwd	3093571	3095118	1548	708.428	1334.19	566.17	9.92511	0.913265	9.30679	-0.323386	'b'	0.7	0.7	0.7	1.8833
3656	GCWB2_05360	rplJ		50S ribosomal protein L10	CDS	CWB2plusFruc_vs_GCWB2_07242017.bam	gnl|CeBiTec|chromosome	Fwd	1156400	1156924	525	2897.84	321.045	5567.56	9.9137	-3.17413	11.9718	0.942068	'b'	0.7	0.7	0.7	0.110788
833	GCWB2_19715	desA8	1.14.19.-	Putative acyl-[acyl-carrier-protein] desaturase desA1	CDS	CWB2plusFruc_vs_GCWB2_07242017.bam	gnl|CeBiTec|chromosome	Fwd	4334484	4335476	993	1119.38	830.854	727.891	9.91347	-0.430036	9.81803	-0.620909	'b'	0.7	0.7	0.7	0.742243
3931	GCWB2_03960	clpC2		ATP-dependent Clp protease ATP-binding subunit ClpC1	CDS	CWB2plusFruc_vs_GCWB2_07242017.bam	gnl|CeBiTec|chromosome	Fwd	850968	853514	2547	787.267	1180.9	630.372	9.91319	0.584959	9.46038	-0.320648	'b'	0.7	0.7	0.7	1.5
1408	GCWB2_16805	GCWB2_16805		hypothetical protein	CDS	CWB2plusFruc_vs_GCWB2_07242017.bam	gnl|CeBiTec|chromosome	Fwd	3671600	3672265	666	1613.57	573.768	898.812	9.91018	-1.49172	10.234	-0.844168	'b'	0.7	0.7	0.7	0.355588
2814	GCWB2_09660	GCWB2_09660	6.2.1.3	Long-chain-fatty-acid--CoA ligase FadD15	CDS	CWB2plusFruc_vs_GCWB2_07242017.bam	gnl|CeBiTec|chromosome	Rev	2095424	2093637	1788	813.665	1118.87	325.911	9.89806	0.459536	9.00831	-1.31996	'b'	0.7	0.7	0.7	1.3751
4137	GCWB2_02925	GCWB2_02925		hypothetical protein	CDS	CWB2plusFruc_vs_GCWB2_07242017.bam	gnl|CeBiTec|chromosome	Fwd	630929	631276	348	753.188	1174.15	493.484	9.87713	0.640531	9.25186	-0.610006	'r'	0	0	0	1.5589
1333	GCWB2_17185	whmD		Transcriptional regulator WhiB2	CDS	CWB2plusFruc_vs_GCWB2_07242017.bam	gnl|CeBiTec|chromosome	Rev	3750368	3749868	501	2049.96	426.478	1445.99	9.86885	-2.26505	10.7496	-0.503539	'b'	0.7	0.7	0.7	0.208042
4144	GCWB2_02890	GCWB2_02890		cardiolipin synthetase	CDS	CWB2plusFruc_vs_GCWB2_07242017.bam	gnl|CeBiTec|chromosome	Fwd	621916	622305	390	1754.73	485.435	775.601	9.85008	-1.8539	10.1881	-1.17786	'b'	0.7	0.7	0.7	0.276643
1939	GCWB2_14095	GCWB2_14095		hypothetical protein	CDS	CWB2plusFruc_vs_GCWB2_07242017.bam	gnl|CeBiTec|chromosome	Rev	3090564	3090265	300	815.186	1044.78	649.815	9.84998	0.357993	9.50743	-0.3271	'b'	0.7	0.7	0.7	1.28164
2741	GCWB2_10030	GCWB2_10030		hypothetical protein	CDS	CWB2plusFruc_vs_GCWB2_07242017.bam	gnl|CeBiTec|chromosome	Fwd	2181798	2182091	294	715.029	1189.3	1547.06	9.84888	0.734037	10.0386	1.11345	'b'	0.7	0.7	0.7	1.66329
141	GCWB2_23185	ino1	5.5.1.4	Inositol-3-phosphate synthase	CDS	CWB2plusFruc_vs_GCWB2_07242017.bam	gnl|CeBiTec|chromosome	Fwd	5074321	5075412	1092	1886.81	444.571	631.232	9.839	-2.08546	10.0919	-1.57971	'b'	0.7	0.7	0.7	0.23562
2549	GCWB2_11015	GCWB2_11015		hypothetical protein	CDS	CWB2plusFruc_vs_GCWB2_07242017.bam	gnl|CeBiTec|chromosome	Rev	2434149	2433727	423	18.0164	46181	12.6684	9.83313	11.3238	3.91721	-0.508075	'b'	0.7	0.7	0.7	2563.27
3760	GCWB2_04820	GCWB2_04820		2-acyl-glycerophospho-ethanolamine acyltransferase	CDS	CWB2plusFruc_vs_GCWB2_07242017.bam	gnl|CeBiTec|chromosome	Fwd	1036376	1037371	996	448.777	1851.91	263.352	9.83233	2.04494	8.42535	-0.769008	'b'	0.7	0.7	0.7	4.12657
1783	GCWB2_14875	rplS		50S ribosomal protein L19	CDS	CWB2plusFruc_vs_GCWB2_07242017.bam	gnl|CeBiTec|chromosome	Rev	3255629	3255288	342	1700.31	485.615	2165.91	9.82762	-1.80791	10.9062	0.349181	'b'	0.7	0.7	0.7	0.285604
4622	GCWB2_00480	thcA	1.2.1.3	EPTC-inducible aldehyde dehydrogenase	CDS	CWB2plusFruc_vs_GCWB2_07242017.bam	gnl|CeBiTec|chromosome	Fwd	99362	100885	1524	1400.46	587.725	114.256	9.82534	-1.25269	8.64391	-3.61555	'b'	0.7	0.7	0.7	0.419666
1431	GCWB2_16675	rpmB2		50S ribosomal protein L28	CDS	CWB2plusFruc_vs_GCWB2_07242017.bam	gnl|CeBiTec|chromosome	Fwd	3647859	3648050	192	2570.2	317.891	5142.05	9.82003	-3.01528	11.8279	1.00046	'b'	0.7	0.7	0.7	0.123683
4747	GCWB2_00175	fhaA		FHA domain-containing protein FhaA	CDS	CWB2plusFruc_vs_GCWB2_07242017.bam	gnl|CeBiTec|chromosome	Rev	37995	36619	1377	551.456	1430.82	406.202	9.79486	1.37552	8.88658	-0.441051	'b'	0.7	0.7	0.7	2.59461
3677	GCWB2_05255	GCWB2_05255		preprotein translocase subunit SecE	CDS	CWB2plusFruc_vs_GCWB2_07242017.bam	gnl|CeBiTec|chromosome	Fwd	1136113	1136592	480	1138.33	692.533	1758.97	9.79422	-0.716961	10.4666	0.627819	'b'	0.7	0.7	0.7	0.608378
2971	GCWB2_08845	GCWB2_08845		hypothetical protein	CDS	CWB2plusFruc_vs_GCWB2_07242017.bam	gnl|CeBiTec|chromosome	Fwd	1914672	1914905	234	816.4	947.66	373.404	9.78068	0.215092	9.10886	-1.12854	'b'	0.7	0.7	0.7	1.16078
1625	GCWB2_15685	GCWB2_15685		cell division protein MraZ	CDS	CWB2plusFruc_vs_GCWB2_07242017.bam	gnl|CeBiTec|chromosome	Rev	3437973	3437533	441	2296.64	336.642	1860.52	9.78019	-2.77023	11.0134	-0.30382	'b'	0.7	0.7	0.7	0.146581
2442	GCWB2_11550	GCWB2_11550		Transcriptional regulator, TetR family	CDS	CWB2plusFruc_vs_GCWB2_07242017.bam	gnl|CeBiTec|chromosome	Fwd	2537438	2538019	582	467.868	1648.4	292.293	9.7784	1.81689	8.53062	-0.678686	'b'	0.7	0.7	0.7	3.5232
2148	GCWB2_13020	prcB1	3.4.25.1	Proteasome subunit beta 1 precursor	CDS	CWB2plusFruc_vs_GCWB2_07242017.bam	gnl|CeBiTec|chromosome	Rev	2862499	2861603	897	581.12	1317.03	435.352	9.77288	1.18038	8.97437	-0.416654	'b'	0.7	0.7	0.7	2.26636
3077	GCWB2_08315	rplM		50S ribosomal protein L13	CDS	CWB2plusFruc_vs_GCWB2_07242017.bam	gnl|CeBiTec|chromosome	Fwd	1800948	1801391	444	2373.02	321.522	2604.4	9.77064	-2.88373	11.2796	0.13423	'b'	0.7	0.7	0.7	0.135491
2820	GCWB2_09630	GCWB2_09630		hypothetical protein	CDS	CWB2plusFruc_vs_GCWB2_07242017.bam	gnl|CeBiTec|chromosome	Rev	2087540	2086953	588	830.511	915.825	554.382	9.76839	0.141072	9.4063	-0.583119	'b'	0.7	0.7	0.7	1.10272
1512	GCWB2_16260	GCWB2_16260		hypothetical protein	CDS	CWB2plusFruc_vs_GCWB2_07242017.bam	gnl|CeBiTec|chromosome	Rev	3561333	3560815	519	1205.07	624.747	1144.4	9.76102	-0.947775	10.1976	-0.0745307	'b'	0.7	0.7	0.7	0.518431
967	GCWB2_19045	pgaC1	2.4.1.-	Poly-beta-1,6-N-acetyl-D-glucosamine synthase	CDS	CWB2plusFruc_vs_GCWB2_07242017.bam	gnl|CeBiTec|chromosome	Rev	4181955	4181128	828	424.317	1764.92	442.282	9.75719	2.05639	8.75891	0.0598229	'b'	0.7	0.7	0.7	4.15943
327	GCWB2_22255	GCWB2_22255	1.1.99.-	NDMA-dependent alcohol dehydrogenase	CDS	CWB2plusFruc_vs_GCWB2_07242017.bam	gnl|CeBiTec|chromosome	Rev	4874876	4873749	1128	590.671	1255.38	450.849	9.75006	1.08769	9.01136	-0.389711	'b'	0.7	0.7	0.7	2.12534
541	GCWB2_21180	virS1		HTH-type transcriptional regulator VirS	CDS	CWB2plusFruc_vs_GCWB2_07242017.bam	gnl|CeBiTec|chromosome	Rev	4641175	4640315	861	560.018	1297.05	422.43	9.73518	1.21169	8.92595	-0.40676	'b'	0.7	0.7	0.7	2.31609
1944	GCWB2_14070	GCWB2_14070		hypothetical protein	CDS	CWB2plusFruc_vs_GCWB2_07242017.bam	gnl|CeBiTec|chromosome	Rev	3087211	3086834	378	400.96	1806.67	547.852	9.73322	2.1718	8.87248	0.450329	'b'	0.7	0.7	0.7	4.50586
2055	GCWB2_13490	gapA	1.2.1.12	Glyceraldehyde-3-phosphate dehydrogenase	CDS	CWB2plusFruc_vs_GCWB2_07242017.bam	gnl|CeBiTec|chromosome	Rev	2963150	2962131	1020	1341.18	539.964	763.553	9.733	-1.31257	9.98294	-0.812704	'b'	0.7	0.7	0.7	0.402603
485	GCWB2_21460	virS2		HTH-type transcriptional regulator VirS	CDS	CWB2plusFruc_vs_GCWB2_07242017.bam	gnl|CeBiTec|chromosome	Fwd	4691348	4692208	861	533.166	1316.43	418.444	9.71043	1.30398	8.88367	-0.34955	'b'	0.7	0.7	0.7	2.46909
4186	GCWB2_02675	GCWB2_02675		hypothetical protein	CDS	CWB2plusFruc_vs_GCWB2_07242017.bam	gnl|CeBiTec|chromosome	Fwd	580880	581056	177	628.428	1105.19	383.277	9.70284	0.814477	8.93892	-0.713358	'b'	0.7	0.7	0.7	1.75866
956	GCWB2_19100	rpsJ		30S ribosomal protein S10	CDS	CWB2plusFruc_vs_GCWB2_07242017.bam	gnl|CeBiTec|chromosome	Rev	4187524	4187219	306	2696.75	255.655	3880.6	9.69753	-3.39895	11.6595	0.525061	'b'	0.7	0.7	0.7	0.0948014
1578	GCWB2_15920	ilvE	2.6.1.42	Branched-chain-amino-acid aminotransferase	CDS	CWB2plusFruc_vs_GCWB2_07242017.bam	gnl|CeBiTec|chromosome	Rev	3490012	3488897	1116	489.143	1393.82	487.449	9.68947	1.51072	8.93161	-0.00500463	'b'	0.7	0.7	0.7	2.84951
283	GCWB2_22475	carA2	1.3.99.29	zeta-carotene-forming phytoene desaturase	CDS	CWB2plusFruc_vs_GCWB2_07242017.bam	gnl|CeBiTec|chromosome	Rev	4917457	4915868	1590	445.916	1516.68	51.1601	9.68367	1.76608	7.23879	-3.12368	'b'	0.7	0.7	0.7	3.40128
1567	GCWB2_15975	GCWB2_15975		hypothetical protein	CDS	CWB2plusFruc_vs_GCWB2_07242017.bam	gnl|CeBiTec|chromosome	Fwd	3500995	3501180	186	2033.45	328.146	1540.68	9.67395	-2.63152	10.7895	-0.400361	'b'	0.7	0.7	0.7	0.161374
3207	GCWB2_07655	nphA3	1.5.1.36	NADH-dependent flavin reductase	CDS	CWB2plusFruc_vs_GCWB2_07242017.bam	gnl|CeBiTec|chromosome	Rev	1661497	1660928	570	1544.17	431.303	2.0509	9.67259	-1.84006	5.81444	-9.55636	'b'	0.7	0.7	0.7	0.279311
1482	GCWB2_16420	ybeZ2		PhoH-like protein	CDS	CWB2plusFruc_vs_GCWB2_07242017.bam	gnl|CeBiTec|chromosome	Rev	3592185	3591097	1089	344.205	1921.66	319.633	9.66763	2.48101	8.3737	-0.106853	'b'	0.7	0.7	0.7	5.58288
3131	GCWB2_08045	GCWB2_08045		Bax inhibitor 1 like protein	CDS	CWB2plusFruc_vs_GCWB2_07242017.bam	gnl|CeBiTec|chromosome	Fwd	1741132	1741998	867	443.748	1471.68	446.301	9.65842	1.72965	8.79774	0.00827526	'b'	0.7	0.7	0.7	3.31648
1776	GCWB2_14910	rpsP		30S ribosomal protein S16	CDS	CWB2plusFruc_vs_GCWB2_07242017.bam	gnl|CeBiTec|chromosome	Rev	3259475	3259023	453	1485.08	439.628	1703.69	9.65823	-1.75619	10.6354	0.198122	'b'	0.7	0.7	0.7	0.29603
819	GCWB2_19790	GCWB2_19790		hypothetical protein	CDS	CWB2plusFruc_vs_GCWB2_07242017.bam	gnl|CeBiTec|chromosome	Fwd	4348914	4349012	99	695.842	918.325	858.031	9.64274	0.400247	9.59375	0.302271	'b'	0.7	0.7	0.7	1.31973
4357	GCWB2_01810	GCWB2_01810		hypothetical protein	CDS	CWB2plusFruc_vs_GCWB2_07242017.bam	gnl|CeBiTec|chromosome	Rev	400811	400599	213	123.418	5133.72	267.193	9.6366	5.37838	7.50457	1.11433	'b'	0.7	0.7	0.7	41.5962
2075	GCWB2_13390	sufB		FeS cluster assembly protein SufB	CDS	CWB2plusFruc_vs_GCWB2_07242017.bam	gnl|CeBiTec|chromosome	Rev	2940701	2939247	1455	436.412	1435.76	506.154	9.62857	1.71805	8.87649	0.213885	'b'	0.7	0.7	0.7	3.28991
1892	GCWB2_14330	clgR		Transcriptional regulator ClgR	CDS	CWB2plusFruc_vs_GCWB2_07242017.bam	gnl|CeBiTec|chromosome	Rev	3142855	3142517	339	683.262	904.492	714.566	9.61863	0.404669	9.44861	0.0646299	'b'	0.7	0.7	0.7	1.32379
2862	GCWB2_09395	atpF		ATP synthase subunit b	CDS	CWB2plusFruc_vs_GCWB2_07242017.bam	gnl|CeBiTec|chromosome	Fwd	2036851	2037339	489	1997.48	305.425	1749	9.60932	-2.70929	10.8681	-0.191654	'b'	0.7	0.7	0.7	0.152905
4218	GCWB2_02510	crp		cAMP receptor protein	CDS	CWB2plusFruc_vs_GCWB2_07242017.bam	gnl|CeBiTec|chromosome	Rev	550266	549697	570	1714.98	352.151	1117.46	9.60201	-2.28392	10.435	-0.617966	'b'	0.7	0.7	0.7	0.205339
3998	GCWB2_03620	GCWB2_03620		hypothetical protein	CDS	CWB2plusFruc_vs_GCWB2_07242017.bam	gnl|CeBiTec|chromosome	Fwd	777829	778338	510	462.899	1236.99	615.68	9.56359	1.41807	9.06029	0.411483	'b'	0.7	0.7	0.7	2.67227
1045	GCWB2_18655	rpoA	2.7.7.6	DNA-directed RNA polymerase subunit alpha	CDS	CWB2plusFruc_vs_GCWB2_07242017.bam	gnl|CeBiTec|chromosome	Rev	4057679	4056627	1053	2014.27	281.246	2105.93	9.55586	-2.84035	11.0081	0.0642002	'b'	0.7	0.7	0.7	0.139627
4765	GCWB2_24035	mhqR		HTH-type transcriptional regulator MhqR	CDS	CWB2plusFruc_vs_GCWB2_07242017.bam	gnl|CeBiTec|pGCWB2	Rev	28308	27742	567	302.192	1844.84	3330.48	9.5443	2.60996	9.97042	3.46219	'b'	0.7	0.7	0.7	6.10485
3894	GCWB2_04145	GCWB2_04145		hypothetical protein	CDS	CWB2plusFruc_vs_GCWB2_07242017.bam	gnl|CeBiTec|chromosome	Fwd	892757	892969	213	5701.75	97.1152	210.664	9.53941	-5.87556	10.098	-4.75839	'b'	0.7	0.7	0.7	0.0170325
3944	GCWB2_03895	GCWB2_03895		phosphoribosylformylglycinamidine synthase subunit PurS	CDS	CWB2plusFruc_vs_GCWB2_07242017.bam	gnl|CeBiTec|chromosome	Fwd	835755	835994	240	984.73	550.479	923.559	9.52406	-0.83904	9.89732	-0.0925253	'b'	0.7	0.7	0.7	0.559015
2964	GCWB2_08880	GCWB2_08880		hypothetical protein	CDS	CWB2plusFruc_vs_GCWB2_07242017.bam	gnl|CeBiTec|chromosome	Rev	1922687	1922259	429	2602.99	207.357	1787.84	9.52097	-3.64998	11.075	-0.541953	'b'	0.7	0.7	0.7	0.0796611
3675	GCWB2_05265	rplK		50S ribosomal protein L11	CDS	CWB2plusFruc_vs_GCWB2_07242017.bam	gnl|CeBiTec|chromosome	Fwd	1137671	1138102	432	2396.02	223.258	2118.25	9.5145	-3.42386	11.1375	-0.177766	'b'	0.7	0.7	0.7	0.0931787
4524	GCWB2_00940	fbpC1	2.3.1.122	Diacylglycerol acyltransferase/mycolyltransferase Ag85C precursor	CDS	CWB2plusFruc_vs_GCWB2_07242017.bam	gnl|CeBiTec|chromosome	Fwd	205622	206611	990	3245.5	163.029	2765.86	9.5066	-4.31524	11.5489	-0.230714	'b'	0.7	0.7	0.7	0.0502322
1043	GCWB2_18665	rpsK		30S ribosomal protein S11	CDS	CWB2plusFruc_vs_GCWB2_07242017.bam	gnl|CeBiTec|chromosome	Rev	4058805	4058398	408	1586.96	332.366	2048.65	9.50434	-2.25543	10.8163	0.368402	'b'	0.7	0.7	0.7	0.209435
1080	GCWB2_18480	desA6	1.14.19.-	Stearoyl-CoA 9-desaturase	CDS	CWB2plusFruc_vs_GCWB2_07242017.bam	gnl|CeBiTec|chromosome	Rev	4021712	4020516	1197	437.3	1163.38	273.688	9.4783	1.41163	8.43443	-0.676095	'b'	0.7	0.7	0.7	2.66038
1044	GCWB2_18660	rpsD		30S ribosomal protein S4	CDS	CWB2plusFruc_vs_GCWB2_07242017.bam	gnl|CeBiTec|chromosome	Rev	4058373	4057768	606	1559.26	303.98	1760.48	9.42724	-2.35881	10.6942	0.175104	'b'	0.7	0.7	0.7	0.194951
4739	GCWB2_00200	GCWB2_00200	1.6.5.2	NAD(P)H dehydrogenase (quinone)	CDS	CWB2plusFruc_vs_GCWB2_07242017.bam	gnl|CeBiTec|chromosome	Rev	42265	41666	600	976.738	482.379	21.6189	9.42293	-1.01781	7.18303	-5.49761	'b'	0.7	0.7	0.7	0.493867
2608	GCWB2_10720	GCWB2_10720		hypothetical protein	CDS	CWB2plusFruc_vs_GCWB2_07242017.bam	gnl|CeBiTec|chromosome	Fwd	2366675	2367316	642	884.43	525.737	697.751	9.4134	-0.750406	9.61759	-0.342036	'b'	0.7	0.7	0.7	0.594436
1025	GCWB2_18755	rpmD		50S ribosomal protein L30	CDS	CWB2plusFruc_vs_GCWB2_07242017.bam	gnl|CeBiTec|chromosome	Rev	4074587	4074408	180	2100.76	217.07	2281.44	9.39936	-3.27467	11.0962	0.119037	'b'	0.7	0.7	0.7	0.10333
1525	GCWB2_16195	GCWB2_16195		hypothetical protein	CDS	CWB2plusFruc_vs_GCWB2_07242017.bam	gnl|CeBiTec|chromosome	Rev	3544264	3543836	429	1358.78	332.466	975.921	9.39258	-2.03103	10.1694	-0.477478	'b'	0.7	0.7	0.7	0.24468
961	GCWB2_19075	rpsS		30S ribosomal protein S19	CDS	CWB2plusFruc_vs_GCWB2_07242017.bam	gnl|CeBiTec|chromosome	Rev	4184662	4184381	282	2671.04	168.138	2496.4	9.38835	-3.98968	11.3344	-0.0975542	'b'	0.7	0.7	0.7	0.0629486
2974	GCWB2_08830	GCWB2_08830		Pyridoxamine 5'-phosphate oxidase	CDS	CWB2plusFruc_vs_GCWB2_07242017.bam	gnl|CeBiTec|chromosome	Fwd	1908523	1908945	423	747.986	594.471	719.072	9.38117	-0.331405	9.51843	-0.0568747	'b'	0.7	0.7	0.7	0.794762
4633	GCWB2_00450	rskA1		Anti-sigma-K factor RskA	CDS	CWB2plusFruc_vs_GCWB2_07242017.bam	gnl|CeBiTec|chromosome	Rev	95395	94520	876	500.967	884.879	38.1344	9.37895	0.820765	7.1108	-3.71555	'b'	0.7	0.7	0.7	1.76634
3415	GCWB2_06605	GCWB2_06605		hypothetical protein	CDS	CWB2plusFruc_vs_GCWB2_07242017.bam	gnl|CeBiTec|chromosome	Fwd	1432056	1432316	261	723.743	608.6	472.263	9.37434	-0.249984	9.19139	-0.615887	'b'	0.7	0.7	0.7	0.840906
1379	GCWB2_16950	etfB		Electron transfer flavoprotein subunit beta	CDS	CWB2plusFruc_vs_GCWB2_07242017.bam	gnl|CeBiTec|chromosome	Rev	3703930	3703145	786	908.035	480.971	725.133	9.3682	-0.916798	9.66435	-0.324503	'b'	0.7	0.7	0.7	0.529683
3655	GCWB2_05365	rplL		50S ribosomal protein L7/L12	CDS	CWB2plusFruc_vs_GCWB2_07242017.bam	gnl|CeBiTec|chromosome	Fwd	1157006	1157395	390	1920.28	221.982	4457.45	9.3507	-3.1128	11.5146	1.2149	'b'	0.7	0.7	0.7	0.115599
566	GCWB2_21055	GCWB2_21055		hypothetical protein	CDS	CWB2plusFruc_vs_GCWB2_07242017.bam	gnl|CeBiTec|chromosome	Fwd	4613581	4614765	1185	1056.38	402.066	361.188	9.3481	-1.39362	9.27076	-1.5483	'b'	0.7	0.7	0.7	0.380609
1786	GCWB2_14860	GCWB2_14860		hypothetical protein	CDS	CWB2plusFruc_vs_GCWB2_07242017.bam	gnl|CeBiTec|chromosome	Rev	3253712	3253401	312	334.556	1251.24	411.882	9.33762	1.90304	8.5361	0.299984	'b'	0.7	0.7	0.7	3.74
4773	GCWB2_00120	ppiA	5.2.1.8	Peptidyl-prolyl cis-trans isomerase A	CDS	CWB2plusFruc_vs_GCWB2_07242017.bam	gnl|CeBiTec|chromosome	Fwd	24881	25402	522	1247.36	329.25	810.712	9.32385	-1.92162	9.97385	-0.621614	'b'	0.7	0.7	0.7	0.263958
347	GCWB2_22155	pckG	4.1.1.32	Phosphoenolpyruvate carboxykinase [GTP]	CDS	CWB2plusFruc_vs_GCWB2_07242017.bam	gnl|CeBiTec|chromosome	Rev	4850793	4848967	1827	493.103	820.645	679.335	9.31318	0.734868	9.17686	0.462233	'b'	0.7	0.7	0.7	1.66425
2609	GCWB2_10715	GCWB2_10715		hypothetical protein	CDS	CWB2plusFruc_vs_GCWB2_07242017.bam	gnl|CeBiTec|chromosome	Fwd	2365906	2366418	513	444.168	886.767	426.496	9.29369	0.997451	8.76567	-0.0585733	'b'	0.7	0.7	0.7	1.99647
1588	GCWB2_15870	ctaC	1.9.3.1	Cytochrome c oxidase subunit 2 precursor	CDS	CWB2plusFruc_vs_GCWB2_07242017.bam	gnl|CeBiTec|chromosome	Rev	3478792	3477626	1167	680.481	577.863	1075.09	9.2925	-0.235828	9.74033	0.659832	'b'	0.7	0.7	0.7	0.849198
495	GCWB2_21410	GCWB2_21410		hypothetical protein	CDS	CWB2plusFruc_vs_GCWB2_07242017.bam	gnl|CeBiTec|chromosome	Fwd	4684094	4684189	96	793.85	491.246	414.512	9.28651	-0.69242	9.164	-0.937451	'b'	0.7	0.7	0.7	0.618815
739	GCWB2_20190	ppa	3.6.1.1	Inorganic pyrophosphatase	CDS	CWB2plusFruc_vs_GCWB2_07242017.bam	gnl|CeBiTec|chromosome	Fwd	4430468	4430980	513	994.996	391.113	710.067	9.285	-1.3471	9.71518	-0.486736	'b'	0.7	0.7	0.7	0.393081
4423	GCWB2_01470	ndhC	1.6.5.-	NAD(P)H-quinone oxidoreductase subunit 3	CDS	CWB2plusFruc_vs_GCWB2_07242017.bam	gnl|CeBiTec|chromosome	Rev	334251	333844	408	509.155	759.872	350.016	9.28079	0.577651	8.72162	-0.540684	'b'	0.7	0.7	0.7	1.49242
1347	GCWB2_17115	GCWB2_17115		Putative NrdI-like protein	CDS	CWB2plusFruc_vs_GCWB2_07242017.bam	gnl|CeBiTec|chromosome	Rev	3737754	3737290	465	1041.17	351.121	522.33	9.23991	-1.56817	9.5264	-0.995175	'b'	0.7	0.7	0.7	0.337236
990	GCWB2_18930	epsJ	2.4.-.-	putative glycosyltransferase EpsJ	CDS	CWB2plusFruc_vs_GCWB2_07242017.bam	gnl|CeBiTec|chromosome	Rev	4117345	4116479	867	348.737	1036.63	179.017	9.23184	1.57169	7.96497	-0.962046	'b'	0.7	0.7	0.7	2.97252
4795	GCWB2_00070	GCWB2_00070		hypothetical protein	CDS	CWB2plusFruc_vs_GCWB2_07242017.bam	gnl|CeBiTec|chromosome	Rev	14693	14445	249	1451.22	247.172	1330.89	9.22621	-2.55368	10.4406	-0.124873	'b'	0.7	0.7	0.7	0.17032
4019	GCWB2_03515	GCWB2_03515	4.2.1.17	putative enoyl-CoA hydratase 1	CDS	CWB2plusFruc_vs_GCWB2_07242017.bam	gnl|CeBiTec|chromosome	Fwd	757123	757569	447	1013.75	351.548	588.785	9.22153	-1.52791	9.59354	-0.783893	'b'	0.7	0.7	0.7	0.346779
966	GCWB2_19050	rpsQ		30S ribosomal protein S17	CDS	CWB2plusFruc_vs_GCWB2_07242017.bam	gnl|CeBiTec|chromosome	Rev	4182512	4182222	291	2570.48	137.781	3463.99	9.21703	-4.22159	11.543	0.430396	'b'	0.7	0.7	0.7	0.0536012
2865	GCWB2_09380	GCWB2_09380		hypothetical protein	CDS	CWB2plusFruc_vs_GCWB2_07242017.bam	gnl|CeBiTec|chromosome	Fwd	2035259	2035672	414	457.721	759.449	719.061	9.20357	0.730485	9.16415	0.651647	'b'	0.7	0.7	0.7	1.6592
743	GCWB2_20170	GCWB2_20170		hypothetical protein	CDS	CWB2plusFruc_vs_GCWB2_07242017.bam	gnl|CeBiTec|chromosome	Fwd	4426084	4426794	711	2120.61	162.948	1318.42	9.19926	-3.70199	10.7074	-0.685664	'b'	0.7	0.7	0.7	0.0768403
2597	GCWB2_10775	GCWB2_10775	3.1.2.-	Putative esterase	CDS	CWB2plusFruc_vs_GCWB2_07242017.bam	gnl|CeBiTec|chromosome	Fwd	2382355	2382777	423	190.893	1757.65	182.355	9.17803	3.20281	7.54361	-0.0660184	'b'	0.7	0.7	0.7	9.20752
1009	GCWB2_18835	rplX		50S ribosomal protein L24	CDS	CWB2plusFruc_vs_GCWB2_07242017.bam	gnl|CeBiTec|chromosome	Rev	4088780	4088463	318	1954.65	171.322	3144.3	9.17663	-3.51213	11.2756	0.68583	'b'	0.7	0.7	0.7	0.0876485
1569	GCWB2_15965	glnA2	6.3.1.2	Glutamine synthetase 1	CDS	CWB2plusFruc_vs_GCWB2_07242017.bam	gnl|CeBiTec|chromosome	Fwd	3499283	3500716	1434	812.697	406.039	382.921	9.16602	-1.0011	9.12374	-1.08567	'b'	0.7	0.7	0.7	0.499619
3727	GCWB2_04985	GCWB2_04985		hypothetical protein	CDS	CWB2plusFruc_vs_GCWB2_07242017.bam	gnl|CeBiTec|chromosome	Rev	1075088	1074546	543	161.638	2023.42	245.101	9.1596	3.64596	7.63693	0.600608	'b'	0.7	0.7	0.7	12.5182
4460	GCWB2_01275	GCWB2_01275		hypothetical protein	CDS	CWB2plusFruc_vs_GCWB2_07242017.bam	gnl|CeBiTec|chromosome	Fwd	290692	290961	270	420.215	766.446	235.881	9.14851	0.867057	8.29845	-0.833071	'b'	0.7	0.7	0.7	1.82394
1135	GCWB2_18205	GCWB2_18205		hypothetical protein	CDS	CWB2plusFruc_vs_GCWB2_07242017.bam	gnl|CeBiTec|chromosome	Rev	3963790	3963560	231	982.692	326.868	849.786	9.14658	-1.58803	9.83578	-0.209639	'b'	0.7	0.7	0.7	0.332625
805	GCWB2_19860	subB2		Ferredoxin-2	CDS	CWB2plusFruc_vs_GCWB2_07242017.bam	gnl|CeBiTec|chromosome	Rev	4362981	4362787	195	197.166	1573.73	179.512	9.12162	2.99671	7.5556	-0.135325	'b'	0.7	0.7	0.7	7.98178
288	GCWB2_22450	sdsA	2.5.1.84	All-trans-nonaprenyl-diphosphate synthase (geranyl-diphosphate specific)	CDS	CWB2plusFruc_vs_GCWB2_07242017.bam	gnl|CeBiTec|chromosome	Fwd	4910378	4911520	1143	543.664	570.148	10.0558	9.12088	0.0686227	6.20826	-5.75662	'b'	0.7	0.7	0.7	1.04872
1740	GCWB2_15090	clpP2	3.4.21.92	ATP-dependent Clp protease proteolytic subunit 1	CDS	CWB2plusFruc_vs_GCWB2_07242017.bam	gnl|CeBiTec|chromosome	Rev	3302142	3301543	600	1031.54	299.217	562.513	9.11782	-1.78554	9.57316	-0.874842	'b'	0.7	0.7	0.7	0.290068
2888	GCWB2_09260	kgd	2.2.1.5	Multifunctional 2-oxoglutarate metabolism enzyme	CDS	CWB2plusFruc_vs_GCWB2_07242017.bam	gnl|CeBiTec|chromosome	Rev	2004286	2000477	3810	795.763	381.055	483.292	9.10502	-1.06234	9.27647	-0.719442	'b'	0.7	0.7	0.7	0.478855
3641	GCWB2_05435	rpoC	2.7.7.6	DNA-directed RNA polymerase subunit beta'	CDS	CWB2plusFruc_vs_GCWB2_07242017.bam	gnl|CeBiTec|chromosome	Fwd	1174942	1178898	3957	726.751	413.71	927.049	9.0989	-0.812841	9.68091	0.351183	'b'	0.7	0.7	0.7	0.56926
1065	GCWB2_18555	ahcY	3.3.1.1	Adenosylhomocysteinase	CDS	CWB2plusFruc_vs_GCWB2_07242017.bam	gnl|CeBiTec|chromosome	Rev	4040765	4039290	1476	618.778	482.494	407.551	9.09382	-0.35891	8.97206	-0.60244	'b'	0.7	0.7	0.7	0.779754
150	GCWB2_23140	ssb2		Single-stranded DNA-binding protein	CDS	CWB2plusFruc_vs_GCWB2_07242017.bam	gnl|CeBiTec|chromosome	Rev	5064704	5064186	519	1651.03	179.764	2191.49	9.08956	-3.19919	10.8934	0.408542	'b'	0.7	0.7	0.7	0.10888
2149	GCWB2_13015	prcA2	3.4.25.1	Proteasome subunit alpha 2	CDS	CWB2plusFruc_vs_GCWB2_07242017.bam	gnl|CeBiTec|chromosome	Rev	2861606	2860803	804	591.147	498.26	355.263	9.08406	-0.246617	8.84006	-0.734628	'b'	0.7	0.7	0.7	0.842871
4514	GCWB2_00990	GCWB2_00990		EAL domain protein	CDS	CWB2plusFruc_vs_GCWB2_07242017.bam	gnl|CeBiTec|chromosome	Rev	228625	227417	1209	591.61	494.419	119.922	9.07905	-0.258913	8.05723	-2.30255	'b'	0.7	0.7	0.7	0.835717
142	GCWB2_23180	GCWB2_23180		Transcriptional regulator PadR-like family protein	CDS	CWB2plusFruc_vs_GCWB2_07242017.bam	gnl|CeBiTec|chromosome	Fwd	5073550	5074263	714	785.65	371.143	388.675	9.07679	-1.08191	9.11008	-1.01532	'b'	0.7	0.7	0.7	0.472403
1738	GCWB2_15110	GCWB2_15110		hypothetical protein	CDS	CWB2plusFruc_vs_GCWB2_07242017.bam	gnl|CeBiTec|chromosome	Rev	3304587	3304300	288	432.306	669.182	464.033	9.07108	0.630346	8.807	0.102174	'b'	0.7	0.7	0.7	1.54794
362	GCWB2_22080	GCWB2_22080		hypothetical protein	CDS	CWB2plusFruc_vs_GCWB2_07242017.bam	gnl|CeBiTec|chromosome	Fwd	4828623	4828823	201	705.479	409.111	607.142	9.0694	-0.786108	9.35417	-0.216568	'b'	0.7	0.7	0.7	0.579906
3990	GCWB2_03660	fbpA3	2.3.1.122	Diacylglycerol acyltransferase/mycolyltransferase Ag85A precursor	CDS	CWB2plusFruc_vs_GCWB2_07242017.bam	gnl|CeBiTec|chromosome	Fwd	786314	787306	993	843.352	334.588	244.511	9.05312	-1.33375	8.82687	-1.78624	'b'	0.7	0.7	0.7	0.396735
496	GCWB2_21405	GCWB2_21405	6.2.1.3	Long-chain-fatty-acid--CoA ligase	CDS	CWB2plusFruc_vs_GCWB2_07242017.bam	gnl|CeBiTec|chromosome	Fwd	4682149	4683789	1641	466.653	602.52	127.652	9.05054	0.368658	7.93114	-1.87013	'b'	0.7	0.7	0.7	1.29115
965	GCWB2_19055	rpmC		50S ribosomal protein L29	CDS	CWB2plusFruc_vs_GCWB2_07242017.bam	gnl|CeBiTec|chromosome	Rev	4182742	4182509	234	2585.69	108.59	3253.41	9.04954	-4.57359	11.502	0.331401	'b'	0.7	0.7	0.7	0.0419964
2047	GCWB2_13530	ribE	2.5.1.9	Riboflavin synthase	CDS	CWB2plusFruc_vs_GCWB2_07242017.bam	gnl|CeBiTec|chromosome	Rev	2971420	2970779	642	211.004	1322.76	344.163	9.04523	2.64821	8.07404	0.705821	'b'	0.7	0.7	0.7	6.2689
1651	GCWB2_15555	GCWB2_15555		hypothetical protein	CDS	CWB2plusFruc_vs_GCWB2_07242017.bam	gnl|CeBiTec|chromosome	Rev	3406042	3405515	528	1996.38	138.652	1208.32	9.03925	-3.84785	10.601	-0.72439	'b'	0.7	0.7	0.7	0.0694515
4030	GCWB2_03460	lpdC	1.8.1.4	Dihydrolipoyl dehydrogenase	CDS	CWB2plusFruc_vs_GCWB2_07242017.bam	gnl|CeBiTec|chromosome	Fwd	747993	749387	1395	824.859	328.42	465.533	9.0237	-1.3286	9.27537	-0.825264	'b'	0.7	0.7	0.7	0.398153
2175	GCWB2_12885	GCWB2_12885		hypothetical protein	CDS	CWB2plusFruc_vs_GCWB2_07242017.bam	gnl|CeBiTec|chromosome	Rev	2831591	2831370	222	702.001	378.081	633.078	9.00894	-0.89278	9.38078	-0.14909	'b'	0.7	0.7	0.7	0.538575
3430	GCWB2_06515	gltA1	2.3.3.1	Citrate synthase 1	CDS	CWB2plusFruc_vs_GCWB2_07242017.bam	gnl|CeBiTec|chromosome	Fwd	1409497	1410819	1323	937.709	281.243	765.585	9.00433	-1.73732	9.72671	-0.292577	'b'	0.7	0.7	0.7	0.299926
3294	GCWB2_07215	GCWB2_07215		Zinc ribbon domain protein	CDS	CWB2plusFruc_vs_GCWB2_07242017.bam	gnl|CeBiTec|chromosome	Fwd	1568852	1569169	318	306.971	850.721	659.146	8.99725	1.47058	8.81321	1.1025	'b'	0.7	0.7	0.7	2.77134
982	GCWB2_18970	drrB4		Doxorubicin resistance ABC transporter permease protein DrrB	CDS	CWB2plusFruc_vs_GCWB2_07242017.bam	gnl|CeBiTec|chromosome	Rev	4165583	4164771	813	551.005	470.442	471.274	8.9919	-0.228046	8.99317	-0.225497	'b'	0.7	0.7	0.7	0.85379
1000	GCWB2_18880	GCWB2_18880		Bacterial regulatory protein, LuxR family	CDS	CWB2plusFruc_vs_GCWB2_07242017.bam	gnl|CeBiTec|chromosome	Rev	4108777	4108376	402	364.242	710.439	189.368	8.99066	0.963816	8.0369	-0.943701	'b'	0.7	0.7	0.7	1.95046
2755	GCWB2_09960	GCWB2_09960		hypothetical protein	CDS	CWB2plusFruc_vs_GCWB2_07242017.bam	gnl|CeBiTec|chromosome	Rev	2169599	2169387	213	766.236	334.108	425.191	8.98291	-1.19747	9.15681	-0.849678	'b'	0.7	0.7	0.7	0.436038
334	GCWB2_22220	GCWB2_22220		hypothetical protein	CDS	CWB2plusFruc_vs_GCWB2_07242017.bam	gnl|CeBiTec|chromosome	Rev	4867063	4865426	1638	671.02	379.168	417.424	8.97845	-0.823519	9.04779	-0.68484	'b'	0.7	0.7	0.7	0.565062
1496	GCWB2_16350	cspB		Cold shock-like protein CspB	CDS	CWB2plusFruc_vs_GCWB2_07242017.bam	gnl|CeBiTec|chromosome	Rev	3578117	3577623	495	264.152	962.522	373.423	8.97795	1.86545	8.29494	0.499443	'b'	0.7	0.7	0.7	3.64382
2138	GCWB2_13070	hisE	3.6.1.31	Phosphoribosyl-ATP pyrophosphatase	CDS	CWB2plusFruc_vs_GCWB2_07242017.bam	gnl|CeBiTec|chromosome	Rev	2875782	2875519	264	500.798	494.309	524.072	8.95868	-0.0188157	9.00085	0.0655344	'b'	0.7	0.7	0.7	0.987043
989	GCWB2_18935	GCWB2_18935		MbtH-like protein	CDS	CWB2plusFruc_vs_GCWB2_07242017.bam	gnl|CeBiTec|chromosome	Rev	4117667	4117437	231	454.462	536.181	254.328	8.9473	0.23856	8.40928	-0.837468	'b'	0.7	0.7	0.7	1.17981
4534	GCWB2_00890	GCWB2_00890		ANTAR domain protein	CDS	CWB2plusFruc_vs_GCWB2_07242017.bam	gnl|CeBiTec|chromosome	Rev	195006	194320	687	281.69	864.515	207.189	8.94686	1.61778	7.91638	-0.443159	'b'	0.7	0.7	0.7	3.06903
4643	GCWB2_00425	GCWB2_00425	3.-.-.-	putative metallo-hydrolase	CDS	CWB2plusFruc_vs_GCWB2_07242017.bam	gnl|CeBiTec|chromosome	Fwd	88394	89023	630	299.225	811.126	149.196	8.94443	1.4387	7.72307	-1.00402	'b'	0.7	0.7	0.7	2.71076
2992	GCWB2_08740	GCWB2_08740		Succinate dehydrogenase/Fumarate reductase transmembrane subunit	CDS	CWB2plusFruc_vs_GCWB2_07242017.bam	gnl|CeBiTec|chromosome	Rev	1890882	1890478	405	734.081	318.853	1342.11	8.91827	-1.20305	9.95504	0.870488	'b'	0.7	0.7	0.7	0.434357
3820	GCWB2_04515	mhuD	1.14.14.18	Heme-degrading monooxygenase HmoB	CDS	CWB2plusFruc_vs_GCWB2_07242017.bam	gnl|CeBiTec|chromosome	Rev	972922	972614	309	548.689	423.7	358.437	8.91337	-0.372946	8.79271	-0.614271	'b'	0.7	0.7	0.7	0.772204
151	GCWB2_23135	rpsR2		30S ribosomal protein S18 1	CDS	CWB2plusFruc_vs_GCWB2_07242017.bam	gnl|CeBiTec|chromosome	Rev	5064125	5063868	258	1475.93	156.724	1963.87	8.90975	-3.23533	10.7334	0.41207	'b'	0.7	0.7	0.7	0.106186
2674	GCWB2_10385	pyrG	6.3.4.2	CTP synthase	CDS	CWB2plusFruc_vs_GCWB2_07242017.bam	gnl|CeBiTec|chromosome	Fwd	2299148	2300800	1653	308.792	741.721	277.01	8.90261	1.26424	8.19214	-0.156697	'b'	0.7	0.7	0.7	2.40201
1959	GCWB2_13995	msrB1	1.8.4.12	Peptide methionine sulfoxide reductase MsrB	CDS	CWB2plusFruc_vs_GCWB2_07242017.bam	gnl|CeBiTec|chromosome	Fwd	3071810	3072235	426	375.279	600.476	231.146	8.89089	0.678142	8.20224	-0.699158	'b'	0.7	0.7	0.7	1.60008
4522	GCWB2_00950	GCWB2_00950		hypothetical protein	CDS	CWB2plusFruc_vs_GCWB2_07242017.bam	gnl|CeBiTec|chromosome	Fwd	208535	209083	549	1082.76	205.914	923.319	8.8832	-2.3946	9.96559	-0.22981	'b'	0.7	0.7	0.7	0.190175
920	GCWB2_19280	rpsG		30S ribosomal protein S7	CDS	CWB2plusFruc_vs_GCWB2_07242017.bam	gnl|CeBiTec|chromosome	Rev	4224352	4223882	471	1306.79	170.432	1693.48	8.88243	-2.93876	10.5388	0.373964	'b'	0.7	0.7	0.7	0.13042
3015	GCWB2_08625	mdeA1	4.4.1.11	Methionine gamma-lyase	CDS	CWB2plusFruc_vs_GCWB2_07242017.bam	gnl|CeBiTec|chromosome	Rev	1867649	1866327	1323	1134.27	192.514	1209.72	8.86819	-2.55873	10.194	0.092907	'b'	0.7	0.7	0.7	0.169725
1611	GCWB2_15755	plsC3	2.3.1.-	1-acyl-sn-glycerol-3-phosphate acyltransferase	CDS	CWB2plusFruc_vs_GCWB2_07242017.bam	gnl|CeBiTec|chromosome	Rev	3452970	3452260	711	407.911	531.347	243.536	8.86281	0.381401	8.30005	-0.744118	'b'	0.7	0.7	0.7	1.30261
1159	GCWB2_18085	GCWB2_18085		hypothetical protein	CDS	CWB2plusFruc_vs_GCWB2_07242017.bam	gnl|CeBiTec|chromosome	Rev	3933256	3930299	2958	338.752	630.068	321.38	8.85172	0.89528	8.36611	-0.0759499	'b'	0.7	0.7	0.7	1.85997
3726	GCWB2_04990	GCWB2_04990		hypothetical protein	CDS	CWB2plusFruc_vs_GCWB2_07242017.bam	gnl|CeBiTec|chromosome	Rev	1075391	1075176	216	208.125	1020.33	303.25	8.84806	2.29351	7.97284	0.543057	'b'	0.7	0.7	0.7	4.90246
4572	GCWB2_00700	msrA1	1.8.4.11	Peptide methionine sulfoxide reductase MsrA	CDS	CWB2plusFruc_vs_GCWB2_07242017.bam	gnl|CeBiTec|chromosome	Fwd	155885	156598	714	259.764	814.417	247.909	8.84534	1.64856	7.98736	-0.0673925	'b'	0.7	0.7	0.7	3.13521
2864	GCWB2_09385	atpB		ATP synthase subunit a	CDS	CWB2plusFruc_vs_GCWB2_07242017.bam	gnl|CeBiTec|chromosome	Fwd	2035669	2036418	750	602.712	344.305	618.753	8.83143	-0.807782	9.25427	0.0378957	'b'	0.7	0.7	0.7	0.571259
1741	GCWB2_15085	clpP1	3.4.21.92	ATP-dependent Clp protease proteolytic subunit 2	CDS	CWB2plusFruc_vs_GCWB2_07242017.bam	gnl|CeBiTec|chromosome	Rev	3301487	3300789	699	782.786	263.293	447.001	8.8265	-1.57195	9.2083	-0.808341	'b'	0.7	0.7	0.7	0.336353
691	GCWB2_20430	proP2		Proline/betaine transporter	CDS	CWB2plusFruc_vs_GCWB2_07242017.bam	gnl|CeBiTec|chromosome	Rev	4481674	4480280	1395	151.861	1354.08	75.0514	8.82485	3.15649	6.73821	-1.0168	'b'	0.7	0.7	0.7	8.91659
1926	GCWB2_14160	ideR1		Iron-dependent repressor IdeR	CDS	CWB2plusFruc_vs_GCWB2_07242017.bam	gnl|CeBiTec|chromosome	Fwd	3105363	3106073	711	401.287	509.677	332.545	8.82096	0.344948	8.51295	-0.271083	'b'	0.7	0.7	0.7	1.27011
4642	GCWB2_24370	GCWB2_24370		putative methyltransferase	CDS	CWB2plusFruc_vs_GCWB2_07242017.bam	gnl|CeBiTec|pGCWB2	Rev	88962	87919	1044	692.945	294.434	607.671	8.8192	-1.2348	9.34187	-0.189449	'b'	0.7	0.7	0.7	0.424902
3775	GCWB2_04740	lcfB5	6.2.1.3	Long-chain-fatty-acid--CoA ligase	CDS	CWB2plusFruc_vs_GCWB2_07242017.bam	gnl|CeBiTec|chromosome	Fwd	1020442	1022049	1608	694.988	293.44	291.171	8.81888	-1.24392	8.81328	-1.25512	'b'	0.7	0.7	0.7	0.422223
3041	GCWB2_08495	GCWB2_08495		hypothetical protein	CDS	CWB2plusFruc_vs_GCWB2_07242017.bam	gnl|CeBiTec|chromosome	Rev	1836438	1836049	390	571.517	353.162	439.069	8.81142	-0.694464	8.96848	-0.380349	'b'	0.7	0.7	0.7	0.617939
1805	GCWB2_14765	frr		Ribosome-recycling factor	CDS	CWB2plusFruc_vs_GCWB2_07242017.bam	gnl|CeBiTec|chromosome	Rev	3234877	3234320	558	841.095	237.909	470.412	8.8052	-1.82186	9.29695	-0.838344	'b'	0.7	0.7	0.7	0.282857
3098	GCWB2_08210	desA3	1.14.19.-	Putative acyl-[acyl-carrier-protein] desaturase desA1	CDS	CWB2plusFruc_vs_GCWB2_07242017.bam	gnl|CeBiTec|chromosome	Fwd	1774443	1775315	873	887.871	225.247	862.75	8.80478	-1.97884	9.7735	-0.0414078	'b'	0.7	0.7	0.7	0.253693
3144	GCWB2_07975	fbpA6	2.3.1.122	Diacylglycerol acyltransferase/mycolyltransferase Ag85A precursor	CDS	CWB2plusFruc_vs_GCWB2_07242017.bam	gnl|CeBiTec|chromosome	Rev	1726976	1725492	1485	2170.18	91.4313	1236.21	8.79911	-4.56899	10.6777	-0.811895	'b'	0.7	0.7	0.7	0.0421307
2832	GCWB2_09560	GCWB2_09560		ATP-dependent Clp protease adaptor protein ClpS	CDS	CWB2plusFruc_vs_GCWB2_07242017.bam	gnl|CeBiTec|chromosome	Fwd	2078288	2078611	324	283.315	694.142	309.918	8.79267	1.29282	8.211	0.129481	'b'	0.7	0.7	0.7	2.45007
1046	GCWB2_18650	rplQ		50S ribosomal protein L17	CDS	CWB2plusFruc_vs_GCWB2_07242017.bam	gnl|CeBiTec|chromosome	Rev	4056545	4055976	570	1919.89	101.553	2100.25	8.78645	-4.24071	10.9716	0.129541	'b'	0.7	0.7	0.7	0.0528955
101	GCWB2_23385	copZ2		Copper chaperone CopZ	CDS	CWB2plusFruc_vs_GCWB2_07242017.bam	gnl|CeBiTec|chromosome	Fwd	5115970	5116176	207	73.2188	2623.68	31.9869	8.77576	5.16323	5.59678	-1.19473	'b'	0.7	0.7	0.7	35.8334
1813	GCWB2_14725	ispG	1.17.7.1	4-hydroxy-3-methylbut-2-en-1-yl diphosphate synthase	CDS	CWB2plusFruc_vs_GCWB2_07242017.bam	gnl|CeBiTec|chromosome	Rev	3227897	3226710	1188	334.01	571.589	200.464	8.77129	0.775088	8.01547	-0.736547	'b'	0.7	0.7	0.7	1.71129
2154	GCWB2_12990	tatC		Sec-independent protein translocase protein TatC	CDS	CWB2plusFruc_vs_GCWB2_07242017.bam	gnl|CeBiTec|chromosome	Rev	2857010	2856036	975	238.267	793.546	253.082	8.7643	1.73573	7.93995	0.087024	'b'	0.7	0.7	0.7	3.33048
4331	GCWB2_01940	ripA1		HTH-type transcriptional repressor of iron proteins A	CDS	CWB2plusFruc_vs_GCWB2_07242017.bam	gnl|CeBiTec|chromosome	Rev	430934	429867	1068	772.422	242.863	315.432	8.75862	-1.66925	8.94722	-1.29206	'b'	0.7	0.7	0.7	0.314418
1022	GCWB2_18770	rplF		50S ribosomal protein L6	CDS	CWB2plusFruc_vs_GCWB2_07242017.bam	gnl|CeBiTec|chromosome	Rev	4076228	4075692	537	1592.5	117.464	2021.93	8.75658	-3.76101	10.8093	0.34444	'b'	0.7	0.7	0.7	0.0737606
2077	GCWB2_13380	yurY		Vegetative protein 296	CDS	CWB2plusFruc_vs_GCWB2_07242017.bam	gnl|CeBiTec|chromosome	Rev	2937968	2937195	774	545.524	341.603	721.948	8.75384	-0.675323	9.29362	0.404253	'b'	0.7	0.7	0.7	0.626192
2092	GCWB2_13305	acnA	4.2.1.3	Aconitate hydratase	CDS	CWB2plusFruc_vs_GCWB2_07242017.bam	gnl|CeBiTec|chromosome	Fwd	2922459	2925347	2889	523.168	354.116	556.707	8.7496	-0.563054	9.07595	0.0896439	'b'	0.7	0.7	0.7	0.676868
2771	GCWB2_09880	pyk1	2.7.1.40	Pyruvate kinase	CDS	CWB2plusFruc_vs_GCWB2_07242017.bam	gnl|CeBiTec|chromosome	Fwd	2152358	2153752	1395	385.053	478.168	333.833	8.74514	0.312461	8.48595	-0.205931	'b'	0.7	0.7	0.7	1.24182
2415	GCWB2_11685	mmgC17	1.3.99.-	Acyl-CoA dehydrogenase	CDS	CWB2plusFruc_vs_GCWB2_07242017.bam	gnl|CeBiTec|chromosome	Fwd	2566575	2567798	1224	195.953	937.078	97.5781	8.74319	2.25766	7.11142	-1.00588	'b'	0.7	0.7	0.7	4.78216
3809	GCWB2_04570	ispD	2.7.7.60	2-C-methyl-D-erythritol 4-phosphate cytidylyltransferase	CDS	CWB2plusFruc_vs_GCWB2_07242017.bam	gnl|CeBiTec|chromosome	Fwd	982290	983006	717	202.965	900.349	340.158	8.73971	2.14925	8.03757	0.744973	'b'	0.7	0.7	0.7	4.43598
4809	GCWB2_00025	gyrB	5.99.1.3	DNA gyrase subunit B	CDS	CWB2plusFruc_vs_GCWB2_07242017.bam	gnl|CeBiTec|chromosome	Fwd	5664	7727	2064	632.259	288.371	344.338	8.73808	-1.13259	8.86603	-0.876691	'b'	0.7	0.7	0.7	0.456097
2381	GCWB2_11855	GCWB2_11855	1.1.1.-	Putative short-chain type dehydrogenase/reductase	CDS	CWB2plusFruc_vs_GCWB2_07242017.bam	gnl|CeBiTec|chromosome	Rev	2599518	2598649	870	196.848	924.837	66.3999	8.737	2.23212	6.83702	-1.56783	'b'	0.7	0.7	0.7	4.69824
3521	GCWB2_06055	GCWB2_06055		MarR family protein	CDS	CWB2plusFruc_vs_GCWB2_07242017.bam	gnl|CeBiTec|chromosome	Fwd	1314568	1315035	468	341.417	528.398	242.595	8.73044	0.630089	8.1689	-0.492986	'b'	0.7	0.7	0.7	1.54766
702	GCWB2_20375	yqjA		Inner membrane protein YqjA	CDS	CWB2plusFruc_vs_GCWB2_07242017.bam	gnl|CeBiTec|chromosome	Fwd	4466343	4467170	828	245.821	729.942	315.69	8.72655	1.57018	8.12191	0.360901	'b'	0.7	0.7	0.7	2.96941
13	GCWB2_23825	trxA2		Thioredoxin	CDS	CWB2plusFruc_vs_GCWB2_07242017.bam	gnl|CeBiTec|chromosome	Fwd	5214647	5214985	339	384.95	465.555	534.504	8.72567	0.274278	8.82529	0.473528	'b'	0.7	0.7	0.7	1.20939
858	GCWB2_19590	GCWB2_19590		hypothetical protein	CDS	CWB2plusFruc_vs_GCWB2_07242017.bam	gnl|CeBiTec|chromosome	Rev	4288279	4288085	195	385.988	463.608	255.72	8.72459	0.264348	8.29542	-0.593991	'b'	0.7	0.7	0.7	1.20109
282	GCWB2_22480	crtB	2.5.1.99	All-trans-phytoene synthase	CDS	CWB2plusFruc_vs_GCWB2_07242017.bam	gnl|CeBiTec|chromosome	Rev	4918365	4917454	912	502.881	354.69	34.3526	8.72224	-0.503657	7.03821	-3.87173	'b'	0.7	0.7	0.7	0.705317
1028	GCWB2_18740	adk	2.7.4.3	Adenylate kinase	CDS	CWB2plusFruc_vs_GCWB2_07242017.bam	gnl|CeBiTec|chromosome	Rev	4072437	4071883	555	1073.91	165.113	789.578	8.71798	-2.70134	9.8468	-0.443716	'b'	0.7	0.7	0.7	0.15375
4723	GCWB2_24150	GCWB2_24150		hypothetical protein	CDS	CWB2plusFruc_vs_GCWB2_07242017.bam	gnl|CeBiTec|pGCWB2	Rev	49990	49565	426	365.631	482.279	288.367	8.71398	0.399481	8.343	-0.342479	'b'	0.7	0.7	0.7	1.31903
325	GCWB2_22265	nrdB	1.-.-.-	R2-like ligand binding oxidase	CDS	CWB2plusFruc_vs_GCWB2_07242017.bam	gnl|CeBiTec|chromosome	Fwd	4877342	4878298	957	369.805	467.702	146.106	8.70003	0.338824	7.86075	-1.33975	'b'	0.7	0.7	0.7	1.26473
2022	GCWB2_13655	pyrR		Bifunctional protein PyrR	CDS	CWB2plusFruc_vs_GCWB2_07242017.bam	gnl|CeBiTec|chromosome	Rev	2998354	2997770	585	296.554	583.22	407.648	8.70002	0.975748	8.44166	0.45903	'b'	0.7	0.7	0.7	1.96666
1984	GCWB2_13845	pdxS	4.-.-.-	Pyridoxal biosynthesis lyase PdxS	CDS	CWB2plusFruc_vs_GCWB2_07242017.bam	gnl|CeBiTec|chromosome	Rev	3041660	3040749	912	434.81	397.346	492.872	8.69925	-0.129987	8.85466	0.180828	'b'	0.7	0.7	0.7	0.91384
97	GCWB2_23405	csoR4		Copper-sensing transcriptional repressor CsoR	CDS	CWB2plusFruc_vs_GCWB2_07242017.bam	gnl|CeBiTec|chromosome	Fwd	5121804	5122133	330	109.371	1573.79	75.2844	8.69656	3.84694	6.50368	-0.538811	'b'	0.7	0.7	0.7	14.3895
1594	GCWB2_15840	ctaE2	1.9.3.1	Cytochrome c oxidase subunit 3	CDS	CWB2plusFruc_vs_GCWB2_07242017.bam	gnl|CeBiTec|chromosome	Fwd	3471228	3471770	543	791.001	215.401	1058.65	8.68921	-1.87666	9.83777	0.42047	'b'	0.7	0.7	0.7	0.272314
659	GCWB2_20590	icd	1.1.1.42	Isocitrate dehydrogenase [NADP]	CDS	CWB2plusFruc_vs_GCWB2_07242017.bam	gnl|CeBiTec|chromosome	Fwd	4516521	4518761	2241	658.856	257.504	297.882	8.68614	-1.35537	8.79121	-1.14522	'b'	0.7	0.7	0.7	0.390835
2856	GCWB2_09425	GCWB2_09425		hypothetical protein	CDS	CWB2plusFruc_vs_GCWB2_07242017.bam	gnl|CeBiTec|chromosome	Fwd	2043554	2044057	504	211.353	796.364	292.773	8.6804	1.91377	7.95858	0.470123	'b'	0.7	0.7	0.7	3.76793
499	GCWB2_21390	GCWB2_21390		mce related protein	CDS	CWB2plusFruc_vs_GCWB2_07242017.bam	gnl|CeBiTec|chromosome	Fwd	4679386	4680429	1044	79.6823	2110.9	36.7007	8.67991	4.72745	5.75696	-1.11845	'b'	0.7	0.7	0.7	26.4914
1739	GCWB2_15095	tig	5.2.1.8	Trigger factor	CDS	CWB2plusFruc_vs_GCWB2_07242017.bam	gnl|CeBiTec|chromosome	Rev	3303764	3302403	1362	704.017	237.814	760.363	8.67658	-1.56577	9.515	0.111078	'b'	0.7	0.7	0.7	0.337797
617	GCWB2_20800	GCWB2_20800		ANTAR domain protein	CDS	CWB2plusFruc_vs_GCWB2_07242017.bam	gnl|CeBiTec|chromosome	Fwd	4562620	4563309	690	173.864	960.81	189.346	8.67496	2.4663	7.50335	0.12307	'b'	0.7	0.7	0.7	5.52623
243	GCWB2_22675	fbpA11	2.3.1.122	Diacylglycerol acyltransferase/mycolyltransferase Ag85A precursor	CDS	CWB2plusFruc_vs_GCWB2_07242017.bam	gnl|CeBiTec|chromosome	Rev	4961123	4960161	963	2544.23	65.3249	1773.65	8.67129	-5.28345	11.0528	-0.520505	'b'	0.7	0.7	0.7	0.0256757
4439	GCWB2_01390	GCWB2_01390		hypothetical protein	CDS	CWB2plusFruc_vs_GCWB2_07242017.bam	gnl|CeBiTec|chromosome	Rev	314606	314382	225	396.176	418.818	144.022	8.67009	0.0801845	7.90007	-1.45985	'b'	0.7	0.7	0.7	1.05715
1591	GCWB2_15855	petB		Cytochrome b6	CDS	CWB2plusFruc_vs_GCWB2_07242017.bam	gnl|CeBiTec|chromosome	Fwd	3473884	3475506	1623	902.768	182.839	951.407	8.66632	-2.30378	9.85607	0.0757072	'b'	0.7	0.7	0.7	0.202532
3140	GCWB2_07995	ycnE	1.-.-.-	Putative monooxygenase YcnE	CDS	CWB2plusFruc_vs_GCWB2_07242017.bam	gnl|CeBiTec|chromosome	Fwd	1730941	1731261	321	605.803	272.084	325.401	8.66531	-1.1548	8.79439	-0.896633	'b'	0.7	0.7	0.7	0.449129
4796	GCWB2_00065	acr1	1.2.1.-	Fatty acyl-CoA reductase	CDS	CWB2plusFruc_vs_GCWB2_07242017.bam	gnl|CeBiTec|chromosome	Rev	14455	13622	834	466.748	351.118	346.084	8.66116	-0.41069	8.65074	-0.431524	'b'	0.7	0.7	0.7	0.752264
3945	GCWB2_03890	gpx1	1.11.1.22	Hydroperoxy fatty acid reductase gpx1	CDS	CWB2plusFruc_vs_GCWB2_07242017.bam	gnl|CeBiTec|chromosome	Fwd	835204	835686	483	364.144	449.774	360.085	8.66071	0.304692	8.50028	-0.0161713	'b'	0.7	0.7	0.7	1.23515
821	GCWB2_19780	GCWB2_19780	2.8.1.1	Putative thiosulfate sulfurtransferase	CDS	CWB2plusFruc_vs_GCWB2_07242017.bam	gnl|CeBiTec|chromosome	Fwd	4347539	4348378	840	2208.2	73.7756	1620.38	8.65686	-4.90358	10.8854	-0.446536	'b'	0.7	0.7	0.7	0.0334098
3658	GCWB2_05350	cocE1	3.1.1.84	Cocaine esterase	CDS	CWB2plusFruc_vs_GCWB2_07242017.bam	gnl|CeBiTec|chromosome	Rev	1154676	1152625	2052	332.124	489.141	210.664	8.65484	0.558526	8.04719	-0.656781	'b'	0.7	0.7	0.7	1.47276
1759	GCWB2_14995	ectA	2.3.1.178	L-2,4-diaminobutyric acid acetyltransferase	CDS	CWB2plusFruc_vs_GCWB2_07242017.bam	gnl|CeBiTec|chromosome	Fwd	3279374	3279901	528	1329.68	120.433	965.781	8.64448	-3.46477	10.1462	-0.461309	'b'	0.7	0.7	0.7	0.0905734
4769	GCWB2_00130	GCWB2_00130		hypothetical protein	CDS	CWB2plusFruc_vs_GCWB2_07242017.bam	gnl|CeBiTec|chromosome	Rev	26853	26350	504	179.582	890.948	220.628	8.64385	2.3107	7.63699	0.296968	'b'	0.7	0.7	0.7	4.96122
572	GCWB2_21025	isdG	1.14.99.48	Heme oxygenase (staphylobilin-producing)	CDS	CWB2plusFruc_vs_GCWB2_07242017.bam	gnl|CeBiTec|chromosome	Rev	4608381	4608079	303	251.234	633.526	238.833	8.64007	1.33437	7.93637	-0.0730277	'b'	0.7	0.7	0.7	2.52166
3042	GCWB2_08490	rsdA		Anti-sigma-D factor RsdA	CDS	CWB2plusFruc_vs_GCWB2_07242017.bam	gnl|CeBiTec|chromosome	Fwd	1834896	1835954	1059	1612.35	98.2683	1266.38	8.6368	-4.0363	10.4807	-0.348451	'b'	0.7	0.7	0.7	0.0609472
2552	GCWB2_11000	gdhA	1.4.1.4	NADP-specific glutamate dehydrogenase	CDS	CWB2plusFruc_vs_GCWB2_07242017.bam	gnl|CeBiTec|chromosome	Rev	2432450	2431104	1347	92.1764	1709.91	171.559	8.63301	4.21338	6.97444	0.896237	'b'	0.7	0.7	0.7	18.5504
3215	GCWB2_07615	fabH2	2.3.1.180	3-oxoacyl-[acyl-carrier-protein] synthase 3	CDS	CWB2plusFruc_vs_GCWB2_07242017.bam	gnl|CeBiTec|chromosome	Rev	1655419	1654403	1017	1040.76	149.493	521.842	8.62368	-2.79949	9.52545	-0.995959	'b'	0.7	0.7	0.7	0.143638
1809	GCWB2_14745	GCWB2_14745		hypothetical protein	CDS	CWB2plusFruc_vs_GCWB2_07242017.bam	gnl|CeBiTec|chromosome	Fwd	3231513	3231794	282	611.547	252.358	778.579	8.61782	-1.27699	9.43051	0.348379	'b'	0.7	0.7	0.7	0.412656
1123	GCWB2_18265	sigH		ECF RNA polymerase sigma factor SigH	CDS	CWB2plusFruc_vs_GCWB2_07242017.bam	gnl|CeBiTec|chromosome	Rev	3975485	3974652	834	475.938	320.242	417.604	8.60882	-0.57161	8.80031	-0.188638	'b'	0.7	0.7	0.7	0.672865
3538	GCWB2_05970	GCWB2_05970		hypothetical protein	CDS	CWB2plusFruc_vs_GCWB2_07242017.bam	gnl|CeBiTec|chromosome	Rev	1295305	1295096	210	220.188	670.466	200.758	8.58581	1.60643	7.71595	-0.133277	'b'	0.7	0.7	0.7	3.04497
4644	GCWB2_24365	GCWB2_24365		hypothetical protein	CDS	CWB2plusFruc_vs_GCWB2_07242017.bam	gnl|CeBiTec|pGCWB2	Rev	87922	86966	957	572.066	255.377	495.339	8.57826	-1.16355	9.05615	-0.207767	'b'	0.7	0.7	0.7	0.446412
4805	GCWB2_00035	GCWB2_00035		hypothetical protein	CDS	CWB2plusFruc_vs_GCWB2_07242017.bam	gnl|CeBiTec|chromosome	Fwd	10365	11261	897	515.968	282.139	393.153	8.5757	-0.870876	8.81504	-0.392191	'b'	0.7	0.7	0.7	0.546815
829	GCWB2_19740	GCWB2_19740		hypothetical protein	CDS	CWB2plusFruc_vs_GCWB2_07242017.bam	gnl|CeBiTec|chromosome	Fwd	4339867	4340187	321	107.636	1349.15	123.151	8.57393	3.64782	6.84715	0.19426	'b'	0.7	0.7	0.7	12.5344
1799	GCWB2_14795	tsf		Elongation factor Ts	CDS	CWB2plusFruc_vs_GCWB2_07242017.bam	gnl|CeBiTec|chromosome	Rev	3241654	3240830	825	910.778	157.457	1224.9	8.56488	-2.53214	10.0447	0.42749	'b'	0.7	0.7	0.7	0.172881
1519	GCWB2_16225	kasA	2.3.1.41	3-oxoacyl-[acyl-carrier-protein] synthase 1	CDS	CWB2plusFruc_vs_GCWB2_07242017.bam	gnl|CeBiTec|chromosome	Fwd	3550981	3552249	1269	1660.89	86.2996	1174.7	8.56451	-4.26646	10.4479	-0.499664	'b'	0.7	0.7	0.7	0.0519599
1223	GCWB2_17735	GCWB2_17735		hypothetical protein	CDS	CWB2plusFruc_vs_GCWB2_07242017.bam	gnl|CeBiTec|chromosome	Rev	3860776	3860291	486	178.834	791.178	69.2556	8.55517	2.14538	6.79817	-1.36862	'b'	0.7	0.7	0.7	4.4241
4003	GCWB2_03595	GCWB2_03595		hypothetical protein	CDS	CWB2plusFruc_vs_GCWB2_07242017.bam	gnl|CeBiTec|chromosome	Fwd	773825	774148	324	531.215	266.149	601.652	8.55462	-0.997062	9.14297	0.179632	'b'	0.7	0.7	0.7	0.501019
608	GCWB2_20845	rsfB		Anti-sigma-F factor antagonist RsfB	CDS	CWB2plusFruc_vs_GCWB2_07242017.bam	gnl|CeBiTec|chromosome	Fwd	4571253	4571699	447	108.425	1289.26	47.5764	8.54644	3.57178	6.16636	-1.18837	'b'	0.7	0.7	0.7	11.8909
1521	GCWB2_16215	fabD	2.3.1.39	Malonyl CoA-acyl carrier protein transacylase	CDS	CWB2plusFruc_vs_GCWB2_07242017.bam	gnl|CeBiTec|chromosome	Fwd	3549628	3550551	924	689.571	201.022	887.366	8.54038	-1.77835	9.61147	0.363831	'b'	0.7	0.7	0.7	0.291517
1589	GCWB2_15865	ctaF	1.9.3.1	Cytochrome c oxidase polypeptide 4	CDS	CWB2plusFruc_vs_GCWB2_07242017.bam	gnl|CeBiTec|chromosome	Rev	3477623	3477207	417	576.813	238.842	968.94	8.53594	-1.27205	9.54611	0.748303	'b'	0.7	0.7	0.7	0.414071
2106	GCWB2_13235	hflK		Modulator of FtsH protease HflK	CDS	CWB2plusFruc_vs_GCWB2_07242017.bam	gnl|CeBiTec|chromosome	Rev	2910261	2909077	1185	212.301	644.728	148.671	8.53126	1.60258	7.47297	-0.513994	'b'	0.7	0.7	0.7	3.03685
1916	GCWB2_14210	nrdR		Transcriptional repressor NrdR	CDS	CWB2plusFruc_vs_GCWB2_07242017.bam	gnl|CeBiTec|chromosome	Rev	3119395	3118847	549	146.302	933.436	217.466	8.52961	2.6736	7.47873	0.571842	'b'	0.7	0.7	0.7	6.38021
4648	GCWB2_00410	liaR1		Transcriptional regulatory protein LiaR	CDS	CWB2plusFruc_vs_GCWB2_07242017.bam	gnl|CeBiTec|chromosome	Fwd	85524	86327	804	299.168	456.333	212.33	8.52938	0.609131	7.97749	-0.494649	'b'	0.7	0.7	0.7	1.52534
155	GCWB2_23115	GCWB2_23115		hypothetical protein	CDS	CWB2plusFruc_vs_GCWB2_07242017.bam	gnl|CeBiTec|chromosome	Fwd	5059530	5059790	261	285.757	477.487	94.2734	8.52898	0.74067	7.35871	-1.59987	'b'	0.7	0.7	0.7	1.67095
312	GCWB2_22330	fadJ2		Fatty acid oxidation complex subunit alpha	CDS	CWB2plusFruc_vs_GCWB2_07242017.bam	gnl|CeBiTec|chromosome	Rev	4889121	4886932	2190	375.476	362.931	186.307	8.52806	-0.0490267	8.04706	-1.01104	'b'	0.7	0.7	0.7	0.966588
2058	GCWB2_13475	GCWB2_13475		preprotein translocase subunit SecG	CDS	CWB2plusFruc_vs_GCWB2_07242017.bam	gnl|CeBiTec|chromosome	Rev	2959985	2959746	240	292.922	463.935	639.956	8.52607	0.663408	8.7581	1.12746	'b'	0.7	0.7	0.7	1.58382
348	GCWB2_22150	GCWB2_22150		hypothetical protein	CDS	CWB2plusFruc_vs_GCWB2_07242017.bam	gnl|CeBiTec|chromosome	Rev	4848906	4847899	1008	297.322	456.284	441.747	8.52483	0.617905	8.50148	0.571196	'b'	0.7	0.7	0.7	1.53465
2934	GCWB2_09030	GCWB2_09030		hypothetical protein	CDS	CWB2plusFruc_vs_GCWB2_07242017.bam	gnl|CeBiTec|chromosome	Rev	1958494	1957826	669	262.006	510.627	158.329	8.51479	0.962669	7.67012	-0.726678	'b'	0.7	0.7	0.7	1.94891
490	GCWB2_21435	GCWB2_21435		Integrase core domain protein	CDS	CWB2plusFruc_vs_GCWB2_07242017.bam	gnl|CeBiTec|chromosome	Fwd	4686692	4687264	573	93.6985	1427.53	112.715	8.51463	3.92935	6.68324	0.26658	'b'	0.7	0.7	0.7	15.2353
1073	GCWB2_18515	GCWB2_18515		preprotein translocase subunit SecA	CDS	CWB2plusFruc_vs_GCWB2_07242017.bam	gnl|CeBiTec|chromosome	Rev	4031395	4028576	2820	373.183	356.019	356.05	8.50977	-0.0679324	8.50984	-0.0678064	'b'	0.7	0.7	0.7	0.954004
2095	GCWB2_13290	GCWB2_13290		ATPase family associated with various cellular activities (AAA)	CDS	CWB2plusFruc_vs_GCWB2_07242017.bam	gnl|CeBiTec|chromosome	Rev	2919561	2918356	1206	340.811	388.359	321.368	8.50704	0.188421	8.37045	-0.0847458	'b'	0.7	0.7	0.7	1.13952
2416	GCWB2_11680	mmgC16	1.3.99.-	Acyl-CoA dehydrogenase	CDS	CWB2plusFruc_vs_GCWB2_07242017.bam	gnl|CeBiTec|chromosome	Rev	2566475	2565342	1134	187.87	703.976	154.491	8.50649	1.90579	7.41248	-0.28221	'b'	0.7	0.7	0.7	3.74715
3548	GCWB2_05920	GCWB2_05920		hypothetical protein	CDS	CWB2plusFruc_vs_GCWB2_07242017.bam	gnl|CeBiTec|chromosome	Fwd	1288478	1288738	261	1492.43	88.3872	889.56	8.50461	-4.07769	10.1702	-0.746503	'b'	0.7	0.7	0.7	0.0592235
2812	GCWB2_09670	GCWB2_09670		Rhodanese-like domain protein	CDS	CWB2plusFruc_vs_GCWB2_07242017.bam	gnl|CeBiTec|chromosome	Fwd	2097698	2097982	285	445.87	294.206	576.811	8.50058	-0.599796	8.98622	0.371475	'b'	0.7	0.7	0.7	0.659847
4798	GCWB2_00060	hchA	4.2.1.130	Molecular chaperone Hsp31 and glyoxalase 3	CDS	CWB2plusFruc_vs_GCWB2_07242017.bam	gnl|CeBiTec|chromosome	Rev	13586	12867	720	476.904	272.993	289.512	8.49514	-0.804835	8.53752	-0.720075	'b'	0.7	0.7	0.7	0.572428
4564	GCWB2_00740	bfrB	1.16.3.1	Ferritin BfrB	CDS	CWB2plusFruc_vs_GCWB2_07242017.bam	gnl|CeBiTec|chromosome	Rev	163535	162999	537	522.064	249.195	1457.29	8.49461	-1.06695	9.76858	1.48099	'b'	0.7	0.7	0.7	0.477326
3674	GCWB2_05270	rplA		50S ribosomal protein L1	CDS	CWB2plusFruc_vs_GCWB2_07242017.bam	gnl|CeBiTec|chromosome	Fwd	1138224	1138940	717	1757.24	73.4906	1833.18	8.48929	-4.57961	10.8096	0.0610376	'b'	0.7	0.7	0.7	0.0418216
4619	GCWB2_00485	GCWB2_00485		hypothetical protein	CDS	CWB2plusFruc_vs_GCWB2_07242017.bam	gnl|CeBiTec|chromosome	Fwd	100947	101372	426	450.857	284.552	151.785	8.48454	-0.663981	8.03121	-1.57064	'b'	0.7	0.7	0.7	0.631134
4761	GCWB2_24050	gshA	6.3.2.2	Glutamate--cysteine ligase GshA	CDS	CWB2plusFruc_vs_GCWB2_07242017.bam	gnl|CeBiTec|pGCWB2	Fwd	31009	32238	1230	160.397	793.33	1651.05	8.47864	2.30627	9.00734	3.36366	'b'	0.7	0.7	0.7	4.94603
106	GCWB2_23360	blaI2		Transcriptional regulator BlaI	CDS	CWB2plusFruc_vs_GCWB2_07242017.bam	gnl|CeBiTec|chromosome	Rev	5111210	5110830	381	286.103	444.62	234.932	8.47841	0.636035	8.01824	-0.284296	'b'	0.7	0.7	0.7	1.55405
3704	GCWB2_05100	GCWB2_05100		hypothetical protein	CDS	CWB2plusFruc_vs_GCWB2_07242017.bam	gnl|CeBiTec|chromosome	Fwd	1108235	1108486	252	253.148	501.971	518.522	8.47765	0.987621	8.50105	1.03442	'b'	0.7	0.7	0.7	1.98291
2873	GCWB2_09340	GCWB2_09340		hypothetical protein	CDS	CWB2plusFruc_vs_GCWB2_07242017.bam	gnl|CeBiTec|chromosome	Fwd	2025668	2027749	2082	417.574	303.664	339.595	8.47611	-0.459555	8.55678	-0.298215	'b'	0.7	0.7	0.7	0.72721
3004	GCWB2_08680	asnC		Regulatory protein AsnC	CDS	CWB2plusFruc_vs_GCWB2_07242017.bam	gnl|CeBiTec|chromosome	Rev	1878726	1878187	540	131.456	951.201	105.783	8.46602	2.85517	6.8817	-0.313477	'b'	0.7	0.7	0.7	7.23589
1011	GCWB2_18825	rpsZ		30S ribosomal protein S14 type Z	CDS	CWB2plusFruc_vs_GCWB2_07242017.bam	gnl|CeBiTec|chromosome	Rev	4087881	4087696	186	2099.75	59.4964	3632.38	8.46537	-5.14127	11.4314	0.790703	'b'	0.7	0.7	0.7	0.0283351
3429	GCWB2_06520	fkbP1	5.2.1.8	FK506-binding protein	CDS	CWB2plusFruc_vs_GCWB2_07242017.bam	gnl|CeBiTec|chromosome	Fwd	1410892	1411260	369	1009.21	123.651	978.878	8.46457	-3.02888	9.957	-0.0440285	'b'	0.7	0.7	0.7	0.122523
1272	GCWB2_17490	GCWB2_17490		hypothetical protein	CDS	CWB2plusFruc_vs_GCWB2_07242017.bam	gnl|CeBiTec|chromosome	Rev	3812713	3812291	423	235.631	522.829	180.741	8.45529	1.14981	7.68908	-0.382605	'b'	0.7	0.7	0.7	2.21885
3955	GCWB2_03840	csoR1		Copper-sensing transcriptional repressor CsoR	CDS	CWB2plusFruc_vs_GCWB2_07242017.bam	gnl|CeBiTec|chromosome	Rev	825896	825627	270	225.172	543.543	162.345	8.45057	1.27137	7.5789	-0.471959	'b'	0.7	0.7	0.7	2.4139
1643	GCWB2_15595	GCWB2_15595		hypothetical protein	CDS	CWB2plusFruc_vs_GCWB2_07242017.bam	gnl|CeBiTec|chromosome	Rev	3417347	3416427	921	867.165	139.103	805.631	8.44009	-2.64015	9.70707	-0.106188	'b'	0.7	0.7	0.7	0.160412
4722	GCWB2_24155	GCWB2_24155		hypothetical protein	CDS	CWB2plusFruc_vs_GCWB2_07242017.bam	gnl|CeBiTec|pGCWB2	Rev	50727	49987	741	273.295	431.774	231.057	8.42423	0.659816	7.97321	-0.24221	'b'	0.7	0.7	0.7	1.57988
565	GCWB2_21060	GCWB2_21060		hypothetical protein	CDS	CWB2plusFruc_vs_GCWB2_07242017.bam	gnl|CeBiTec|chromosome	Fwd	4614762	4615856	1095	738.284	159.756	242.565	8.42388	-2.2083	8.72513	-1.6058	'b'	0.7	0.7	0.7	0.216389
2770	GCWB2_09885	tesB1	3.1.2.-	Acyl-CoA thioesterase 2	CDS	CWB2plusFruc_vs_GCWB2_07242017.bam	gnl|CeBiTec|chromosome	Fwd	2153844	2154722	879	241.592	479.183	283.574	8.41043	0.988005	8.032	0.231153	'b'	0.7	0.7	0.7	1.98344
2610	GCWB2_10710	GCWB2_10710		zinc-responsive transcriptional regulator	CDS	CWB2plusFruc_vs_GCWB2_07242017.bam	gnl|CeBiTec|chromosome	Fwd	2365063	2365749	687	693.63	165.915	531.068	8.40616	-2.06373	9.24539	-0.385269	'b'	0.7	0.7	0.7	0.239197
2399	GCWB2_11765	GCWB2_11765		hypothetical protein	CDS	CWB2plusFruc_vs_GCWB2_07242017.bam	gnl|CeBiTec|chromosome	Rev	2582362	2582138	225	113.791	1000.7	83.2545	8.39852	3.13655	6.60485	-0.450788	'b'	0.7	0.7	0.7	8.79418
2520	GCWB2_11160	GCWB2_11160		hypothetical protein	CDS	CWB2plusFruc_vs_GCWB2_07242017.bam	gnl|CeBiTec|chromosome	Fwd	2457888	2458394	507	165.008	685.707	131.981	8.39392	2.05505	7.20529	-0.322212	'b'	0.7	0.7	0.7	4.15559
1163	GCWB2_18045	acoR3		Acetoin dehydrogenase operon transcriptional activator AcoR	CDS	CWB2plusFruc_vs_GCWB2_07242017.bam	gnl|CeBiTec|chromosome	Rev	3921178	3920060	1119	325.68	345.6	164.502	8.39013	0.0856466	7.85463	-0.985353	'b'	0.7	0.7	0.7	1.06116
2778	GCWB2_09845	trpC	4.1.1.48	Indole-3-glycerol phosphate synthase	CDS	CWB2plusFruc_vs_GCWB2_07242017.bam	gnl|CeBiTec|chromosome	Fwd	2140006	2140818	813	416.137	269.722	426.573	8.38812	-0.625586	8.71878	0.0357351	'b'	0.7	0.7	0.7	0.648157
156	GCWB2_23110	GCWB2_23110		hypothetical protein	CDS	CWB2plusFruc_vs_GCWB2_07242017.bam	gnl|CeBiTec|chromosome	Fwd	5059283	5059510	228	290.687	386.052	75.227	8.38799	0.40933	7.20825	-1.95014	'b'	0.7	0.7	0.7	1.32807
1931	GCWB2_14135	GCWB2_14135		hypothetical protein	CDS	CWB2plusFruc_vs_GCWB2_07242017.bam	gnl|CeBiTec|chromosome	Rev	3099285	3099013	273	313.345	357.964	315.916	8.38764	0.192065	8.2975	0.01179	'b'	0.7	0.7	0.7	1.1424
1380	GCWB2_16945	etfA		Electron transfer flavoprotein subunit alpha	CDS	CWB2plusFruc_vs_GCWB2_07242017.bam	gnl|CeBiTec|chromosome	Rev	3703092	3702136	957	585.711	191.422	553.015	8.38733	-1.61344	9.15261	-0.0828715	'b'	0.7	0.7	0.7	0.326819
994	GCWB2_18910	GCWB2_18910		hypothetical protein	CDS	CWB2plusFruc_vs_GCWB2_07242017.bam	gnl|CeBiTec|chromosome	Fwd	4113845	4114363	519	357.034	312.127	118.964	8.38295	-0.193926	7.68715	-1.58553	'b'	0.7	0.7	0.7	0.874224
571	GCWB2_21030	GCWB2_21030		Polyketide cyclase / dehydrase and lipid transport	CDS	CWB2plusFruc_vs_GCWB2_07242017.bam	gnl|CeBiTec|chromosome	Rev	4608924	4608457	468	187.542	593.151	170.536	8.38166	1.66119	7.4825	-0.137135	'b'	0.7	0.7	0.7	3.16277
567	GCWB2_21050	dnaK3		Chaperone protein DnaK	CDS	CWB2plusFruc_vs_GCWB2_07242017.bam	gnl|CeBiTec|chromosome	Rev	4613228	4611381	1848	364.154	305.402	328.411	8.38149	-0.253837	8.43388	-0.149043	'b'	0.7	0.7	0.7	0.838663
10	GCWB2_23840	parB		putative chromosome-partitioning protein ParB	CDS	CWB2plusFruc_vs_GCWB2_07242017.bam	gnl|CeBiTec|chromosome	Rev	5218382	5217342	1041	163.443	677.898	113.779	8.37878	2.05228	7.09137	-0.52255	'b'	0.7	0.7	0.7	4.14761
1105	GCWB2_18355	GCWB2_18355		hypothetical protein	CDS	CWB2plusFruc_vs_GCWB2_07242017.bam	gnl|CeBiTec|chromosome	Rev	3993485	3993291	195	87.3852	1254.18	120.714	8.37093	3.84322	6.68238	0.466132	'b'	0.7	0.7	0.7	14.3524
4519	GCWB2_00965	GCWB2_00965	6.2.1.-	Long-chain-fatty-acid--AMP ligase FadD32	CDS	CWB2plusFruc_vs_GCWB2_07242017.bam	gnl|CeBiTec|chromosome	Fwd	211540	213444	1905	555.485	196.392	401.6	8.3676	-1.50001	8.88361	-0.467989	'b'	0.7	0.7	0.7	0.353551
2105	GCWB2_13240	GCWB2_13240		hypothetical protein	CDS	CWB2plusFruc_vs_GCWB2_07242017.bam	gnl|CeBiTec|chromosome	Rev	2910734	2910306	429	180.04	604.809	163.825	8.36625	1.74816	7.42409	-0.136159	'b'	0.7	0.7	0.7	3.35931
2429	GCWB2_11615	yfiR1		putative HTH-type transcriptional regulator YfiR	CDS	CWB2plusFruc_vs_GCWB2_07242017.bam	gnl|CeBiTec|chromosome	Rev	2552737	2552153	585	114.464	949.479	103.465	8.36487	3.05224	6.76587	-0.145762	'b'	0.7	0.7	0.7	8.29497
4508	GCWB2_01020	GCWB2_01020		hypothetical protein	CDS	CWB2plusFruc_vs_GCWB2_07242017.bam	gnl|CeBiTec|chromosome	Fwd	240239	240721	483	169.751	639.148	156.294	8.36364	1.91273	7.3477	-0.119151	'b'	0.7	0.7	0.7	3.76522
2150	GCWB2_13010	pafA	6.3.2.-	Pup--protein ligase	CDS	CWB2plusFruc_vs_GCWB2_07242017.bam	gnl|CeBiTec|chromosome	Rev	2860730	2859372	1359	411.509	262.33	232.22	8.36001	-0.649543	8.27206	-0.825435	'b'	0.7	0.7	0.7	0.637482
3789	GCWB2_04670	GCWB2_04670		TIR domain protein	CDS	CWB2plusFruc_vs_GCWB2_07242017.bam	gnl|CeBiTec|chromosome	Fwd	1006939	1007715	777	228.564	472.08	149.742	8.35967	1.04644	7.53139	-0.610118	'b'	0.7	0.7	0.7	2.06542
2712	GCWB2_10180	GCWB2_10180		Universal stress protein	CDS	CWB2plusFruc_vs_GCWB2_07242017.bam	gnl|CeBiTec|chromosome	Fwd	2215394	2215840	447	695.949	154.064	612.447	8.35511	-2.17545	9.35064	-0.184396	'b'	0.7	0.7	0.7	0.221373
612	GCWB2_20825	rsbW		Anti-sigma-F factor RsbW	CDS	CWB2plusFruc_vs_GCWB2_07242017.bam	gnl|CeBiTec|chromosome	Rev	4568045	4567620	426	195.177	545.724	119.228	8.35033	1.48339	7.25311	-0.711058	'b'	0.7	0.7	0.7	2.79604
1027	GCWB2_18745	GCWB2_18745		preprotein translocase subunit SecY	CDS	CWB2plusFruc_vs_GCWB2_07242017.bam	gnl|CeBiTec|chromosome	Rev	4073762	4072434	1329	565.414	185.848	647.156	8.34057	-1.60518	9.24057	0.194806	'b'	0.7	0.7	0.7	0.328694
1592	GCWB2_15850	aioB	1.20.9.1	Arsenite oxidase subunit AioB precursor	CDS	CWB2plusFruc_vs_GCWB2_07242017.bam	gnl|CeBiTec|chromosome	Fwd	3472730	3473887	1158	722.076	144.596	824.438	8.33595	-2.32012	9.59164	0.19126	'b'	0.7	0.7	0.7	0.20025
4625	GCWB2_24410	GCWB2_24410		TIR domain protein	CDS	CWB2plusFruc_vs_GCWB2_07242017.bam	gnl|CeBiTec|pGCWB2	Fwd	97567	98343	777	213.466	488.514	145.505	8.33506	1.1944	7.46139	-0.552934	'b'	0.7	0.7	0.7	2.28849
273	GCWB2_22525	ykoV		putative DNA repair protein YkoV	CDS	CWB2plusFruc_vs_GCWB2_07242017.bam	gnl|CeBiTec|chromosome	Rev	4926623	4925631	993	282.325	368.449	257.329	8.33327	0.384111	8.07434	-0.133743	'b'	0.7	0.7	0.7	1.30505
3461	GCWB2_06360	pdhR1		Pyruvate dehydrogenase complex repressor	CDS	CWB2plusFruc_vs_GCWB2_07242017.bam	gnl|CeBiTec|chromosome	Rev	1378043	1377270	774	265.626	386.805	191.186	8.32436	0.542209	7.81604	-0.474417	'b'	0.7	0.7	0.7	1.4562
789	GCWB2_19940	GCWB2_19940	1.14.13.141	Steroid C26-monooxygenase	CDS	CWB2plusFruc_vs_GCWB2_07242017.bam	gnl|CeBiTec|chromosome	Rev	4379559	4378240	1320	96.9162	1059.36	43.1365	8.32382	3.45032	6.01475	-1.16783	'b'	0.7	0.7	0.7	10.9307
1156	GCWB2_18100	GCWB2_18100		hypothetical protein	CDS	CWB2plusFruc_vs_GCWB2_07242017.bam	gnl|CeBiTec|chromosome	Fwd	3935220	3936686	1467	183.165	556.944	164.819	8.31919	1.60439	7.44087	-0.152263	'b'	0.7	0.7	0.7	3.04067
1111	GCWB2_18325	yhfK	4.-.-.-	putative sugar epimerase YhfK	CDS	CWB2plusFruc_vs_GCWB2_07242017.bam	gnl|CeBiTec|chromosome	Rev	3988986	3988333	654	252.173	402.46	136.721	8.31548	0.674432	7.53668	-0.883179	'b'	0.7	0.7	0.7	1.59597
959	GCWB2_19085	rplW		50S ribosomal protein L23	CDS	CWB2plusFruc_vs_GCWB2_07242017.bam	gnl|CeBiTec|chromosome	Rev	4185852	4185547	306	1307.66	77.3364	1776.1	8.31292	-4.07969	10.5736	0.441732	'b'	0.7	0.7	0.7	0.0591412
1593	GCWB2_15845	qcrC		Menaquinol-cytochrome c reductase cytochrome c subunit	CDS	CWB2plusFruc_vs_GCWB2_07242017.bam	gnl|CeBiTec|chromosome	Fwd	3471882	3472733	852	764.025	132.185	974.967	8.31194	-2.53107	9.75334	0.351733	'b'	0.7	0.7	0.7	0.173011
4210	GCWB2_02550	acsA2	6.2.1.1	Acetyl-coenzyme A synthetase	CDS	CWB2plusFruc_vs_GCWB2_07242017.bam	gnl|CeBiTec|chromosome	Rev	558290	556347	1944	452.106	222.623	165.105	8.30949	-1.02206	8.09388	-1.45328	'b'	0.7	0.7	0.7	0.492414
4771	GCWB2_24020	GCWB2_24020		hypothetical protein	CDS	CWB2plusFruc_vs_GCWB2_07242017.bam	gnl|CeBiTec|pGCWB2	Rev	25608	24892	717	164.092	610.008	10751.9	8.30552	1.89432	10.3753	6.03394	'b'	0.7	0.7	0.7	3.71748
830	GCWB2_19735	GCWB2_19735		hypothetical protein	CDS	CWB2plusFruc_vs_GCWB2_07242017.bam	gnl|CeBiTec|chromosome	Fwd	4339151	4339870	720	175.361	566.736	178.43	8.30036	1.69235	7.4667	0.0250362	'b'	0.7	0.7	0.7	3.23183
2645	GCWB2_10535	kmtR		HTH-type transcriptional regulator KmtR	CDS	CWB2plusFruc_vs_GCWB2_07242017.bam	gnl|CeBiTec|chromosome	Rev	2328856	2328512	345	352.195	280.545	538.057	8.29616	-0.328143	8.76592	0.611387	'b'	0.7	0.7	0.7	0.796561
2008	GCWB2_13725	GCWB2_13725		hypothetical protein	CDS	CWB2plusFruc_vs_GCWB2_07242017.bam	gnl|CeBiTec|chromosome	Rev	3013191	3011953	1239	310.24	313.708	298.814	8.28526	0.0160362	8.25017	-0.0541359	'b'	0.7	0.7	0.7	1.01118
4005	GCWB2_03585	sinR2		HTH-type transcriptional regulator SinR	CDS	CWB2plusFruc_vs_GCWB2_07242017.bam	gnl|CeBiTec|chromosome	Fwd	772167	772700	534	293.126	331.894	153.346	8.28498	0.179203	7.72801	-0.934727	'b'	0.7	0.7	0.7	1.13226
2590	GCWB2_10810	GCWB2_10810	1.6.99.-	NADH dehydrogenase-like protein	CDS	CWB2plusFruc_vs_GCWB2_07242017.bam	gnl|CeBiTec|chromosome	Rev	2389058	2387535	1524	350.887	276.994	285.509	8.28429	-0.341153	8.30613	-0.297469	'b'	0.7	0.7	0.7	0.78941
1478	GCWB2_16440	hrcA		Heat-inducible transcription repressor HrcA	CDS	CWB2plusFruc_vs_GCWB2_07242017.bam	gnl|CeBiTec|chromosome	Rev	3596300	3595233	1068	180.638	530.68	217.594	8.27433	1.55474	7.63123	0.268535	'b'	0.7	0.7	0.7	2.93781
3046	GCWB2_08470	groL2		60 kDa chaperonin 2	CDS	CWB2plusFruc_vs_GCWB2_07242017.bam	gnl|CeBiTec|chromosome	Fwd	1830869	1832485	1617	540.674	177.253	748.821	8.27414	-1.60895	9.31355	0.469863	'b'	0.7	0.7	0.7	0.327837
95	GCWB2_23415	GCWB2_23415		hypothetical protein	CDS	CWB2plusFruc_vs_GCWB2_07242017.bam	gnl|CeBiTec|chromosome	Fwd	5123361	5124014	654	55.7765	1717.48	39.1816	8.27383	4.94449	5.54684	-0.509483	'b'	0.7	0.7	0.7	30.7922
5	GCWB2_23865	yidC		Membrane protein insertase YidC	CDS	CWB2plusFruc_vs_GCWB2_07242017.bam	gnl|CeBiTec|chromosome	Rev	5225446	5224256	1191	302.109	314.415	317.916	8.26773	0.0575988	8.27571	0.0735776	'b'	0.7	0.7	0.7	1.04073
2236	GCWB2_12580	GCWB2_12580		Helix-turn-helix domain protein	CDS	CWB2plusFruc_vs_GCWB2_07242017.bam	gnl|CeBiTec|chromosome	Rev	2748532	2748224	309	191.764	490.368	193.307	8.26045	1.35453	7.58897	0.0115614	'b'	0.7	0.7	0.7	2.55714
357	GCWB2_22105	GCWB2_22105		Polyketide cyclase / dehydrase and lipid transport	CDS	CWB2plusFruc_vs_GCWB2_07242017.bam	gnl|CeBiTec|chromosome	Rev	4837532	4837041	492	249.402	374.242	183.868	8.25508	0.585494	7.74243	-0.439808	'b'	0.7	0.7	0.7	1.50055
3652	GCWB2_05380	mlaE9		putative phospholipid ABC transporter permease protein MlaE	CDS	CWB2plusFruc_vs_GCWB2_07242017.bam	gnl|CeBiTec|chromosome	Fwd	1160216	1161022	807	686.409	135.758	428.539	8.25391	-2.33803	9.0831	-0.679641	'b'	0.7	0.7	0.7	0.19778
1852	GCWB2_14530	infB		Translation initiation factor IF-2	CDS	CWB2plusFruc_vs_GCWB2_07242017.bam	gnl|CeBiTec|chromosome	Rev	3183217	3180359	2859	435.452	212.442	601.092	8.24865	-1.03544	8.99891	0.465074	'b'	0.7	0.7	0.7	0.487866
1930	GCWB2_14140	GCWB2_14140		hypothetical protein	CDS	CWB2plusFruc_vs_GCWB2_07242017.bam	gnl|CeBiTec|chromosome	Fwd	3099397	3099834	438	234.404	393.172	220.97	8.24593	0.746164	7.83028	-0.0851453	'b'	0.7	0.7	0.7	1.67733
689	GCWB2_20440	GCWB2_20440		hypothetical protein	CDS	CWB2plusFruc_vs_GCWB2_07242017.bam	gnl|CeBiTec|chromosome	Rev	4483114	4482599	516	35.7616	2557.56	38.5865	8.24045	6.16022	5.21518	0.109683	'b'	0.7	0.7	0.7	71.517
3516	GCWB2_06080	GCWB2_06080		hypothetical protein	CDS	CWB2plusFruc_vs_GCWB2_07242017.bam	gnl|CeBiTec|chromosome	Rev	1319826	1318750	1077	337.108	268.498	195.074	8.23292	-0.328304	8.00247	-0.78919	'b'	0.7	0.7	0.7	0.796472
1724	GCWB2_15180	GCWB2_15180		hypothetical protein	CDS	CWB2plusFruc_vs_GCWB2_07242017.bam	gnl|CeBiTec|chromosome	Rev	3316372	3315938	435	45.6687	1964.05	60.3049	8.22638	5.42649	5.71367	0.401071	'b'	0.7	0.7	0.7	43.0066
1575	GCWB2_15935	aceF	2.3.1.12	Dihydrolipoyllysine-residue acetyltransferase component of pyruvate dehydrogenase complex	CDS	CWB2plusFruc_vs_GCWB2_07242017.bam	gnl|CeBiTec|chromosome	Fwd	3493056	3494813	1758	964.858	91.13	565.015	8.21201	-3.40432	9.52816	-0.772028	'b'	0.7	0.7	0.7	0.0944492
4068	GCWB2_03270	acdA3	1.3.99.-	Acyl-CoA dehydrogenase	CDS	CWB2plusFruc_vs_GCWB2_07242017.bam	gnl|CeBiTec|chromosome	Rev	710657	709464	1194	349.543	249.887	137.376	8.20723	-0.484192	7.77565	-1.34734	'b'	0.7	0.7	0.7	0.714897
365	GCWB2_22065	GCWB2_22065		Universal stress protein family protein	CDS	CWB2plusFruc_vs_GCWB2_07242017.bam	gnl|CeBiTec|chromosome	Fwd	4826193	4826750	558	246.451	353.775	221.853	8.20592	0.52153	7.86931	-0.151701	'b'	0.7	0.7	0.7	1.43548
2215	GCWB2_12685	GCWB2_12685		hypothetical protein	CDS	CWB2plusFruc_vs_GCWB2_07242017.bam	gnl|CeBiTec|chromosome	Rev	2783002	2778311	4692	257.388	338.081	160.4	8.20451	0.393422	7.66667	-0.682273	'b'	0.7	0.7	0.7	1.31351
1888	GCWB2_14350	alx		Inner membrane protein alx	CDS	CWB2plusFruc_vs_GCWB2_07242017.bam	gnl|CeBiTec|chromosome	Rev	3145689	3144694	996	74.5383	1161.85	125.596	8.20106	3.96229	6.59628	0.752738	'b'	0.7	0.7	0.7	15.5872
4224	GCWB2_02480	GCWB2_02480		hypothetical protein	CDS	CWB2plusFruc_vs_GCWB2_07242017.bam	gnl|CeBiTec|chromosome	Fwd	544062	544226	165	560.998	154.258	384.4	8.20053	-1.86265	8.85916	-0.545389	'b'	0.7	0.7	0.7	0.274971
484	GCWB2_21465	GCWB2_21465		hypothetical protein	CDS	CWB2plusFruc_vs_GCWB2_07242017.bam	gnl|CeBiTec|chromosome	Fwd	4692501	4692806	306	118.089	727.185	99.4501	8.19496	2.62244	6.75982	-0.247834	'b'	0.7	0.7	0.7	6.15792
4774	GCWB2_24015	yfcG	1.8.4.-	Disulfide-bond oxidoreductase YfcG	CDS	CWB2plusFruc_vs_GCWB2_07242017.bam	gnl|CeBiTec|pGCWB2	Rev	24874	24125	750	130.498	657.113	9025.88	8.19394	2.33211	10.0839	6.11197	'b'	0.7	0.7	0.7	5.03542
2498	GCWB2_11270	ydfG2	1.1.1.-	NADP-dependent 3-hydroxy acid dehydrogenase YdfG	CDS	CWB2plusFruc_vs_GCWB2_07242017.bam	gnl|CeBiTec|chromosome	Rev	2478246	2477590	657	116.778	732.573	81.6494	8.19223	2.6492	6.6095	-0.516259	'b'	0.7	0.7	0.7	6.2732
1048	GCWB2_18640	GCWB2_18640		TM2 domain protein	CDS	CWB2plusFruc_vs_GCWB2_07242017.bam	gnl|CeBiTec|chromosome	Fwd	4054458	4055084	627	469.934	180.57	145.979	8.18636	-1.3799	8.03297	-1.68669	'b'	0.7	0.7	0.7	0.384245
2803	GCWB2_09720	lppS2	2.-.-.-	Putative L,D-transpeptidase LppS precursor	CDS	CWB2plusFruc_vs_GCWB2_07242017.bam	gnl|CeBiTec|chromosome	Fwd	2115736	2116953	1218	666.751	127.199	520.078	8.18598	-2.39006	9.20179	-0.35842	'b'	0.7	0.7	0.7	0.190775
1222	GCWB2_17740	GCWB2_17740		DNA-binding transcriptional repressor ArsR	CDS	CWB2plusFruc_vs_GCWB2_07242017.bam	gnl|CeBiTec|chromosome	Rev	3861154	3860780	375	166.462	505.987	91.3513	8.181	1.60391	6.9462	-0.865698	'b'	0.7	0.7	0.7	3.03965
2859	GCWB2_09410	atpG		ATP synthase gamma chain	CDS	CWB2plusFruc_vs_GCWB2_07242017.bam	gnl|CeBiTec|chromosome	Fwd	2040519	2041442	924	1031.81	81.6248	783.957	8.18095	-3.66002	9.81279	-0.396328	'b'	0.7	0.7	0.7	0.0791086
1763	GCWB2_14975	GCWB2_14975		hypothetical protein	CDS	CWB2plusFruc_vs_GCWB2_07242017.bam	gnl|CeBiTec|chromosome	Rev	3277108	3276443	666	896.787	93.6894	819.727	8.17922	-3.25881	9.74381	-0.129623	'b'	0.7	0.7	0.7	0.104472
2914	GCWB2_09130	ylxH		Flagellum site-determining protein YlxH	CDS	CWB2plusFruc_vs_GCWB2_07242017.bam	gnl|CeBiTec|chromosome	Rev	1976834	1975689	1146	280.647	298.534	289.026	8.17718	0.0891389	8.15383	0.04244	'b'	0.7	0.7	0.7	1.06374
2020	GCWB2_13665	efp		Elongation factor P	CDS	CWB2plusFruc_vs_GCWB2_07242017.bam	gnl|CeBiTec|chromosome	Rev	2999557	2998994	564	874.658	94.0307	533.003	8.16382	-3.21752	9.41529	-0.714575	'b'	0.7	0.7	0.7	0.107506
1839	GCWB2_14595	dnaK2		Chaperone protein dnaK2	CDS	CWB2plusFruc_vs_GCWB2_07242017.bam	gnl|CeBiTec|chromosome	Fwd	3194927	3196807	1881	125.598	652.856	86.3913	8.16165	2.37795	6.70274	-0.539854	'b'	0.7	0.7	0.7	5.19799
3298	GCWB2_07195	mscL		Large-conductance mechanosensitive channel	CDS	CWB2plusFruc_vs_GCWB2_07242017.bam	gnl|CeBiTec|chromosome	Rev	1564703	1563852	852	1485.64	54.952	610.62	8.15848	-4.75677	9.8955	-1.28274	'b'	0.7	0.7	0.7	0.0369888
769	GCWB2_20040	calB	1.2.1.68	Coniferyl aldehyde dehydrogenase	CDS	CWB2plusFruc_vs_GCWB2_07242017.bam	gnl|CeBiTec|chromosome	Rev	4399974	4398445	1530	288.675	281.304	152.189	8.15465	-0.0373159	7.71151	-0.923587	'b'	0.7	0.7	0.7	0.974466
3489	GCWB2_06215	GCWB2_06215		Putative HTH-type transcriptional regulator	CDS	CWB2plusFruc_vs_GCWB2_07242017.bam	gnl|CeBiTec|chromosome	Rev	1350393	1349404	990	187.259	433.625	137.183	8.1546	1.21141	7.32442	-0.448932	'b'	0.7	0.7	0.7	2.31565
3676	GCWB2_05260	GCWB2_05260		hypothetical protein	CDS	CWB2plusFruc_vs_GCWB2_07242017.bam	gnl|CeBiTec|chromosome	Fwd	1136660	1137502	843	563.748	141.674	808.108	8.14267	-1.99247	9.39866	0.519498	'b'	0.7	0.7	0.7	0.251308
1990	GCWB2_13815	GCWB2_13815		putative transcriptional regulatory protein	CDS	CWB2plusFruc_vs_GCWB2_07242017.bam	gnl|CeBiTec|chromosome	Rev	3036729	3035896	834	599.606	133.2	452.646	8.14266	-2.17042	9.02506	-0.405633	'b'	0.7	0.7	0.7	0.222146
2907	GCWB2_09165	sugB		Trehalose transport system permease protein SugB	CDS	CWB2plusFruc_vs_GCWB2_07242017.bam	gnl|CeBiTec|chromosome	Fwd	1983805	1984635	831	1192.31	65.9698	441.889	8.13164	-4.17581	9.50354	-1.432	'b'	0.7	0.7	0.7	0.0553294
3979	GCWB2_03715	otsA	2.4.1.-	Trehalose-phosphate synthase	CDS	CWB2plusFruc_vs_GCWB2_07242017.bam	gnl|CeBiTec|chromosome	Rev	798952	797393	1560	273.134	287.872	212.422	8.13137	0.0758207	7.91212	-0.362677	'b'	0.7	0.7	0.7	1.05396
1068	GCWB2_18540	mtrA		DNA-binding response regulator MtrA	CDS	CWB2plusFruc_vs_GCWB2_07242017.bam	gnl|CeBiTec|chromosome	Rev	4037573	4036896	678	462.117	170	421.5	8.13075	-1.44272	8.78575	-0.132728	'b'	0.7	0.7	0.7	0.367872
4261	GCWB2_02290	leuA	2.3.3.13	2-isopropylmalate synthase	CDS	CWB2plusFruc_vs_GCWB2_07242017.bam	gnl|CeBiTec|chromosome	Rev	509972	508119	1854	170.657	459.146	220.304	8.12888	1.42785	7.59915	0.368395	'b'	0.7	0.7	0.7	2.69046
2857	GCWB2_09420	atpC		ATP synthase epsilon chain	CDS	CWB2plusFruc_vs_GCWB2_07242017.bam	gnl|CeBiTec|chromosome	Fwd	2042968	2043348	381	1735.27	44.2385	1045.5	8.11409	-5.29372	10.3955	-0.730976	'b'	0.7	0.7	0.7	0.0254937
3	GCWB2_23875	rnpA2	3.1.26.5	Ribonuclease P protein component	CDS	CWB2plusFruc_vs_GCWB2_07242017.bam	gnl|CeBiTec|chromosome	Rev	5226382	5225951	432	307.728	248.776	1035.18	8.11211	-0.30681	9.14059	1.75016	'b'	0.7	0.7	0.7	0.808427
981	GCWB2_18975	drrA7	3.6.3.-	Doxorubicin resistance ATP-binding protein DrrA	CDS	CWB2plusFruc_vs_GCWB2_07242017.bam	gnl|CeBiTec|chromosome	Rev	4166902	4165592	1311	636.566	120.059	359.753	8.11088	-2.40657	8.90251	-0.823304	'b'	0.7	0.7	0.7	0.188604
1083	GCWB2_18465	GCWB2_18465		Glyoxalase-like domain protein	CDS	CWB2plusFruc_vs_GCWB2_07242017.bam	gnl|CeBiTec|chromosome	Fwd	4017816	4018199	384	244.399	312.349	182.536	8.11005	0.353923	7.72257	-0.421052	'b'	0.7	0.7	0.7	1.27803
685	GCWB2_20460	GCWB2_20460		Pyridoxamine 5'-phosphate oxidase	CDS	CWB2plusFruc_vs_GCWB2_07242017.bam	gnl|CeBiTec|chromosome	Rev	4486630	4486232	399	181.988	413.894	109.202	8.10041	1.18542	7.13927	-0.736849	'b'	0.7	0.7	0.7	2.2743
790	GCWB2_19935	GCWB2_19935		SnoaL-like domain protein	CDS	CWB2plusFruc_vs_GCWB2_07242017.bam	gnl|CeBiTec|chromosome	Rev	4378243	4377794	450	87.5316	859.391	40.7648	8.09945	3.29544	5.90049	-1.10248	'b'	0.7	0.7	0.7	9.81807
3685	GCWB2_05195	GCWB2_05195		putative nucleotide-binding protein	CDS	CWB2plusFruc_vs_GCWB2_07242017.bam	gnl|CeBiTec|chromosome	Rev	1129017	1128526	492	322.152	233.231	267.542	8.09861	-0.465985	8.19761	-0.267975	'b'	0.7	0.7	0.7	0.723977
731	GCWB2_20230	fprA5	1.18.1.2	NADPH-ferredoxin reductase FprA	CDS	CWB2plusFruc_vs_GCWB2_07242017.bam	gnl|CeBiTec|chromosome	Fwd	4437916	4439313	1398	322.915	232.299	372.866	8.09743	-0.475168	8.43876	0.207506	'b'	0.7	0.7	0.7	0.719383
4151	GCWB2_02855	catD1	1.-.-.-	Putative oxidoreductase CatD	CDS	CWB2plusFruc_vs_GCWB2_07242017.bam	gnl|CeBiTec|chromosome	Fwd	615821	616249	429	433.333	171.64	322.244	8.09129	-1.33609	8.54567	-0.427323	'b'	0.7	0.7	0.7	0.396093
3790	GCWB2_04665	GCWB2_04665		hypothetical protein	CDS	CWB2plusFruc_vs_GCWB2_07242017.bam	gnl|CeBiTec|chromosome	Fwd	1006685	1006930	246	329.636	224.926	189.019	8.08902	-0.551425	7.96356	-0.802343	'b'	0.7	0.7	0.7	0.682346
3202	GCWB2_07685	GCWB2_07685		hypothetical protein	CDS	CWB2plusFruc_vs_GCWB2_07242017.bam	gnl|CeBiTec|chromosome	Fwd	1666692	1667054	363	404.319	181.977	204.458	8.08348	-1.15174	8.1675	-0.983688	'b'	0.7	0.7	0.7	0.450082
1010	GCWB2_18830	rplE		50S ribosomal protein L5	CDS	CWB2plusFruc_vs_GCWB2_07242017.bam	gnl|CeBiTec|chromosome	Rev	4088461	4087883	579	1186.38	61.8962	2212.23	8.08206	-4.26057	10.6618	0.898937	'b'	0.7	0.7	0.7	0.0521724
2265	GCWB2_12435	GCWB2_12435		3 beta-hydroxysteroid dehydrogenase/Delta 5-->4-isomerase	CDS	CWB2plusFruc_vs_GCWB2_07242017.bam	gnl|CeBiTec|chromosome	Fwd	2717081	2718403	1323	244.524	300.224	21.5247	8.08186	0.296063	6.18088	-3.50591	'b'	0.7	0.7	0.7	1.22779
2858	GCWB2_09415	atpD	3.6.3.14	ATP synthase subunit beta	CDS	CWB2plusFruc_vs_GCWB2_07242017.bam	gnl|CeBiTec|chromosome	Fwd	2041510	2042958	1449	1227.76	59.6878	945.433	8.08059	-4.36245	10.0733	-0.37698	'b'	0.7	0.7	0.7	0.0486153
862	GCWB2_19570	fprA4	1.18.1.2	NADPH-ferredoxin reductase FprA	CDS	CWB2plusFruc_vs_GCWB2_07242017.bam	gnl|CeBiTec|chromosome	Rev	4285495	4283807	1689	210.548	347.811	148.554	8.08008	0.724151	7.46642	-0.503166	'b'	0.7	0.7	0.7	1.65193
287	GCWB2_22455	crtA	1.14.15.9	Spheroidene monooxygenase	CDS	CWB2plusFruc_vs_GCWB2_07242017.bam	gnl|CeBiTec|chromosome	Fwd	4911517	4912230	714	217.49	336.33	6.23473	8.07927	0.628929	5.20257	-5.12448	'b'	0.7	0.7	0.7	1.54642
2385	GCWB2_11835	budC	1.1.1.304	Diacetyl reductase [(S)-acetoin forming]	CDS	CWB2plusFruc_vs_GCWB2_07242017.bam	gnl|CeBiTec|chromosome	Rev	2596111	2595347	765	143.834	502.575	129.145	8.07073	1.80494	7.09055	-0.155417	'b'	0.7	0.7	0.7	3.49414
1003	GCWB2_18865	sigK1		ECF RNA polymerase sigma factor SigK	CDS	CWB2plusFruc_vs_GCWB2_07242017.bam	gnl|CeBiTec|chromosome	Fwd	4105734	4106393	660	411.667	175.41	146.63	8.06996	-1.23074	7.94068	-1.4893	'b'	0.7	0.7	0.7	0.426098
2917	GCWB2_09115	rseA		Anti-sigma-E factor RseA	CDS	CWB2plusFruc_vs_GCWB2_07242017.bam	gnl|CeBiTec|chromosome	Fwd	1973138	1973659	522	358.509	200.747	324.887	8.06755	-0.836633	8.41483	-0.142071	'b'	0.7	0.7	0.7	0.559949
2074	GCWB2_13395	GCWB2_13395		Helix-turn-helix domain protein	CDS	CWB2plusFruc_vs_GCWB2_07242017.bam	gnl|CeBiTec|chromosome	Rev	2941501	2940698	804	296.505	242.46	458.09	8.06676	-0.290312	8.5257	0.627572	'b'	0.7	0.7	0.7	0.817725
2312	GCWB2_12200	GCWB2_12200		hypothetical protein	CDS	CWB2plusFruc_vs_GCWB2_07242017.bam	gnl|CeBiTec|chromosome	Fwd	2672407	2672928	522	55.9375	1283.73	74.7272	8.06594	4.52039	6.01465	0.417817	'b'	0.7	0.7	0.7	22.9494
4170	GCWB2_02760	GCWB2_02760	1.1.1.38	NAD-dependent malic enzyme	CDS	CWB2plusFruc_vs_GCWB2_07242017.bam	gnl|CeBiTec|chromosome	Rev	595363	594167	1197	514.488	138.818	395.101	8.06202	-1.88994	8.81653	-0.380916	'b'	0.7	0.7	0.7	0.269818
2330	GCWB2_12110	GCWB2_12110		DNA-binding transcriptional repressor AcrR	CDS	CWB2plusFruc_vs_GCWB2_07242017.bam	gnl|CeBiTec|chromosome	Fwd	2648726	2650090	1365	158.335	449.701	205.746	8.05983	1.50599	7.49578	0.377888	'b'	0.7	0.7	0.7	2.84019
4424	GCWB2_01465	nqo6	1.6.5.11	NADH-quinone oxidoreductase subunit 6	CDS	CWB2plusFruc_vs_GCWB2_07242017.bam	gnl|CeBiTec|chromosome	Rev	333804	333250	555	222.635	317.649	135.74	8.05491	0.512756	7.44162	-0.71383	'b'	0.7	0.7	0.7	1.42677
3115	GCWB2_08125	GCWB2_08125		hypothetical protein	CDS	CWB2plusFruc_vs_GCWB2_07242017.bam	gnl|CeBiTec|chromosome	Fwd	1755687	1756007	321	210.737	334.669	254.211	8.05295	0.667287	7.85459	0.27058	'b'	0.7	0.7	0.7	1.58808
3488	GCWB2_06220	GCWB2_06220		phosphoenolpyruvate synthase	CDS	CWB2plusFruc_vs_GCWB2_07242017.bam	gnl|CeBiTec|chromosome	Fwd	1350555	1350971	417	505.559	139.426	19.2649	8.05255	-1.85837	6.62482	-4.71383	'b'	0.7	0.7	0.7	0.275787
3178	GCWB2_07805	eno	4.2.1.11	Enolase	CDS	CWB2plusFruc_vs_GCWB2_07242017.bam	gnl|CeBiTec|chromosome	Fwd	1693665	1694948	1284	556.253	126.561	420.138	8.05165	-2.1359	8.91716	-0.404879	'b'	0.7	0.7	0.7	0.227525
1571	GCWB2_15955	GCWB2_15955		hypothetical protein	CDS	CWB2plusFruc_vs_GCWB2_07242017.bam	gnl|CeBiTec|chromosome	Fwd	3497632	3498375	744	196.463	358.123	266.195	8.05121	0.866199	7.83723	0.43823	'b'	0.7	0.7	0.7	1.82285
1407	GCWB2_16810	ilvC	1.1.1.86	Ketol-acid reductoisomerase	CDS	CWB2plusFruc_vs_GCWB2_07242017.bam	gnl|CeBiTec|chromosome	Rev	3673498	3672428	1071	1026.11	68.1959	821.928	8.04729	-3.91135	9.84292	-0.320095	'b'	0.7	0.7	0.7	0.0664609
3171	GCWB2_07840	GCWB2_07840		hypothetical protein	CDS	CWB2plusFruc_vs_GCWB2_07242017.bam	gnl|CeBiTec|chromosome	Rev	1698528	1698028	501	139.809	499.71	125.217	8.04613	1.83763	7.0478	-0.159023	'b'	0.7	0.7	0.7	3.57423
2065	GCWB2_13440	tal	2.2.1.2	Transaldolase	CDS	CWB2plusFruc_vs_GCWB2_07242017.bam	gnl|CeBiTec|chromosome	Fwd	2951279	2952400	1122	407.461	171.238	261.5	8.04519	-1.25066	8.35059	-0.639851	'b'	0.7	0.7	0.7	0.420255
4766	GCWB2_24030	frc9	2.8.3.16	Formyl-coenzyme A transferase	CDS	CWB2plusFruc_vs_GCWB2_07242017.bam	gnl|CeBiTec|pGCWB2	Rev	27618	26410	1209	112.259	610.525	9031.49	8.0323	2.44321	9.97572	6.33006	'b'	0.7	0.7	0.7	5.43852
2860	GCWB2_09405	atpA	3.6.3.14	ATP synthase subunit alpha	CDS	CWB2plusFruc_vs_GCWB2_07242017.bam	gnl|CeBiTec|chromosome	Fwd	2038845	2040473	1629	967.042	70.6507	696.66	8.03003	-3.7748	9.68087	-0.473125	'b'	0.7	0.7	0.7	0.0730585
2380	GCWB2_11860	ald3	1.2.1.83	3-succinoylsemialdehyde-pyridine dehydrogenase	CDS	CWB2plusFruc_vs_GCWB2_07242017.bam	gnl|CeBiTec|chromosome	Rev	2601053	2599557	1497	89.2895	760.956	32.4731	8.02604	3.09125	5.7508	-1.45925	'b'	0.7	0.7	0.7	8.52235
206	GCWB2_22860	katA	1.11.1.6	Catalase	CDS	CWB2plusFruc_vs_GCWB2_07242017.bam	gnl|CeBiTec|chromosome	Fwd	5001167	5002699	1533	174.274	389.812	137.884	8.02592	1.16142	7.27626	-0.337901	'b'	0.7	0.7	0.7	2.23678
2822	GCWB2_09615	GCWB2_09615		hypothetical protein	CDS	CWB2plusFruc_vs_GCWB2_07242017.bam	gnl|CeBiTec|chromosome	Rev	2086305	2085955	351	158.572	427.932	189.293	8.02512	1.43225	7.43674	0.255488	'b'	0.7	0.7	0.7	2.69867
2382	GCWB2_11850	echA10	4.2.1.17	putative enoyl-CoA hydratase echA8	CDS	CWB2plusFruc_vs_GCWB2_07242017.bam	gnl|CeBiTec|chromosome	Fwd	2597760	2598536	777	256.335	264.361	150.982	8.02413	0.0444762	7.62006	-0.763659	'b'	0.7	0.7	0.7	1.03131
349	GCWB2_22145	bceA		Bacitracin export ATP-binding protein BceA	CDS	CWB2plusFruc_vs_GCWB2_07242017.bam	gnl|CeBiTec|chromosome	Rev	4847775	4846948	828	233.307	284.883	188.228	8.01016	0.288139	7.71121	-0.309751	'b'	0.7	0.7	0.7	1.22106
4626	GCWB2_24405	GCWB2_24405		hypothetical protein	CDS	CWB2plusFruc_vs_GCWB2_07242017.bam	gnl|CeBiTec|pGCWB2	Fwd	97313	97558	246	317.801	208.662	188.296	8.0085	-0.606957	7.93442	-0.755117	'b'	0.7	0.7	0.7	0.65658
2910	GCWB2_09150	GCWB2_09150		hypothetical protein	CDS	CWB2plusFruc_vs_GCWB2_07242017.bam	gnl|CeBiTec|chromosome	Fwd	1980413	1980901	489	364.053	181.044	227.128	8.0041	-1.00781	8.16768	-0.680646	'b'	0.7	0.7	0.7	0.497302
4417	GCWB2_01500	gadB	4.1.1.15	Glutamate decarboxylase	CDS	CWB2plusFruc_vs_GCWB2_07242017.bam	gnl|CeBiTec|chromosome	Rev	340719	339310	1410	1296.27	50.8339	343.089	8.00394	-4.67243	9.3813	-1.91771	'b'	0.7	0.7	0.7	0.0392154
2212	GCWB2_12700	GCWB2_12700		hypothetical protein	CDS	CWB2plusFruc_vs_GCWB2_07242017.bam	gnl|CeBiTec|chromosome	Rev	2790791	2787600	3192	368.711	178.012	194.548	8.00109	-1.05052	8.06516	-0.922361	'b'	0.7	0.7	0.7	0.482796
415	GCWB2_21815	GCWB2_21815		hypothetical protein	CDS	CWB2plusFruc_vs_GCWB2_07242017.bam	gnl|CeBiTec|chromosome	Rev	4768843	4768655	189	69.3185	944.039	117.074	7.99894	3.76753	6.49323	0.756113	'b'	0.7	0.7	0.7	13.6189
2352	GCWB2_12000	GCWB2_12000		Transcriptional regulator, TetR family	CDS	CWB2plusFruc_vs_GCWB2_07242017.bam	gnl|CeBiTec|chromosome	Fwd	2628422	2629039	618	154.769	422.736	138.814	7.99879	1.44964	7.19549	-0.156969	'b'	0.7	0.7	0.7	2.7314
2477	GCWB2_11375	GCWB2_11375		hypothetical protein	CDS	CWB2plusFruc_vs_GCWB2_07242017.bam	gnl|CeBiTec|chromosome	Rev	2502018	2501713	306	83.3901	779.206	48.1664	7.99383	3.22406	5.98588	-0.79185	'b'	0.7	0.7	0.7	9.34411
964	GCWB2_19060	rplP		50S ribosomal protein L16	CDS	CWB2plusFruc_vs_GCWB2_07242017.bam	gnl|CeBiTec|chromosome	Rev	4183158	4182742	417	1287.2	50.3201	1913.63	7.99154	-4.67696	10.6161	0.572069	'b'	0.7	0.7	0.7	0.0390926
4817	GCWB2_00010	dnaN	2.7.7.7	DNA polymerase III subunit beta	CDS	CWB2plusFruc_vs_GCWB2_07242017.bam	gnl|CeBiTec|chromosome	Fwd	2316	3485	1170	471.909	137.22	334.685	7.99135	-1.78202	8.63451	-0.495705	'b'	0.7	0.7	0.7	0.290775
4468	GCWB2_01225	fbpB1	2.3.1.122	Diacylglycerol acyltransferase/mycolyltransferase Ag85B precursor	CDS	CWB2plusFruc_vs_GCWB2_07242017.bam	gnl|CeBiTec|chromosome	Fwd	281955	282950	996	154.407	416.141	129.821	7.98576	1.43034	7.14549	-0.250209	'b'	0.7	0.7	0.7	2.6951
380	GCWB2_21990	GCWB2_21990		hypothetical protein	CDS	CWB2plusFruc_vs_GCWB2_07242017.bam	gnl|CeBiTec|chromosome	Rev	4810097	4809840	258	258.546	246.798	286.979	7.98073	-0.0670857	8.08954	0.150526	'b'	0.7	0.7	0.7	0.954564
745	GCWB2_20160	ftsH2	3.4.24.-	ATP-dependent zinc metalloprotease FtsH	CDS	CWB2plusFruc_vs_GCWB2_07242017.bam	gnl|CeBiTec|chromosome	Rev	4425023	4422609	2415	231.144	275.716	271.443	7.97984	0.254386	7.96858	0.231856	'b'	0.7	0.7	0.7	1.19283
2506	GCWB2_11230	hosA		Transcriptional regulator HosA	CDS	CWB2plusFruc_vs_GCWB2_07242017.bam	gnl|CeBiTec|chromosome	Fwd	2472880	2473785	906	153.678	413.884	150.201	7.97842	1.42931	7.24726	-0.0330139	'b'	0.7	0.7	0.7	2.69319
98	GCWB2_23400	copB2	3.6.3.54	Copper-exporting P-type ATPase B	CDS	CWB2plusFruc_vs_GCWB2_07242017.bam	gnl|CeBiTec|chromosome	Fwd	5119645	5121807	2163	82.9565	758.968	68.5539	7.97109	3.19361	6.23673	-0.275116	'b'	0.7	0.7	0.7	9.14899
2080	GCWB2_13365	paaD1		Putative 1,2-phenylacetyl-CoA epoxidase, subunit D	CDS	CWB2plusFruc_vs_GCWB2_07242017.bam	gnl|CeBiTec|chromosome	Rev	2935400	2935023	378	417.836	149.646	499.113	7.9661	-1.48139	8.83501	0.256427	'b'	0.7	0.7	0.7	0.358144
2030	GCWB2_13615	gmk	2.7.4.8	Guanylate kinase	CDS	CWB2plusFruc_vs_GCWB2_07242017.bam	gnl|CeBiTec|chromosome	Rev	2988670	2988053	618	438.951	142.014	260.572	7.9639	-1.62803	8.40173	-0.752376	'b'	0.7	0.7	0.7	0.32353
2605	GCWB2_10735	glcB	2.3.3.9	Malate synthase G	CDS	CWB2plusFruc_vs_GCWB2_07242017.bam	gnl|CeBiTec|chromosome	Rev	2374154	2371926	2229	301.333	206.837	238.883	7.96378	-0.542862	8.06769	-0.335053	'b'	0.7	0.7	0.7	0.686408
2807	GCWB2_09695	acpS	2.7.8.7	Holo-[acyl-carrier-protein] synthase	CDS	CWB2plusFruc_vs_GCWB2_07242017.bam	gnl|CeBiTec|chromosome	Fwd	2113327	2113761	435	459.147	133.657	1106.59	7.9526	-1.78042	9.47736	1.26909	'b'	0.7	0.7	0.7	0.291099
506	GCWB2_21355	GCWB2_21355		hypothetical protein	CDS	CWB2plusFruc_vs_GCWB2_07242017.bam	gnl|CeBiTec|chromosome	Rev	4673315	4672944	372	88.6211	692.218	70.4927	7.95233	2.9655	6.30449	-0.330177	'b'	0.7	0.7	0.7	7.81098
4071	GCWB2_03255	GCWB2_03255		Polyketide cyclase / dehydrase and lipid transport	CDS	CWB2plusFruc_vs_GCWB2_07242017.bam	gnl|CeBiTec|chromosome	Rev	707655	707185	471	389.965	155.793	158.35	7.94534	-1.32372	7.95709	-1.30023	'b'	0.7	0.7	0.7	0.399504
2550	GCWB2_11010	greA2		Transcription elongation factor GreA	CDS	CWB2plusFruc_vs_GCWB2_07242017.bam	gnl|CeBiTec|chromosome	Rev	2433684	2433199	486	10.5714	5738.1	9.04421	7.94423	9.08426	3.28955	-0.225107	'b'	0.7	0.7	0.7	542.792
3082	GCWB2_08290	ispH	1.17.7.4	4-hydroxy-3-methylbut-2-enyl diphosphate reductase	CDS	CWB2plusFruc_vs_GCWB2_07242017.bam	gnl|CeBiTec|chromosome	Fwd	1791326	1792279	954	246.744	245.829	279.798	7.94419	-0.00535519	8.03756	0.181375	'b'	0.7	0.7	0.7	0.996295
3413	GCWB2_06615	GCWB2_06615		Toxin	CDS	CWB2plusFruc_vs_GCWB2_07242017.bam	gnl|CeBiTec|chromosome	Fwd	1432944	1433381	438	251.412	239.44	268.862	7.93872	-0.070389	8.02232	0.0968118	'b'	0.7	0.7	0.7	0.952381
3369	GCWB2_06840	sucC	6.2.1.5	Succinyl-CoA ligase [ADP-forming] subunit beta	CDS	CWB2plusFruc_vs_GCWB2_07242017.bam	gnl|CeBiTec|chromosome	Fwd	1484491	1485654	1164	1005.92	59.3101	1053.23	7.93225	-4.08409	10.0074	0.0663063	'b'	0.7	0.7	0.7	0.0589612
1710	GCWB2_15250	GCWB2_15250		putative ABC transporter ATP-binding protein	CDS	CWB2plusFruc_vs_GCWB2_07242017.bam	gnl|CeBiTec|chromosome	Rev	3335953	3334280	1674	217.601	274.141	188.271	7.93216	0.333232	7.66111	-0.208876	'b'	0.7	0.7	0.7	1.25983
3399	GCWB2_06685	mtrR		HTH-type transcriptional regulator MtrR	CDS	CWB2plusFruc_vs_GCWB2_07242017.bam	gnl|CeBiTec|chromosome	Rev	1451829	1451137	693	119.732	497.611	83.2512	7.93127	2.05521	6.64153	-0.524265	'b'	0.7	0.7	0.7	4.15604
1181	GCWB2_17955	ftsE		Cell division ATP-binding protein FtsE	CDS	CWB2plusFruc_vs_GCWB2_07242017.bam	gnl|CeBiTec|chromosome	Rev	3905097	3904411	687	421.164	138.159	367.373	7.91421	-1.60805	8.61967	-0.197137	'b'	0.7	0.7	0.7	0.328041
3650	GCWB2_05390	GCWB2_05390		mce related protein	CDS	CWB2plusFruc_vs_GCWB2_07242017.bam	gnl|CeBiTec|chromosome	Fwd	1161909	1163240	1332	549.515	105.704	290.522	7.91295	-2.37813	8.64226	-0.919511	'b'	0.7	0.7	0.7	0.192359
4764	GCWB2_24040	noxE	1.6.99.3	NADH oxidase	CDS	CWB2plusFruc_vs_GCWB2_07242017.bam	gnl|CeBiTec|pGCWB2	Rev	29836	28424	1413	104.93	550.817	2747.72	7.90936	2.39214	9.06865	4.71074	'b'	0.7	0.7	0.7	5.24937
1154	GCWB2_18110	ubiB1	2.7.-.-	putative protein kinase UbiB	CDS	CWB2plusFruc_vs_GCWB2_07242017.bam	gnl|CeBiTec|chromosome	Fwd	3937701	3939017	1317	455.581	126.299	204.29	7.90613	-1.85087	8.25302	-1.15709	'b'	0.7	0.7	0.7	0.277226
1883	GCWB2_14375	dapA	4.3.3.7	4-hydroxy-tetrahydrodipicolinate synthase	CDS	CWB2plusFruc_vs_GCWB2_07242017.bam	gnl|CeBiTec|chromosome	Rev	3152594	3151689	906	252.633	225.123	234.159	7.89773	-0.166333	7.92612	-0.109558	'b'	0.7	0.7	0.7	0.891105
411	GCWB2_21835	baiE2	4.2.1.106	Bile acid 7-alpha dehydratase	CDS	CWB2plusFruc_vs_GCWB2_07242017.bam	gnl|CeBiTec|chromosome	Fwd	4772498	4772959	462	356.138	158.367	133.45	7.89171	-1.16916	7.76822	-1.41614	'b'	0.7	0.7	0.7	0.444679
2940	GCWB2_09000	sseA1	2.8.1.1	Putative thiosulfate sulfurtransferase SseA	CDS	CWB2plusFruc_vs_GCWB2_07242017.bam	gnl|CeBiTec|chromosome	Rev	1952753	1951857	897	547.566	102.872	268.552	7.8908	-2.41218	8.58297	-1.02783	'b'	0.7	0.7	0.7	0.187872
1134	GCWB2_18210	GCWB2_18210		hypothetical protein	CDS	CWB2plusFruc_vs_GCWB2_07242017.bam	gnl|CeBiTec|chromosome	Rev	3964595	3963903	693	418.629	134.015	316.473	7.88789	-1.64328	8.50773	-0.403589	'b'	0.7	0.7	0.7	0.320127
326	GCWB2_22260	ydgH		Putative membrane protein YdgH	CDS	CWB2plusFruc_vs_GCWB2_07242017.bam	gnl|CeBiTec|chromosome	Fwd	4875110	4877239	2130	249.61	224.524	25.7863	7.88713	-0.152805	6.32603	-3.275	'b'	0.7	0.7	0.7	0.8995
2400	GCWB2_11760	GCWB2_11760		hypothetical protein	CDS	CWB2plusFruc_vs_GCWB2_07242017.bam	gnl|CeBiTec|chromosome	Rev	2582126	2581902	225	85.2482	653.009	68.582	7.88228	2.93736	6.25668	-0.313838	'b'	0.7	0.7	0.7	7.66009
3542	GCWB2_05950	rpfA	3.-.-.-	Resuscitation-promoting factor RpfA precursor	CDS	CWB2plusFruc_vs_GCWB2_07242017.bam	gnl|CeBiTec|chromosome	Rev	1292722	1292087	636	1680.94	32.926	1647.28	7.8781	-5.67389	10.7005	-0.0291801	'b'	0.7	0.7	0.7	0.0195879
1241	GCWB2_17645	GCWB2_17645		hypothetical protein	CDS	CWB2plusFruc_vs_GCWB2_07242017.bam	gnl|CeBiTec|chromosome	Rev	3843441	3843199	243	423.21	129.966	540.42	7.87361	-1.70325	8.90158	0.352707	'b'	0.7	0.7	0.7	0.307094
4762	GCWB2_24045	gshB	6.3.2.3	Glutathione synthetase	CDS	CWB2plusFruc_vs_GCWB2_07242017.bam	gnl|CeBiTec|pGCWB2	Rev	30852	29833	1020	88.3571	621.751	2697.49	7.87273	2.81492	8.93134	4.93213	'b'	0.7	0.7	0.7	7.0368
1483	GCWB2_16415	ybeY	3.1.-.-	Endoribonuclease YbeY	CDS	CWB2plusFruc_vs_GCWB2_07242017.bam	gnl|CeBiTec|chromosome	Rev	3591100	3590519	582	217.971	251.062	188.287	7.86995	0.203911	7.66239	-0.211199	'b'	0.7	0.7	0.7	1.15182
127	GCWB2_23255	GCWB2_23255		hypothetical protein	CDS	CWB2plusFruc_vs_GCWB2_07242017.bam	gnl|CeBiTec|chromosome	Fwd	5089290	5089967	678	665.201	82.2379	212.533	7.86969	-3.01592	8.55459	-1.64611	'b'	0.7	0.7	0.7	0.123629
1049	GCWB2_18635	GCWB2_18635		hypothetical protein	CDS	CWB2plusFruc_vs_GCWB2_07242017.bam	gnl|CeBiTec|chromosome	Fwd	4053897	4054403	507	291.34	187.041	97.9296	7.86689	-0.639348	7.40012	-1.57289	'b'	0.7	0.7	0.7	0.642003
4112	GCWB2_03050	sodC	1.15.1.1	Superoxide dismutase [Cu-Zn] precursor	CDS	CWB2plusFruc_vs_GCWB2_07242017.bam	gnl|CeBiTec|chromosome	Fwd	661675	662355	681	701.125	77.2506	418.098	7.8625	-3.18205	9.08061	-0.74583	'b'	0.7	0.7	0.7	0.110181
2821	GCWB2_09620	GCWB2_09620		hypothetical protein	CDS	CWB2plusFruc_vs_GCWB2_07242017.bam	gnl|CeBiTec|chromosome	Rev	2086730	2086302	429	158.683	341.197	212.755	7.86223	1.10446	7.52152	0.423047	'b'	0.7	0.7	0.7	2.15019
3751	GCWB2_04865	GCWB2_04865		hypothetical protein	CDS	CWB2plusFruc_vs_GCWB2_07242017.bam	gnl|CeBiTec|chromosome	Fwd	1046368	1047147	780	168.842	320.531	172.534	7.86193	0.924787	7.41514	0.0312061	'b'	0.7	0.7	0.7	1.8984
1864	GCWB2_14470	pnp	2.7.7.8	Polyribonucleotide nucleotidyltransferase	CDS	CWB2plusFruc_vs_GCWB2_07242017.bam	gnl|CeBiTec|chromosome	Rev	3170743	3168455	2289	645.863	83.7125	572.447	7.86123	-2.94771	9.24804	-0.174085	'b'	0.7	0.7	0.7	0.129613
3116	GCWB2_08120	mca1	3.5.1.115	Mycothiol S-conjugate amidase	CDS	CWB2plusFruc_vs_GCWB2_07242017.bam	gnl|CeBiTec|chromosome	Fwd	1754791	1755687	897	178.99	300.17	218.221	7.85668	0.745902	7.62669	0.285911	'b'	0.7	0.7	0.7	1.67702
4610	GCWB2_00510	GCWB2_00510		chaperone protein HscA	CDS	CWB2plusFruc_vs_GCWB2_07242017.bam	gnl|CeBiTec|chromosome	Fwd	109034	110743	1710	1649.13	32.5568	1408.8	7.85619	-5.6626	10.5739	-0.227234	'b'	0.7	0.7	0.7	0.0197418
2612	GCWB2_10700	gcvH		Glycine cleavage system H protein	CDS	CWB2plusFruc_vs_GCWB2_07242017.bam	gnl|CeBiTec|chromosome	Fwd	2363814	2364218	405	600.458	89.1192	419.805	7.85379	-2.75226	8.97175	-0.516344	'b'	0.7	0.7	0.7	0.148419
2066	GCWB2_13435	tkt	2.2.1.1	Transketolase	CDS	CWB2plusFruc_vs_GCWB2_07242017.bam	gnl|CeBiTec|chromosome	Fwd	2949180	2951258	2079	383.62	138.437	230.519	7.84831	-1.47045	8.21614	-0.734795	'b'	0.7	0.7	0.7	0.360869
957	GCWB2_19095	rplC		50S ribosomal protein L3	CDS	CWB2plusFruc_vs_GCWB2_07242017.bam	gnl|CeBiTec|chromosome	Rev	4187199	4186543	657	1334.35	39.7771	2093.77	7.84789	-5.06805	10.7069	0.64997	'b'	0.7	0.7	0.7	0.0298102
2089	GCWB2_13320	GCWB2_13320	6.2.1.3	Long-chain-fatty-acid--CoA ligase FadD13	CDS	CWB2plusFruc_vs_GCWB2_07242017.bam	gnl|CeBiTec|chromosome	Fwd	2927776	2929320	1545	252.508	209.26	88.1761	7.84467	-0.271028	7.22125	-1.51787	'b'	0.7	0.7	0.7	0.828729
311	GCWB2_22335	fadA9	2.3.1.-	Putative acyltransferase	CDS	CWB2plusFruc_vs_GCWB2_07242017.bam	gnl|CeBiTec|chromosome	Rev	4890379	4889168	1212	330.504	156.907	157.473	7.83114	-1.07476	7.83374	-1.06956	'b'	0.7	0.7	0.7	0.474749
2805	GCWB2_09705	bcp	1.11.1.15	Putative peroxiredoxin	CDS	CWB2plusFruc_vs_GCWB2_07242017.bam	gnl|CeBiTec|chromosome	Rev	2114922	2114431	492	446.592	115.923	282.749	7.82992	-1.94579	8.4731	-0.659436	'b'	0.7	0.7	0.7	0.259573
2079	GCWB2_13370	nifU		NifU-like protein	CDS	CWB2plusFruc_vs_GCWB2_07242017.bam	gnl|CeBiTec|chromosome	Rev	2935873	2935397	477	325.73	158.919	352.841	7.82984	-1.03539	8.4052	0.115339	'b'	0.7	0.7	0.7	0.487886
1304	GCWB2_17330	GCWB2_17330		hypothetical protein	CDS	CWB2plusFruc_vs_GCWB2_07242017.bam	gnl|CeBiTec|chromosome	Fwd	3779738	3779914	177	54.1832	952.734	47.8701	7.82785	4.13616	5.67041	-0.178721	'b'	0.7	0.7	0.7	17.5836
4150	GCWB2_02860	GCWB2_02860		hypothetical protein	CDS	CWB2plusFruc_vs_GCWB2_07242017.bam	gnl|CeBiTec|chromosome	Rev	616865	616284	582	429.321	119.79	209.972	7.82514	-1.84155	8.22998	-1.03186	'b'	0.7	0.7	0.7	0.279023
1024	GCWB2_18760	rpsE		30S ribosomal protein S5	CDS	CWB2plusFruc_vs_GCWB2_07242017.bam	gnl|CeBiTec|chromosome	Rev	4075237	4074590	648	1023.58	50.0507	1577.94	7.82236	-4.35409	10.3116	0.624414	'b'	0.7	0.7	0.7	0.0488977
4252	GCWB2_02335	ask	2.7.2.4	Aspartokinase	CDS	CWB2plusFruc_vs_GCWB2_07242017.bam	gnl|CeBiTec|chromosome	Fwd	517274	518539	1266	477.722	106.911	561.429	7.82015	-2.15975	9.01649	0.232932	'b'	0.7	0.7	0.7	0.223794
680	GCWB2_20485	clpB3		Chaperone protein ClpB	CDS	CWB2plusFruc_vs_GCWB2_07242017.bam	gnl|CeBiTec|chromosome	Rev	4492577	4490025	2553	139.495	362.243	172.51	7.81244	1.37675	7.2773	0.306471	'b'	0.7	0.7	0.7	2.59682
3769	GCWB2_04775	GCWB2_04775		hypothetical protein	CDS	CWB2plusFruc_vs_GCWB2_07242017.bam	gnl|CeBiTec|chromosome	Rev	1028083	1027223	861	192.938	261.803	140.857	7.81217	0.440346	7.36504	-0.453906	'b'	0.7	0.7	0.7	1.35693
1784	GCWB2_14870	lepB	3.4.21.89	Signal peptidase I	CDS	CWB2plusFruc_vs_GCWB2_07242017.bam	gnl|CeBiTec|chromosome	Rev	3255269	3254418	852	487.943	102.311	853.346	7.80369	-2.25376	9.33378	0.806418	'b'	0.7	0.7	0.7	0.209677
2740	GCWB2_10035	GCWB2_10035		hypothetical protein	CDS	CWB2plusFruc_vs_GCWB2_07242017.bam	gnl|CeBiTec|chromosome	Fwd	2182088	2182912	825	189.836	262.961	374.407	7.80366	0.470093	8.05854	0.979851	'b'	0.7	0.7	0.7	1.3852
1661	GCWB2_15505	mlaE14		putative phospholipid ABC transporter permease protein MlaE	CDS	CWB2plusFruc_vs_GCWB2_07242017.bam	gnl|CeBiTec|chromosome	Rev	3392668	3391811	858	294.511	167.176	190.77	7.7937	-0.816956	7.88893	-0.626489	'b'	0.7	0.7	0.7	0.567638
1131	GCWB2_18225	soj2	3.6.-.-	Sporulation initiation inhibitor protein Soj	CDS	CWB2plusFruc_vs_GCWB2_07242017.bam	gnl|CeBiTec|chromosome	Rev	3968690	3967902	789	256.669	191.614	169.606	7.79291	-0.421709	7.7049	-0.597722	'b'	0.7	0.7	0.7	0.74654
2523	GCWB2_11145	GCWB2_11145		hypothetical protein	CDS	CWB2plusFruc_vs_GCWB2_07242017.bam	gnl|CeBiTec|chromosome	Rev	2456373	2456140	234	95.143	514.392	66.8635	7.78938	2.4347	6.31759	-0.508879	'b'	0.7	0.7	0.7	5.40651
4793	GCWB2_00075	rpmE1		50S ribosomal protein L31 type B	CDS	CWB2plusFruc_vs_GCWB2_07242017.bam	gnl|CeBiTec|chromosome	Rev	14976	14725	252	2289.89	21.2814	1628.75	7.78629	-6.74954	10.9153	-0.491513	'b'	0.7	0.7	0.7	0.00929365
2885	GCWB2_09275	yqjG	1.8.-.-	Glutathionyl-hydroquinone reductase YqjG	CDS	CWB2plusFruc_vs_GCWB2_07242017.bam	gnl|CeBiTec|chromosome	Rev	2010228	2009104	1125	183.322	265.554	118.83	7.78555	0.53463	7.20549	-0.62548	'b'	0.7	0.7	0.7	1.44857
746	GCWB2_20155	folE	3.5.4.16	GTP cyclohydrolase 1	CDS	CWB2plusFruc_vs_GCWB2_07242017.bam	gnl|CeBiTec|chromosome	Rev	4422598	4421987	612	265.001	182.7	283.428	7.7816	-0.536521	8.09835	0.0969834	'b'	0.7	0.7	0.7	0.689432
4243	GCWB2_02380	ftpA		Fine tangled pili major subunit	CDS	CWB2plusFruc_vs_GCWB2_07242017.bam	gnl|CeBiTec|chromosome	Fwd	527149	527622	474	228.705	211.018	260.201	7.77928	-0.116117	7.93041	0.186143	'b'	0.7	0.7	0.7	0.922668
3040	GCWB2_08500	guaB1	1.1.1.205	Inosine-5'-monophosphate dehydrogenase	CDS	CWB2plusFruc_vs_GCWB2_07242017.bam	gnl|CeBiTec|chromosome	Fwd	1836651	1838117	1467	242.877	198.627	236.397	7.779	-0.29017	7.90458	-0.0390162	'b'	0.7	0.7	0.7	0.817806
1758	GCWB2_15000	ectB	2.6.1.76	Diaminobutyrate--2-oxoglutarate transaminase	CDS	CWB2plusFruc_vs_GCWB2_07242017.bam	gnl|CeBiTec|chromosome	Fwd	3280119	3281408	1290	1437.5	33.5554	739.327	7.77891	-5.42088	10.0097	-0.959278	'b'	0.7	0.7	0.7	0.0233428
983	GCWB2_18965	drrB3		Doxorubicin resistance ABC transporter permease protein DrrB	CDS	CWB2plusFruc_vs_GCWB2_07242017.bam	gnl|CeBiTec|chromosome	Rev	4164774	4163920	855	355.184	135.106	310.774	7.77518	-1.39448	8.37607	-0.192701	'b'	0.7	0.7	0.7	0.380383
4750	GCWB2_00170	fhaB		FHA domain-containing protein FhaB	CDS	CWB2plusFruc_vs_GCWB2_07242017.bam	gnl|CeBiTec|chromosome	Rev	36370	35906	465	249.06	192.494	248.826	7.77451	-0.37168	7.95967	-0.00135484	'b'	0.7	0.7	0.7	0.772882
4568	GCWB2_00720	glpE	2.8.1.1	Thiosulfate sulfurtransferase GlpE	CDS	CWB2plusFruc_vs_GCWB2_07242017.bam	gnl|CeBiTec|chromosome	Fwd	159795	160133	339	340.242	140.621	247.665	7.77304	-1.27475	8.18133	-0.458169	'b'	0.7	0.7	0.7	0.413296
3756	GCWB2_04840	rex		Redox-sensing transcriptional repressor Rex	CDS	CWB2plusFruc_vs_GCWB2_07242017.bam	gnl|CeBiTec|chromosome	Fwd	1040436	1041263	828	210.09	227.156	272.188	7.7712	0.112674	7.90166	0.373593	'b'	0.7	0.7	0.7	1.08123
823	GCWB2_19770	yycF		Transcriptional regulatory protein YycF	CDS	CWB2plusFruc_vs_GCWB2_07242017.bam	gnl|CeBiTec|chromosome	Rev	4346059	4345256	804	303.481	156.381	280.505	7.76719	-0.95654	8.18867	-0.113583	'b'	0.7	0.7	0.7	0.515291
3302	GCWB2_07175	GCWB2_07175		MspA	CDS	CWB2plusFruc_vs_GCWB2_07242017.bam	gnl|CeBiTec|chromosome	Fwd	1560146	1560787	642	3000.47	15.7787	1225.69	7.76544	-7.57106	10.9052	-1.29159	'b'	0.7	0.7	0.7	0.00525875
4645	GCWB2_00420	GCWB2_00420	1.1.1.306	S-(hydroxymethyl)mycothiol dehydrogenase	CDS	CWB2plusFruc_vs_GCWB2_07242017.bam	gnl|CeBiTec|chromosome	Fwd	87306	88394	1089	165.714	284.612	90.7686	7.7627	0.780302	6.93834	-0.86843	'b'	0.7	0.7	0.7	1.71749
3076	GCWB2_08320	rpsI		30S ribosomal protein S9	CDS	CWB2plusFruc_vs_GCWB2_07242017.bam	gnl|CeBiTec|chromosome	Fwd	1801388	1801909	522	1059.94	44.3567	1614.07	7.76042	-4.57869	10.3531	0.606717	'b'	0.7	0.7	0.7	0.0418482
2879	GCWB2_09310	GCWB2_09310		hypothetical protein	CDS	CWB2plusFruc_vs_GCWB2_07242017.bam	gnl|CeBiTec|chromosome	Rev	2018600	2017776	825	352.79	133.209	255.397	7.76011	-1.40512	8.22963	-0.466068	'b'	0.7	0.7	0.7	0.377586
1950	GCWB2_14040	dxs	2.2.1.7	1-deoxy-D-xylulose-5-phosphate synthase	CDS	CWB2plusFruc_vs_GCWB2_07242017.bam	gnl|CeBiTec|chromosome	Rev	3081261	3079312	1950	268.259	174.529	122.297	7.75741	-0.620158	7.50086	-1.13324	'b'	0.7	0.7	0.7	0.6506
2289	GCWB2_12315	GCWB2_12315		fosfomycin resistance protein FosB	CDS	CWB2plusFruc_vs_GCWB2_07242017.bam	gnl|CeBiTec|chromosome	Fwd	2694972	2695376	405	94.2973	487.003	66.0189	7.74347	2.36864	6.30198	-0.514338	'b'	0.7	0.7	0.7	5.16455
323	GCWB2_22275	GCWB2_22275		hypothetical protein	CDS	CWB2plusFruc_vs_GCWB2_07242017.bam	gnl|CeBiTec|chromosome	Fwd	4878428	4878820	393	260.699	175.017	159.307	7.7388	-0.574894	7.67095	-0.710577	'b'	0.7	0.7	0.7	0.671336
575	GCWB2_21010	nagAa	1.18.1.7	Ferredoxin--NAD(P)(+) reductase (naphthalene dioxygenase/salicylate 5-hydroxylase ferredoxin-specific)	CDS	CWB2plusFruc_vs_GCWB2_07242017.bam	gnl|CeBiTec|chromosome	Fwd	4604617	4605768	1152	228.938	196.705	116.788	7.72935	-0.21892	7.35328	-0.97107	'b'	0.7	0.7	0.7	0.859208
2067	GCWB2_13430	ctaB	2.5.1.-	Protoheme IX farnesyltransferase	CDS	CWB2plusFruc_vs_GCWB2_07242017.bam	gnl|CeBiTec|chromosome	Rev	2948957	2947947	1011	187.011	240.39	381.022	7.72811	0.36225	8.06035	1.02675	'b'	0.7	0.7	0.7	1.28543
2706	GCWB2_10210	GCWB2_10210		DoxX	CDS	CWB2plusFruc_vs_GCWB2_07242017.bam	gnl|CeBiTec|chromosome	Rev	2255516	2254398	1119	355.524	126.433	202.796	7.72802	-1.49157	8.06884	-0.809917	'b'	0.7	0.7	0.7	0.355625
3263	GCWB2_07375	GCWB2_07375		hypothetical protein	CDS	CWB2plusFruc_vs_GCWB2_07242017.bam	gnl|CeBiTec|chromosome	Rev	1600142	1599771	372	106.806	420.823	160.62	7.72796	1.97822	7.03318	0.58866	'b'	0.7	0.7	0.7	3.94008
3211	GCWB2_07635	GCWB2_07635		Glyoxalase-like domain protein	CDS	CWB2plusFruc_vs_GCWB2_07242017.bam	gnl|CeBiTec|chromosome	Rev	1657767	1657417	351	372.034	119.807	338.594	7.72193	-1.63473	8.47135	-0.135877	'b'	0.7	0.7	0.7	0.322031
663	GCWB2_20570	furA2		Transcriptional regulator FurA	CDS	CWB2plusFruc_vs_GCWB2_07242017.bam	gnl|CeBiTec|chromosome	Fwd	4511413	4511844	432	337.956	130.841	373.218	7.71618	-1.36902	8.47228	0.143183	'b'	0.7	0.7	0.7	0.387155
2648	GCWB2_10520	GCWB2_10520	1.-.-.-	Putative nitroreductase	CDS	CWB2plusFruc_vs_GCWB2_07242017.bam	gnl|CeBiTec|chromosome	Fwd	2326484	2326906	423	319.033	138.254	699.727	7.71437	-1.20639	8.8841	1.13309	'b'	0.7	0.7	0.7	0.433353
3339	GCWB2_06990	GCWB2_06990		hypothetical protein	CDS	CWB2plusFruc_vs_GCWB2_07242017.bam	gnl|CeBiTec|chromosome	Fwd	1519056	1520174	1119	396.463	111.219	304.19	7.71415	-1.83379	8.43994	-0.382216	'b'	0.7	0.7	0.7	0.280527
2076	GCWB2_13385	sufD		FeS cluster assembly protein SufD	CDS	CWB2plusFruc_vs_GCWB2_07242017.bam	gnl|CeBiTec|chromosome	Rev	2939247	2938024	1224	312.608	141.007	468.48	7.71392	-1.14859	8.58003	0.583633	'b'	0.7	0.7	0.7	0.451066
694	GCWB2_20415	GCWB2_20415	3.4.-.-	putative peptidase	CDS	CWB2plusFruc_vs_GCWB2_07242017.bam	gnl|CeBiTec|chromosome	Fwd	4476533	4477726	1194	74.4411	589.748	38.5989	7.71099	2.98593	5.74426	-0.947537	'b'	0.7	0.7	0.7	7.92235
301	GCWB2_22385	drrB5		Daunorubicin/doxorubicin resistance ABC transporter permease protein DrrB	CDS	CWB2plusFruc_vs_GCWB2_07242017.bam	gnl|CeBiTec|chromosome	Fwd	4897827	4898672	846	167.917	261.263	93.6536	7.71048	0.637754	6.97044	-0.842344	'b'	0.7	0.7	0.7	1.5559
1079	GCWB2_18485	desA7	1.14.19.-	Stearoyl-CoA 9-desaturase	CDS	CWB2plusFruc_vs_GCWB2_07242017.bam	gnl|CeBiTec|chromosome	Rev	4023115	4021781	1335	716.716	61.1502	294.37	7.70977	-3.55097	8.84337	-1.28377	'b'	0.7	0.7	0.7	0.08532
3956	GCWB2_03835	GCWB2_03835		hypothetical protein	CDS	CWB2plusFruc_vs_GCWB2_07242017.bam	gnl|CeBiTec|chromosome	Rev	825598	825203	396	281.537	155.419	165.362	7.7086	-0.857163	7.75333	-0.767695	'b'	0.7	0.7	0.7	0.552037
1794	GCWB2_14820	GCWB2_14820		Transcriptional regulator, TetR family	CDS	CWB2plusFruc_vs_GCWB2_07242017.bam	gnl|CeBiTec|chromosome	Fwd	3245332	3245925	594	849.944	51.1614	384.066	7.7041	-4.05424	9.15822	-1.14602	'b'	0.7	0.7	0.7	0.0601938
2465	GCWB2_11435	GCWB2_11435		SnoaL-like domain protein	CDS	CWB2plusFruc_vs_GCWB2_07242017.bam	gnl|CeBiTec|chromosome	Fwd	2514857	2515207	351	79.7738	542.282	82.1173	7.70037	2.76506	6.33873	0.0417712	'b'	0.7	0.7	0.7	6.79775
569	GCWB2_21040	dnaJ2		Chaperone protein DnaJ	CDS	CWB2plusFruc_vs_GCWB2_07242017.bam	gnl|CeBiTec|chromosome	Rev	4610577	4609381	1197	136.777	316.11	134.367	7.69998	1.2086	7.08286	-0.0256467	'b'	0.7	0.7	0.7	2.31113
2001	GCWB2_13760	GCWB2_13760	3.-.-.-	putative metallo-hydrolase	CDS	CWB2plusFruc_vs_GCWB2_07242017.bam	gnl|CeBiTec|chromosome	Rev	3023904	3023158	747	153.261	281.872	142.209	7.69937	0.879054	7.20586	-0.107969	'b'	0.7	0.7	0.7	1.83917
4404	GCWB2_01575	GCWB2_01575		Putative aminotransferase	CDS	CWB2plusFruc_vs_GCWB2_07242017.bam	gnl|CeBiTec|chromosome	Fwd	354861	356231	1371	213.354	202.166	314.458	7.69825	-0.0777079	8.01691	0.559622	'b'	0.7	0.7	0.7	0.947562
2117	GCWB2_13175	GCWB2_13175		putative kinase inhibitor	CDS	CWB2plusFruc_vs_GCWB2_07242017.bam	gnl|CeBiTec|chromosome	Rev	2896486	2895941	546	370.117	116.463	219.672	7.69778	-1.66811	8.15552	-0.752633	'b'	0.7	0.7	0.7	0.314666
3829	GCWB2_04470	GCWB2_04470		glycine cleavage system aminomethyltransferase T	CDS	CWB2plusFruc_vs_GCWB2_07242017.bam	gnl|CeBiTec|chromosome	Rev	961435	960257	1179	207.862	205.414	161.516	7.69094	-0.0170956	7.51751	-0.363949	'b'	0.7	0.7	0.7	0.98822
2056	GCWB2_13485	pgk	2.7.2.3	Phosphoglycerate kinase	CDS	CWB2plusFruc_vs_GCWB2_07242017.bam	gnl|CeBiTec|chromosome	Rev	2962093	2960882	1212	404.264	104.792	353.497	7.68527	-1.94777	8.56235	-0.193599	'b'	0.7	0.7	0.7	0.259216
534	GCWB2_21215	cpo4	1.11.1.10	Non-heme chloroperoxidase	CDS	CWB2plusFruc_vs_GCWB2_07242017.bam	gnl|CeBiTec|chromosome	Rev	4648305	4647400	906	88.0388	476.929	107.317	7.67885	2.43756	6.6029	0.285665	'b'	0.7	0.7	0.7	5.41726
2762	GCWB2_09925	menB5	4.1.3.36	1,4-Dihydroxy-2-naphthoyl-CoA synthase	CDS	CWB2plusFruc_vs_GCWB2_07242017.bam	gnl|CeBiTec|chromosome	Fwd	2162579	2163370	792	94.9268	440.031	50.1967	7.6751	2.21272	6.10913	-0.919224	'b'	0.7	0.7	0.7	4.63548
137	GCWB2_23205	GCWB2_23205		Integral membrane protein TerC family protein	CDS	CWB2plusFruc_vs_GCWB2_07242017.bam	gnl|CeBiTec|chromosome	Fwd	5079098	5080252	1155	400.12	104.362	278.433	7.67487	-1.93884	8.38274	-0.523099	'b'	0.7	0.7	0.7	0.260827
4211	GCWB2_02545	GCWB2_02545		hypothetical protein	CDS	CWB2plusFruc_vs_GCWB2_07242017.bam	gnl|CeBiTec|chromosome	Rev	556130	555618	513	278.585	149.841	253.345	7.67463	-0.894687	8.05347	-0.137015	'b'	0.7	0.7	0.7	0.537864
1523	GCWB2_16205	aceE1	1.2.4.1	Pyruvate dehydrogenase E1 component	CDS	CWB2plusFruc_vs_GCWB2_07242017.bam	gnl|CeBiTec|chromosome	Fwd	3545270	3548098	2829	233.247	178.496	88.4631	7.67273	-0.385964	7.16636	-1.39871	'b'	0.7	0.7	0.7	0.765267
1026	GCWB2_18750	rplO		50S ribosomal protein L15	CDS	CWB2plusFruc_vs_GCWB2_07242017.bam	gnl|CeBiTec|chromosome	Rev	4074404	4073964	441	970.071	42.8524	1917.94	7.67162	-4.50064	10.4136	0.983398	'b'	0.7	0.7	0.7	0.0441745
281	GCWB2_22485	idi	5.3.3.2	Isopentenyl-diphosphate Delta-isomerase	CDS	CWB2plusFruc_vs_GCWB2_07242017.bam	gnl|CeBiTec|chromosome	Rev	4918993	4918403	591	377.578	110.044	46.1433	7.67128	-1.77869	7.04434	-3.03258	'b'	0.7	0.7	0.7	0.291447
4042	GCWB2_03400	GCWB2_03400		Polyketide cyclase / dehydrase and lipid transport	CDS	CWB2plusFruc_vs_GCWB2_07242017.bam	gnl|CeBiTec|chromosome	Fwd	734386	734826	441	403.484	102.691	194.867	7.66927	-1.9742	8.13136	-1.05002	'b'	0.7	0.7	0.7	0.254511
1155	GCWB2_18105	GCWB2_18105		hypothetical protein	CDS	CWB2plusFruc_vs_GCWB2_07242017.bam	gnl|CeBiTec|chromosome	Fwd	3936774	3937685	912	133.795	309.607	123.013	7.66909	1.21042	7.00327	-0.121213	'b'	0.7	0.7	0.7	2.31404
864	GCWB2_19560	ubiG	2.1.1.222	Ubiquinone biosynthesis O-methyltransferase	CDS	CWB2plusFruc_vs_GCWB2_07242017.bam	gnl|CeBiTec|chromosome	Rev	4282540	4281812	729	333.94	123.076	215.977	7.66343	-1.44004	8.06909	-0.628713	'b'	0.7	0.7	0.7	0.368557
536	GCWB2_21205	GCWB2_21205		hypothetical protein	CDS	CWB2plusFruc_vs_GCWB2_07242017.bam	gnl|CeBiTec|chromosome	Fwd	4645151	4646209	1059	117.083	348.059	118.584	7.65728	1.5718	6.88057	0.0183779	'b'	0.7	0.7	0.7	2.97276
1804	GCWB2_14770	pyrH	2.7.4.22	Uridylate kinase	CDS	CWB2plusFruc_vs_GCWB2_07242017.bam	gnl|CeBiTec|chromosome	Rev	3235717	3234962	756	346.253	116.654	270.196	7.65088	-1.56959	8.25677	-0.357817	'b'	0.7	0.7	0.7	0.336903
401	GCWB2_21885	GCWB2_21885		hypothetical protein	CDS	CWB2plusFruc_vs_GCWB2_07242017.bam	gnl|CeBiTec|chromosome	Rev	4782237	4781755	483	211.856	189.814	160.67	7.64769	-0.158493	7.52745	-0.39898	'b'	0.7	0.7	0.7	0.89596
11	GCWB2_23835	GCWB2_23835		hypothetical protein	CDS	CWB2plusFruc_vs_GCWB2_07242017.bam	gnl|CeBiTec|chromosome	Rev	5217195	5216335	861	99.2537	404.965	105.111	7.64735	2.0286	6.67441	0.0827151	'b'	0.7	0.7	0.7	4.0801
752	GCWB2_20125	GCWB2_20125		hypothetical protein	CDS	CWB2plusFruc_vs_GCWB2_07242017.bam	gnl|CeBiTec|chromosome	Rev	4418024	4417239	786	230.74	172.634	199.25	7.64085	-0.418552	7.74428	-0.211691	'b'	0.7	0.7	0.7	0.748175
4789	GCWB2_00085	rpmB1		50S ribosomal protein L28	CDS	CWB2plusFruc_vs_GCWB2_07242017.bam	gnl|CeBiTec|chromosome	Fwd	16485	16721	237	7910.18	5.02852	6136.99	7.63981	-10.6194	12.7664	-0.36618	'b'	0.7	0.7	0.7	0.000635702
3539	GCWB2_05965	nphA1	1.5.1.36	NADH-dependent flavin reductase	CDS	CWB2plusFruc_vs_GCWB2_07242017.bam	gnl|CeBiTec|chromosome	Rev	1295089	1294544	546	149.301	265.511	128.566	7.63736	0.830544	7.11422	-0.215722	'b'	0.7	0.7	0.7	1.77836
503	GCWB2_21370	GCWB2_21370		mce related protein	CDS	CWB2plusFruc_vs_GCWB2_07242017.bam	gnl|CeBiTec|chromosome	Fwd	4675295	4676332	1038	43.6806	905.096	19.6502	7.63542	4.37301	4.8727	-1.15245	'b'	0.7	0.7	0.7	20.7208
960	GCWB2_19080	rplB		50S ribosomal protein L2	CDS	CWB2plusFruc_vs_GCWB2_07242017.bam	gnl|CeBiTec|chromosome	Rev	4185516	4184680	837	1235.73	31.8331	1628.97	7.63181	-5.2787	10.4705	0.398596	'b'	0.7	0.7	0.7	0.0257605
1412	GCWB2_16785	GCWB2_16785	4.3.2.3	Ureidoglycolate lyase	CDS	CWB2plusFruc_vs_GCWB2_07242017.bam	gnl|CeBiTec|chromosome	Rev	3667221	3666448	774	240.181	163.762	228.915	7.63172	-0.552517	7.87332	-0.0693095	'b'	0.7	0.7	0.7	0.68183
373	GCWB2_22025	adh3	1.1.1.80	NADP-dependent isopropanol dehydrogenase	CDS	CWB2plusFruc_vs_GCWB2_07242017.bam	gnl|CeBiTec|chromosome	Fwd	4816557	4817612	1056	157.067	249.251	75.4101	7.62835	0.666216	6.76596	-1.05855	'b'	0.7	0.7	0.7	1.5869
3208	GCWB2_07650	nphA2	1.14.13.29	4-nitrophenol 2-monooxygenase, oxygenase component	CDS	CWB2plusFruc_vs_GCWB2_07242017.bam	gnl|CeBiTec|chromosome	Rev	1660871	1659246	1626	748.172	52.1958	2.99083	7.62654	-3.84137	5.56389	-7.96668	'b'	0.7	0.7	0.7	0.0697644
3577	GCWB2_05775	fabG6	1.1.1.100	3-oxoacyl-[acyl-carrier-protein] reductase FabG	CDS	CWB2plusFruc_vs_GCWB2_07242017.bam	gnl|CeBiTec|chromosome	Fwd	1253255	1254142	888	172.8	225.276	136.448	7.62426	0.38259	7.26258	-0.340755	'b'	0.7	0.7	0.7	1.30368
1470	GCWB2_16480	GCWB2_16480		hypothetical protein	CDS	CWB2plusFruc_vs_GCWB2_07242017.bam	gnl|CeBiTec|chromosome	Rev	3604295	3604095	201	117.154	331.609	151.681	7.6228	1.50108	7.05858	0.372635	'b'	0.7	0.7	0.7	2.83055
662	GCWB2_20575	katG2	1.11.1.21	Catalase-peroxidase 2	CDS	CWB2plusFruc_vs_GCWB2_07242017.bam	gnl|CeBiTec|chromosome	Fwd	4511894	4514119	2226	505.81	76.4066	522.31	7.61904	-2.72683	9.00561	0.0463119	'b'	0.7	0.7	0.7	0.151058
2519	GCWB2_11165	GCWB2_11165		hypothetical protein	CDS	CWB2plusFruc_vs_GCWB2_07242017.bam	gnl|CeBiTec|chromosome	Fwd	2458483	2458818	336	77.9833	494.54	74.3993	7.61752	2.66485	6.25116	-0.0678768	'b'	0.7	0.7	0.7	6.34161
4664	GCWB2_24310	nrdH2		Glutaredoxin-like protein NrdH	CDS	CWB2plusFruc_vs_GCWB2_07242017.bam	gnl|CeBiTec|pGCWB2	Rev	79686	79438	249	112.108	341.87	48.9764	7.61303	1.60856	6.21138	-1.19473	'b'	0.7	0.7	0.7	3.04946
143	GCWB2_23175	ponA1		Penicillin-binding protein 1A	CDS	CWB2plusFruc_vs_GCWB2_07242017.bam	gnl|CeBiTec|chromosome	Rev	5072805	5070442	2364	342.768	111.304	263.516	7.60973	-1.62272	8.23142	-0.379342	'b'	0.7	0.7	0.7	0.324722
1462	GCWB2_16520	lepA	3.6.5.-	Elongation factor 4	CDS	CWB2plusFruc_vs_GCWB2_07242017.bam	gnl|CeBiTec|chromosome	Rev	3615494	3613608	1887	133.957	283.842	134.944	7.60728	1.08333	7.07092	0.0105933	'b'	0.7	0.7	0.7	2.11891
2386	GCWB2_11830	GCWB2_11830		Transcriptional regulator, TetR family	CDS	CWB2plusFruc_vs_GCWB2_07242017.bam	gnl|CeBiTec|chromosome	Rev	2595350	2594787	564	88.6652	428.647	83.4973	7.60697	2.27335	6.42698	-0.0866383	'b'	0.7	0.7	0.7	4.83444
3776	GCWB2_04735	GCWB2_04735		hypothetical protein	CDS	CWB2plusFruc_vs_GCWB2_07242017.bam	gnl|CeBiTec|chromosome	Fwd	1019624	1020232	609	233.124	162.843	147.852	7.60615	-0.517615	7.53648	-0.656941	'b'	0.7	0.7	0.7	0.698526
3703	GCWB2_05105	GCWB2_05105		hypothetical protein	CDS	CWB2plusFruc_vs_GCWB2_07242017.bam	gnl|CeBiTec|chromosome	Fwd	1108536	1109162	627	232.167	163.463	236.696	7.60592	-0.5062	7.87296	0.0278715	'b'	0.7	0.7	0.7	0.704075
2703	GCWB2_10225	GCWB2_10225		hypothetical protein	CDS	CWB2plusFruc_vs_GCWB2_07242017.bam	gnl|CeBiTec|chromosome	Rev	2260035	2259721	315	284.614	133.228	237.543	7.60531	-1.0951	8.02245	-0.260814	'b'	0.7	0.7	0.7	0.468103
4393	GCWB2_01630	recR		Recombination protein RecR	CDS	CWB2plusFruc_vs_GCWB2_07242017.bam	gnl|CeBiTec|chromosome	Fwd	368163	368774	612	203.998	185.274	199.191	7.60296	-0.138897	7.65521	-0.0344051	'b'	0.7	0.7	0.7	0.908213
962	GCWB2_19070	rplV		50S ribosomal protein L22	CDS	CWB2plusFruc_vs_GCWB2_07242017.bam	gnl|CeBiTec|chromosome	Rev	4184381	4183971	411	1492.25	25.2684	1854.8	7.60127	-5.88401	10.7002	0.313771	'b'	0.7	0.7	0.7	0.0169331
1197	GCWB2_17870	pgm	5.4.2.2	Phosphoglucomutase	CDS	CWB2plusFruc_vs_GCWB2_07242017.bam	gnl|CeBiTec|chromosome	Rev	3891165	3889522	1644	298.086	125.824	144.303	7.59743	-1.24432	7.69627	-1.04662	'b'	0.7	0.7	0.7	0.422108
2913	GCWB2_09135	GCWB2_09135		hypothetical protein	CDS	CWB2plusFruc_vs_GCWB2_07242017.bam	gnl|CeBiTec|chromosome	Rev	1978027	1976903	1125	701.623	52.8158	282.674	7.58872	-3.73166	8.79877	-1.31155	'b'	0.7	0.7	0.7	0.0752766
3453	GCWB2_06400	menB4	4.1.3.36	1,4-Dihydroxy-2-naphthoyl-CoA synthase	CDS	CWB2plusFruc_vs_GCWB2_07242017.bam	gnl|CeBiTec|chromosome	Rev	1385962	1385099	864	97.5216	377.45	45.8404	7.5839	1.95249	6.0631	-1.0891	'b'	0.7	0.7	0.7	3.87042
4788	GCWB2_00090	rpmG1		50S ribosomal protein L33 2	CDS	CWB2plusFruc_vs_GCWB2_07242017.bam	gnl|CeBiTec|chromosome	Fwd	16721	16885	165	8912.39	4.12731	5148.3	7.5834	-11.0764	12.7257	-0.791717	'b'	0.7	0.7	0.7	0.000463097
3943	GCWB2_03900	purQ	6.3.5.3	Phosphoribosylformylglycinamidine synthase 1	CDS	CWB2plusFruc_vs_GCWB2_07242017.bam	gnl|CeBiTec|chromosome	Fwd	836000	836680	681	343.772	106.751	395.947	7.58171	-1.68721	8.52724	0.203853	'b'	0.7	0.7	0.7	0.310528
1896	GCWB2_14310	GCWB2_14310		DNA recombination protein RecA	CDS	CWB2plusFruc_vs_GCWB2_07242017.bam	gnl|CeBiTec|chromosome	Rev	3139964	3138921	1044	505.406	72.4873	261.151	7.58048	-2.80164	8.50502	-0.952559	'b'	0.7	0.7	0.7	0.143424
2119	GCWB2_13165	GCWB2_13165		hypothetical protein	CDS	CWB2plusFruc_vs_GCWB2_07242017.bam	gnl|CeBiTec|chromosome	Fwd	2894418	2894741	324	201.386	181.68	161.194	7.57954	-0.148562	7.49324	-0.321168	'b'	0.7	0.7	0.7	0.902149
3989	GCWB2_03665	GCWB2_03665		Integrase core domain protein	CDS	CWB2plusFruc_vs_GCWB2_07242017.bam	gnl|CeBiTec|chromosome	Fwd	787721	788440	720	50.069	729.953	26.6924	7.57875	3.86581	5.1921	-0.907487	'b'	0.7	0.7	0.7	14.5789
4062	GCWB2_03300	GCWB2_03300		hypothetical protein	CDS	CWB2plusFruc_vs_GCWB2_07242017.bam	gnl|CeBiTec|chromosome	Rev	716968	716609	360	132.487	275.358	180.353	7.57743	1.05546	7.27219	0.444973	'b'	0.7	0.7	0.7	2.07838
2123	GCWB2_13145	GCWB2_13145		hypothetical protein	CDS	CWB2plusFruc_vs_GCWB2_07242017.bam	gnl|CeBiTec|chromosome	Rev	2891387	2890683	705	147.573	246.804	136.912	7.57625	0.741938	7.15119	-0.108179	'b'	0.7	0.7	0.7	1.67242
1492	GCWB2_16370	zur		Zinc uptake regulation protein	CDS	CWB2plusFruc_vs_GCWB2_07242017.bam	gnl|CeBiTec|chromosome	Fwd	3581791	3582222	432	320.414	113.501	363.032	7.57518	-1.49723	8.41387	0.180161	'b'	0.7	0.7	0.7	0.354232
6	GCWB2_23860	GCWB2_23860		R3H domain protein	CDS	CWB2plusFruc_vs_GCWB2_07242017.bam	gnl|CeBiTec|chromosome	Rev	5224214	5223570	645	364.42	99.6432	401.212	7.57408	-1.87076	8.57884	0.138764	'b'	0.7	0.7	0.7	0.27343
3099	GCWB2_08205	glyA1	2.1.2.1	Serine hydroxymethyltransferase 1	CDS	CWB2plusFruc_vs_GCWB2_07242017.bam	gnl|CeBiTec|chromosome	Fwd	1773103	1774380	1278	294.005	122.893	308.583	7.57048	-1.25844	8.23461	0.0698143	'b'	0.7	0.7	0.7	0.417995
1721	GCWB2_15195	dctA		Aerobic C4-dicarboxylate transport protein	CDS	CWB2plusFruc_vs_GCWB2_07242017.bam	gnl|CeBiTec|chromosome	Fwd	3318938	3320338	1401	53.9687	667.638	30.6463	7.56849	3.62887	5.34585	-0.81641	'b'	0.7	0.7	0.7	12.3708
1039	GCWB2_18685	GCWB2_18685		Membrane protein of unknown function	CDS	CWB2plusFruc_vs_GCWB2_07242017.bam	gnl|CeBiTec|chromosome	Fwd	4060138	4060530	393	140.971	253.644	111.928	7.56296	0.847403	6.97284	-0.332836	'b'	0.7	0.7	0.7	1.79926
1772	GCWB2_14930	glnB		Nitrogen regulatory protein P-II	CDS	CWB2plusFruc_vs_GCWB2_07242017.bam	gnl|CeBiTec|chromosome	Rev	3265592	3265254	339	381.414	93.6634	364.649	7.56231	-2.0258	8.54279	-0.0648496	'b'	0.7	0.7	0.7	0.245569
2774	GCWB2_09865	GCWB2_09865		Integrase core domain protein	CDS	CWB2plusFruc_vs_GCWB2_07242017.bam	gnl|CeBiTec|chromosome	Fwd	2145083	2145802	720	49.4744	715.647	25.7962	7.55586	3.85449	5.15885	-0.939523	'b'	0.7	0.7	0.7	14.465
1585	GCWB2_15885	adoK	2.7.1.20	Adenosine kinase	CDS	CWB2plusFruc_vs_GCWB2_07242017.bam	gnl|CeBiTec|chromosome	Rev	3482645	3481674	972	227.286	155.713	202.436	7.55556	-0.545616	7.74485	-0.167041	'b'	0.7	0.7	0.7	0.685099
2687	GCWB2_10305	argG	6.3.4.5	Argininosuccinate synthase	CDS	CWB2plusFruc_vs_GCWB2_07242017.bam	gnl|CeBiTec|chromosome	Fwd	2277014	2278213	1200	198.908	177.523	171.33	7.55391	-0.164102	7.5283	-0.215323	'b'	0.7	0.7	0.7	0.892484
2466	GCWB2_11430	tetR2		Tetracycline repressor protein class E	CDS	CWB2plusFruc_vs_GCWB2_07242017.bam	gnl|CeBiTec|chromosome	Fwd	2514246	2514851	606	59.7706	590.682	94.6321	7.5538	3.30488	6.23281	0.662895	'b'	0.7	0.7	0.7	9.8825
4611	GCWB2_00505	GCWB2_00505		hypothetical protein	CDS	CWB2plusFruc_vs_GCWB2_07242017.bam	gnl|CeBiTec|chromosome	Rev	108694	105608	3087	2345.82	15.0011	2203.41	7.55144	-7.28888	11.1507	-0.0903496	'b'	0.7	0.7	0.7	0.00639483
2908	GCWB2_09160	sugA1		Trehalose transport system permease protein SugA	CDS	CWB2plusFruc_vs_GCWB2_07242017.bam	gnl|CeBiTec|chromosome	Fwd	1982577	1983800	1224	894.589	39.2941	391.768	7.55066	-4.50884	9.20947	-1.19123	'b'	0.7	0.7	0.7	0.0439242
1153	GCWB2_18115	whiB4		putative transcriptional regulator WhiB7	CDS	CWB2plusFruc_vs_GCWB2_07242017.bam	gnl|CeBiTec|chromosome	Rev	3939371	3939081	291	176.554	198.627	142.145	7.54894	0.169948	7.3076	-0.312742	'b'	0.7	0.7	0.7	1.12502
4232	GCWB2_02435	GCWB2_02435		hypothetical protein	CDS	CWB2plusFruc_vs_GCWB2_07242017.bam	gnl|CeBiTec|chromosome	Rev	536269	535844	426	457.089	76.1335	113.213	7.54339	-2.58587	7.82961	-2.01343	'b'	0.7	0.7	0.7	0.166562
1599	GCWB2_15815	GCWB2_15815	3.4.-.-	putative endopeptidase precursor	CDS	CWB2plusFruc_vs_GCWB2_07242017.bam	gnl|CeBiTec|chromosome	Rev	3466347	3465664	684	2309.35	15.0588	3296.11	7.5429	-7.26074	11.4299	0.513279	'b'	0.7	0.7	0.7	0.0065208
2499	GCWB2_11265	GCWB2_11265		hypothetical protein	CDS	CWB2plusFruc_vs_GCWB2_07242017.bam	gnl|CeBiTec|chromosome	Fwd	2476650	2476805	156	43.9122	791.778	52.3957	7.54275	4.1724	5.58396	0.254828	'b'	0.7	0.7	0.7	18.0309
2032	GCWB2_13605	coaBC		Coenzyme A biosynthesis bifunctional protein CoaBC	CDS	CWB2plusFruc_vs_GCWB2_07242017.bam	gnl|CeBiTec|chromosome	Rev	2987698	2986439	1260	291.953	117.825	274.076	7.53505	-1.30909	8.14401	-0.091162	'b'	0.7	0.7	0.7	0.403574
3231	GCWB2_07535	GCWB2_07535		Integrase core domain protein	CDS	CWB2plusFruc_vs_GCWB2_07242017.bam	gnl|CeBiTec|chromosome	Fwd	1636098	1636817	720	46.8579	729.362	24.2245	7.53036	3.96027	5.07431	-0.951825	'b'	0.7	0.7	0.7	15.5654
2808	GCWB2_09690	GCWB2_09690	2.3.1.-	Actinorhodin polyketide putative beta-ketoacyl synthase 1	CDS	CWB2plusFruc_vs_GCWB2_07242017.bam	gnl|CeBiTec|chromosome	Fwd	2104082	2113330	9249	391.495	87.2702	734.16	7.53013	-2.16543	9.0664	0.9071	'b'	0.7	0.7	0.7	0.222915
1802	GCWB2_14780	fbpA7	2.3.1.122	Diacylglycerol acyltransferase/mycolyltransferase Ag85A precursor	CDS	CWB2plusFruc_vs_GCWB2_07242017.bam	gnl|CeBiTec|chromosome	Rev	3237427	3236402	1026	474.129	71.9337	179.905	7.52887	-2.72054	8.19011	-1.39805	'b'	0.7	0.7	0.7	0.151717
2329	GCWB2_12115	fabG19	1.1.1.100	3-oxoacyl-[acyl-carrier-protein] reductase FabG	CDS	CWB2plusFruc_vs_GCWB2_07242017.bam	gnl|CeBiTec|chromosome	Fwd	2650268	2651038	771	142.381	238.926	120.267	7.52702	0.746804	7.03186	-0.243517	'b'	0.7	0.7	0.7	1.67807
1495	GCWB2_16355	glyQS	6.1.1.14	Glycine--tRNA ligase	CDS	CWB2plusFruc_vs_GCWB2_07242017.bam	gnl|CeBiTec|chromosome	Rev	3579651	3578266	1386	315.208	107.85	312.432	7.52652	-1.54727	8.29378	-0.0127622	'b'	0.7	0.7	0.7	0.342157
3418	GCWB2_06590	GCWB2_06590		putative DNA-binding transcriptional regulator	CDS	CWB2plusFruc_vs_GCWB2_07242017.bam	gnl|CeBiTec|chromosome	Rev	1428128	1427481	648	366.367	92.4822	273.765	7.52412	-1.98604	8.30697	-0.420349	'b'	0.7	0.7	0.7	0.252431
2600	GCWB2_10760	gndA	1.1.1.44	6-phosphogluconate dehydrogenase, NADP(+)-dependent, decarboxylating	CDS	CWB2plusFruc_vs_GCWB2_07242017.bam	gnl|CeBiTec|chromosome	Rev	2380543	2379086	1458	253.245	133.761	187.799	7.52395	-0.92088	7.76872	-0.431345	'b'	0.7	0.7	0.7	0.528187
4676	GCWB2_00345	ethA1	1.14.13.-	FAD-containing monooxygenase EthA	CDS	CWB2plusFruc_vs_GCWB2_07242017.bam	gnl|CeBiTec|chromosome	Rev	75257	73728	1530	411.578	82.1769	178.992	7.52284	-2.32436	8.08439	-1.20127	'b'	0.7	0.7	0.7	0.199663
4138	GCWB2_02920	thiC	4.1.99.17	Phosphomethylpyrimidine synthase	CDS	CWB2plusFruc_vs_GCWB2_07242017.bam	gnl|CeBiTec|chromosome	Rev	630628	628937	1692	590.266	57.2536	580.281	7.52226	-3.36593	9.19291	-0.0246157	'b'	0.7	0.7	0.7	0.0969961
448	GCWB2_21645	fbpA10		Major ferric iron-binding protein precursor	CDS	CWB2plusFruc_vs_GCWB2_07242017.bam	gnl|CeBiTec|chromosome	Rev	4725693	4724668	1026	263.73	128.103	106.091	7.52204	-1.04175	7.38604	-1.31376	'b'	0.7	0.7	0.7	0.485737
4687	GCWB2_00330	GCWB2_00330		hypothetical protein	CDS	CWB2plusFruc_vs_GCWB2_07242017.bam	gnl|CeBiTec|chromosome	Rev	70218	69424	795	164.903	202.374	108.967	7.51318	0.295411	7.06661	-0.597728	'b'	0.7	0.7	0.7	1.22723
1314	GCWB2_17280	fdxA		Ferredoxin	CDS	CWB2plusFruc_vs_GCWB2_07242017.bam	gnl|CeBiTec|chromosome	Rev	3768671	3768345	327	367.13	90.5925	589.182	7.51073	-2.01883	8.86136	0.682423	'b'	0.7	0.7	0.7	0.246759
4624	GCWB2_00475	acoR1		Acetoin dehydrogenase operon transcriptional activator AcoR	CDS	CWB2plusFruc_vs_GCWB2_07242017.bam	gnl|CeBiTec|chromosome	Fwd	97877	99184	1308	204.579	162.246	126.075	7.50928	-0.334474	7.32733	-0.698383	'b'	0.7	0.7	0.7	0.793073
1641	GCWB2_15605	GCWB2_15605		YGGT family protein	CDS	CWB2plusFruc_vs_GCWB2_07242017.bam	gnl|CeBiTec|chromosome	Rev	3418833	3418492	342	610.918	54.0125	555.055	7.50503	-3.49961	9.18566	-0.138349	'b'	0.7	0.7	0.7	0.088412
3301	GCWB2_07180	GCWB2_07180		MspA	CDS	CWB2plusFruc_vs_GCWB2_07242017.bam	gnl|CeBiTec|chromosome	Fwd	1560859	1561518	660	3392.97	9.67337	1423.87	7.50118	-8.45432	11.102	-1.25273	'b'	0.7	0.7	0.7	0.002851
3370	GCWB2_06835	mepM1	3.4.24.-	Murein DD-endopeptidase MepM	CDS	CWB2plusFruc_vs_GCWB2_07242017.bam	gnl|CeBiTec|chromosome	Rev	1484035	1482896	1140	939.963	34.8717	1124.6	7.50022	-4.75248	10.0058	0.258733	'b'	0.7	0.7	0.7	0.037099
4333	GCWB2_01930	GCWB2_01930		hypothetical protein	CDS	CWB2plusFruc_vs_GCWB2_07242017.bam	gnl|CeBiTec|chromosome	Fwd	428070	428756	687	259.254	126.14	59.0938	7.49855	-1.03935	6.95158	-2.13329	'b'	0.7	0.7	0.7	0.486548
863	GCWB2_19565	mshA3	2.4.1.250	D-inositol 3-phosphate glycosyltransferase	CDS	CWB2plusFruc_vs_GCWB2_07242017.bam	gnl|CeBiTec|chromosome	Rev	4283804	4282527	1278	295.546	110.537	216.331	7.49781	-1.41886	7.98217	-0.450142	'b'	0.7	0.7	0.7	0.374008
3083	GCWB2_08285	GCWB2_08285		hypothetical protein	CDS	CWB2plusFruc_vs_GCWB2_07242017.bam	gnl|CeBiTec|chromosome	Rev	1791272	1790487	786	280.036	116.533	182.509	7.49704	-1.26487	7.82065	-0.61765	'b'	0.7	0.7	0.7	0.416136
1510	GCWB2_16270	GCWB2_16270	1.1.99.-	NDMA-dependent alcohol dehydrogenase	CDS	CWB2plusFruc_vs_GCWB2_07242017.bam	gnl|CeBiTec|chromosome	Rev	3563458	3562328	1131	343.726	94.7597	171.761	7.49566	-1.85891	7.92469	-1.00086	'b'	0.7	0.7	0.7	0.275684
4217	GCWB2_02515	GCWB2_02515		hypothetical protein	CDS	CWB2plusFruc_vs_GCWB2_07242017.bam	gnl|CeBiTec|chromosome	Rev	550889	550590	300	607.964	53.3454	277.788	7.49257	-3.51055	8.68284	-1.13	'b'	0.7	0.7	0.7	0.0877444
1836	GCWB2_14610	GCWB2_14610		chaperone-modulator protein CbpM	CDS	CWB2plusFruc_vs_GCWB2_07242017.bam	gnl|CeBiTec|chromosome	Fwd	3198267	3198578	312	117.74	272.702	57.0118	7.48532	1.21173	6.35632	-1.04627	'b'	0.7	0.7	0.7	2.31615
3767	GCWB2_04785	GCWB2_04785		hypothetical protein	CDS	CWB2plusFruc_vs_GCWB2_07242017.bam	gnl|CeBiTec|chromosome	Fwd	1029248	1031077	1830	119.599	268.402	104.391	7.48516	1.16618	6.80396	-0.196215	'b'	0.7	0.7	0.7	2.24417
993	GCWB2_18915	GCWB2_18915		hypothetical protein	CDS	CWB2plusFruc_vs_GCWB2_07242017.bam	gnl|CeBiTec|chromosome	Fwd	4114443	4115096	654	154.498	207.608	112.869	7.48458	0.426269	7.04497	-0.452946	'b'	0.7	0.7	0.7	1.34375
4171	GCWB2_02755	GCWB2_02755	4.2.1.96	Putative pterin-4-alpha-carbinolamine dehydratase	CDS	CWB2plusFruc_vs_GCWB2_07242017.bam	gnl|CeBiTec|chromosome	Fwd	593433	594101	669	145.274	220.385	76.3265	7.48326	0.601246	6.71838	-0.928524	'b'	0.7	0.7	0.7	1.51703
1640	GCWB2_15610	sepF		Cell division protein SepF	CDS	CWB2plusFruc_vs_GCWB2_07242017.bam	gnl|CeBiTec|chromosome	Rev	3419603	3418890	714	1578.97	20.268	835.14	7.48295	-6.28364	10.1653	-0.918899	'b'	0.7	0.7	0.7	0.0128362
1375	GCWB2_16970	GCWB2_16970		hypothetical protein	CDS	CWB2plusFruc_vs_GCWB2_07242017.bam	gnl|CeBiTec|chromosome	Fwd	3708037	3708564	528	632.971	50.4628	144.869	7.48157	-3.64885	8.2423	-2.12739	'b'	0.7	0.7	0.7	0.0797236
2734	GCWB2_10070	pdtaR		putative transcriptional regulatory protein pdtaR	CDS	CWB2plusFruc_vs_GCWB2_07242017.bam	gnl|CeBiTec|chromosome	Fwd	2189585	2190271	687	232.955	137.044	146.761	7.4812	-0.765416	7.53062	-0.666581	'b'	0.7	0.7	0.7	0.588284
3999	GCWB2_03615	GCWB2_03615		hypothetical protein	CDS	CWB2plusFruc_vs_GCWB2_07242017.bam	gnl|CeBiTec|chromosome	Fwd	777312	777818	507	197.267	161.688	172.267	7.48054	-0.286933	7.52625	-0.195505	'b'	0.7	0.7	0.7	0.819643
382	GCWB2_21980	GCWB2_21980		hypothetical protein	CDS	CWB2plusFruc_vs_GCWB2_07242017.bam	gnl|CeBiTec|chromosome	Fwd	4807924	4808985	1062	345.901	92.0992	157.867	7.47967	-1.9091	7.86839	-1.13165	'b'	0.7	0.7	0.7	0.266259
2915	GCWB2_09125	tatB		Sec-independent protein translocase protein TatB	CDS	CWB2plusFruc_vs_GCWB2_07242017.bam	gnl|CeBiTec|chromosome	Fwd	1975211	1975678	468	250.665	126.961	208.324	7.47893	-0.981378	7.83615	-0.266933	'b'	0.7	0.7	0.7	0.506496
1138	GCWB2_18190	moeZ		putative adenylyltransferase/sulfurtransferase MoeZ	CDS	CWB2plusFruc_vs_GCWB2_07242017.bam	gnl|CeBiTec|chromosome	Rev	3961592	3960396	1197	185.565	171.034	271.367	7.47696	-0.117642	7.80994	0.548324	'b'	0.7	0.7	0.7	0.921693
999	GCWB2_18885	liaR4		Transcriptional regulatory protein LiaR	CDS	CWB2plusFruc_vs_GCWB2_07242017.bam	gnl|CeBiTec|chromosome	Rev	4109689	4108994	696	333.288	95.1549	196.609	7.47641	-1.80842	7.99991	-0.761438	'b'	0.7	0.7	0.7	0.285504
3261	GCWB2_07385	soxR		Redox-sensitive transcriptional activator SoxR	CDS	CWB2plusFruc_vs_GCWB2_07242017.bam	gnl|CeBiTec|chromosome	Fwd	1601131	1601577	447	142.715	220.146	201.227	7.46965	0.625328	7.40483	0.495692	'b'	0.7	0.7	0.7	1.54256
3141	GCWB2_07990	ald2	1.2.1.83	3-succinoylsemialdehyde-pyridine dehydrogenase	CDS	CWB2plusFruc_vs_GCWB2_07242017.bam	gnl|CeBiTec|chromosome	Rev	1730755	1729331	1425	365.469	84.6478	195.994	7.4585	-2.11021	8.06414	-0.898943	'b'	0.7	0.7	0.7	0.231614
2599	GCWB2_10765	htpX		Protease HtpX	CDS	CWB2plusFruc_vs_GCWB2_07242017.bam	gnl|CeBiTec|chromosome	Rev	2381588	2380638	951	169.187	182.246	163.627	7.45611	0.107272	7.37837	-0.0482013	'b'	0.7	0.7	0.7	1.07719
299	GCWB2_22395	sigG		ECF RNA polymerase sigma factor SigG	CDS	CWB2plusFruc_vs_GCWB2_07242017.bam	gnl|CeBiTec|chromosome	Fwd	4900542	4901603	1062	282.688	108.852	115.73	7.45464	-1.37684	7.49884	-1.28845	'b'	0.7	0.7	0.7	0.38506
1023	GCWB2_18765	rplR		50S ribosomal protein L18	CDS	CWB2plusFruc_vs_GCWB2_07242017.bam	gnl|CeBiTec|chromosome	Rev	4075688	4075284	405	962.002	31.9484	1264.87	7.45378	-4.91222	10.1073	0.394872	'b'	0.7	0.7	0.7	0.0332103
2906	GCWB2_09170	sugC1	3.6.3.-	Trehalose import ATP-binding protein SugC	CDS	CWB2plusFruc_vs_GCWB2_07242017.bam	gnl|CeBiTec|chromosome	Fwd	1984639	1985820	1182	1167.51	26.2147	423.218	7.45076	-5.47691	9.45724	-1.46396	'b'	0.7	0.7	0.7	0.0224536
859	GCWB2_19585	hslR		Heat shock protein 15	CDS	CWB2plusFruc_vs_GCWB2_07242017.bam	gnl|CeBiTec|chromosome	Rev	4287901	4287017	885	207.492	147.407	169.231	7.45029	-0.493255	7.54988	-0.294068	'b'	0.7	0.7	0.7	0.710421
3866	GCWB2_04285	GCWB2_04285		Interferon-induced transmembrane protein	CDS	CWB2plusFruc_vs_GCWB2_07242017.bam	gnl|CeBiTec|chromosome	Fwd	919893	920267	375	262.138	116.452	171.53	7.44889	-1.17059	7.72825	-0.611867	'b'	0.7	0.7	0.7	0.444239
228	GCWB2_22750	GCWB2_22750		hypothetical protein	CDS	CWB2plusFruc_vs_GCWB2_07242017.bam	gnl|CeBiTec|chromosome	Rev	4978686	4978210	477	180.951	168.288	157.966	7.44712	-0.104667	7.40146	-0.195986	'b'	0.7	0.7	0.7	0.93002
2033	GCWB2_13600	metK	2.5.1.6	S-adenosylmethionine synthase	CDS	CWB2plusFruc_vs_GCWB2_07242017.bam	gnl|CeBiTec|chromosome	Rev	2986335	2985127	1209	452.154	67.1711	321.684	7.44522	-2.7509	8.57509	-0.491168	'b'	0.7	0.7	0.7	0.148558
4035	GCWB2_03435	GCWB2_03435		Tellurium resistance protein	CDS	CWB2plusFruc_vs_GCWB2_07242017.bam	gnl|CeBiTec|chromosome	Rev	741923	741213	711	201.848	150.437	99.0652	7.44507	-0.424112	7.14371	-1.02682	'b'	0.7	0.7	0.7	0.745297
4485	GCWB2_01135	GCWB2_01135		hypothetical protein	CDS	CWB2plusFruc_vs_GCWB2_07242017.bam	gnl|CeBiTec|chromosome	Rev	267049	266483	567	200.706	150.884	245.695	7.44312	-0.411646	7.79483	0.291779	'b'	0.7	0.7	0.7	0.751765
3236	GCWB2_07510	GCWB2_07510	3.1.1.3	Lipase 2 precursor	CDS	CWB2plusFruc_vs_GCWB2_07242017.bam	gnl|CeBiTec|chromosome	Rev	1630379	1629483	897	991.079	30.463	633.993	7.44092	-5.02387	9.63059	-0.644533	'b'	0.7	0.7	0.7	0.0307373
4229	GCWB2_02455	GCWB2_02455	3.1.-.-	putative metallophosphoesterase	CDS	CWB2plusFruc_vs_GCWB2_07242017.bam	gnl|CeBiTec|chromosome	Rev	538578	537583	996	252.674	118.885	196.479	7.43728	-1.0877	7.79968	-0.362903	'b'	0.7	0.7	0.7	0.47051
3045	GCWB2_08475	whiB2		putative transcriptional regulator WhiB3	CDS	CWB2plusFruc_vs_GCWB2_07242017.bam	gnl|CeBiTec|chromosome	Rev	1832920	1832624	297	338.479	88.5651	177.784	7.43579	-1.93425	7.93845	-0.928936	'b'	0.7	0.7	0.7	0.261656
1398	GCWB2_16855	GCWB2_16855		PspC domain protein	CDS	CWB2plusFruc_vs_GCWB2_07242017.bam	gnl|CeBiTec|chromosome	Fwd	3684787	3685020	234	88.1903	339.775	68.8218	7.43549	1.94589	6.28367	-0.357753	'b'	0.7	0.7	0.7	3.85275
372	GCWB2_22030	fabG27	1.1.1.100	3-oxoacyl-[acyl-carrier-protein] reductase FabG	CDS	CWB2plusFruc_vs_GCWB2_07242017.bam	gnl|CeBiTec|chromosome	Rev	4818510	4817692	819	566.467	52.8008	314.511	7.43417	-3.42336	8.72141	-0.84888	'b'	0.7	0.7	0.7	0.0932107
173	GCWB2_23025	GCWB2_23025	2.3.1.20	Putative diacylglycerol O-acyltransferase	CDS	CWB2plusFruc_vs_GCWB2_07242017.bam	gnl|CeBiTec|chromosome	Fwd	5038252	5039706	1455	185.676	160.305	88.6553	7.43066	-0.211965	7.00339	-1.06651	'b'	0.7	0.7	0.7	0.863361
1849	GCWB2_14545	rimP		Ribosome maturation factor RimP	CDS	CWB2plusFruc_vs_GCWB2_07242017.bam	gnl|CeBiTec|chromosome	Rev	3185360	3184791	570	198.749	149.642	261.924	7.43009	-0.409431	7.8339	0.398204	'b'	0.7	0.7	0.7	0.75292
1570	GCWB2_15960	GCWB2_15960		RDD family protein	CDS	CWB2plusFruc_vs_GCWB2_07242017.bam	gnl|CeBiTec|chromosome	Rev	3498958	3498455	504	99.2206	299.629	133.954	7.4298	1.59447	6.84908	0.433026	'b'	0.7	0.7	0.7	3.01983
3368	GCWB2_06845	sucD	6.2.1.5	Succinyl-CoA ligase [ADP-forming] subunit alpha	CDS	CWB2plusFruc_vs_GCWB2_07242017.bam	gnl|CeBiTec|chromosome	Fwd	1485669	1486571	903	978.804	30.3549	1024.95	7.42937	-5.01102	9.96811	0.0664628	'b'	0.7	0.7	0.7	0.0310122
1579	GCWB2_15915	GCWB2_15915		hypothetical protein	CDS	CWB2plusFruc_vs_GCWB2_07242017.bam	gnl|CeBiTec|chromosome	Rev	3488747	3488598	150	90.7665	325.748	180.246	7.42585	1.84352	6.99896	0.989737	'b'	0.7	0.7	0.7	3.58885
1562	GCWB2_16000	panB	2.1.2.11	3-methyl-2-oxobutanoate hydroxymethyltransferase	CDS	CWB2plusFruc_vs_GCWB2_07242017.bam	gnl|CeBiTec|chromosome	Fwd	3507584	3508438	855	373.161	79.1519	365.64	7.4251	-2.2371	8.52897	-0.0293756	'b'	0.7	0.7	0.7	0.212112
2861	GCWB2_09400	atpFH		ATP synthase subunit b-delta	CDS	CWB2plusFruc_vs_GCWB2_07242017.bam	gnl|CeBiTec|chromosome	Fwd	2037339	2038763	1425	738.811	39.9344	621.8	7.42431	-4.2095	9.40468	-0.248755	'b'	0.7	0.7	0.7	0.0540523
1814	GCWB2_14720	mshD4	2.3.1.189	Mycothiol acetyltransferase	CDS	CWB2plusFruc_vs_GCWB2_07242017.bam	gnl|CeBiTec|chromosome	Rev	3226647	3225811	837	173.917	169.641	161.354	7.4243	-0.0359161	7.38817	-0.108169	'b'	0.7	0.7	0.7	0.975412
90	GCWB2_23440	GCWB2_23440		hypothetical protein	CDS	CWB2plusFruc_vs_GCWB2_07242017.bam	gnl|CeBiTec|chromosome	Fwd	5129956	5130318	363	177.627	165.561	164.989	7.42196	-0.101482	7.41946	-0.106482	'b'	0.7	0.7	0.7	0.932075
958	GCWB2_19090	rplD		50S ribosomal protein L4	CDS	CWB2plusFruc_vs_GCWB2_07242017.bam	gnl|CeBiTec|chromosome	Rev	4186543	4185854	690	1139.48	25.6611	1557.42	7.41784	-5.47265	10.3796	0.450781	'b'	0.7	0.7	0.7	0.0225199
1908	GCWB2_14250	hflX		GTPase HflX	CDS	CWB2plusFruc_vs_GCWB2_07242017.bam	gnl|CeBiTec|chromosome	Rev	3128392	3126935	1458	187.878	155.597	167.125	7.41766	-0.271986	7.46922	-0.168866	'b'	0.7	0.7	0.7	0.828179
4529	GCWB2_00915	glf	5.4.99.9	UDP-galactopyranose mutase	CDS	CWB2plusFruc_vs_GCWB2_07242017.bam	gnl|CeBiTec|chromosome	Fwd	198332	199540	1209	348.11	83.9287	253.481	7.41725	-2.05231	8.21457	-0.457665	'b'	0.7	0.7	0.7	0.241098
542	GCWB2_21175	GCWB2_21175		Transcriptional regulator, TetR family	CDS	CWB2plusFruc_vs_GCWB2_07242017.bam	gnl|CeBiTec|chromosome	Fwd	4639163	4639771	609	61.8664	471.756	53.0106	7.41649	2.93081	5.83965	-0.222876	'b'	0.7	0.7	0.7	7.62539
4585	GCWB2_00635	GCWB2_00635		hypothetical protein	CDS	CWB2plusFruc_vs_GCWB2_07242017.bam	gnl|CeBiTec|chromosome	Rev	142964	142365	600	256.743	112.933	198.155	7.41176	-1.18486	7.81734	-0.373696	'b'	0.7	0.7	0.7	0.439869
1178	GCWB2_17970	prfB		Peptide chain release factor 2	CDS	CWB2plusFruc_vs_GCWB2_07242017.bam	gnl|CeBiTec|chromosome	Rev	3907745	3906624	1122	278.064	103.638	313.691	7.40734	-1.42387	8.20624	0.173926	'b'	0.7	0.7	0.7	0.372712
688	GCWB2_20445	aam	3.5.1.13	Acylamidase	CDS	CWB2plusFruc_vs_GCWB2_07242017.bam	gnl|CeBiTec|chromosome	Rev	4484517	4483111	1407	26.565	1081.16	66.1094	7.40491	5.34691	5.38912	1.31533	'b'	0.7	0.7	0.7	40.6988
3746	GCWB2_04890	acrC3	1.3.1.95	Acryloyl-CoA reductase (NADH)	CDS	CWB2plusFruc_vs_GCWB2_07242017.bam	gnl|CeBiTec|chromosome	Rev	1052347	1050257	2091	307.215	93.1456	140.107	7.40226	-1.72169	7.69675	-1.13272	'b'	0.7	0.7	0.7	0.303194
497	GCWB2_21400	GCWB2_21400		hypothetical protein	CDS	CWB2plusFruc_vs_GCWB2_07242017.bam	gnl|CeBiTec|chromosome	Fwd	4681430	4682119	690	125.341	226.508	33.017	7.39657	0.85371	6.00742	-1.92457	'b'	0.7	0.7	0.7	1.80714
2539	GCWB2_11065	GCWB2_11065		hypothetical protein	CDS	CWB2plusFruc_vs_GCWB2_07242017.bam	gnl|CeBiTec|chromosome	Rev	2443601	2443437	165	222.635	127.431	154.905	7.39605	-0.804967	7.53689	-0.523297	'b'	0.7	0.7	0.7	0.572375
4143	GCWB2_02895	oppB		Oligopeptide transport system permease protein OppB	CDS	CWB2plusFruc_vs_GCWB2_07242017.bam	gnl|CeBiTec|chromosome	Fwd	622355	623338	984	305.183	92.652	130.73	7.39364	-1.71978	7.64199	-1.22309	'b'	0.7	0.7	0.7	0.303595
4342	GCWB2_01885	GCWB2_01885		hypothetical protein	CDS	CWB2plusFruc_vs_GCWB2_07242017.bam	gnl|CeBiTec|chromosome	Rev	419282	418503	780	200.569	139.912	54.8656	7.38816	-0.519581	6.71289	-1.87012	'b'	0.7	0.7	0.7	0.697574
3022	GCWB2_08590	GCWB2_08590		hypothetical protein	CDS	CWB2plusFruc_vs_GCWB2_07242017.bam	gnl|CeBiTec|chromosome	Fwd	1860380	1860607	228	114.923	244.176	100.986	7.38815	1.08726	6.75127	-0.186506	'b'	0.7	0.7	0.7	2.1247
501	GCWB2_21380	GCWB2_21380		mce related protein	CDS	CWB2plusFruc_vs_GCWB2_07242017.bam	gnl|CeBiTec|chromosome	Fwd	4677417	4678334	918	89.4065	312.081	34.994	7.38404	1.80347	5.80567	-1.35327	'b'	0.7	0.7	0.7	3.49059
2218	GCWB2_12670	GCWB2_12670		hypothetical protein	CDS	CWB2plusFruc_vs_GCWB2_07242017.bam	gnl|CeBiTec|chromosome	Fwd	2767475	2769769	2295	185.622	150.222	82.3963	7.38359	-0.305275	6.95037	-1.17172	'b'	0.7	0.7	0.7	0.809288
2970	GCWB2_08850	GCWB2_08850		putative cobalt transporter subunit (CbtA)	CDS	CWB2plusFruc_vs_GCWB2_07242017.bam	gnl|CeBiTec|chromosome	Fwd	1914941	1915768	828	190.7	145.783	89.9066	7.38142	-0.387482	7.03276	-1.0848	'b'	0.7	0.7	0.7	0.764463
1540	GCWB2_16120	GCWB2_16120		NYN domain protein	CDS	CWB2plusFruc_vs_GCWB2_07242017.bam	gnl|CeBiTec|chromosome	Rev	3532010	3531369	642	148.316	187.223	111.861	7.38058	0.336083	7.00905	-0.406971	'b'	0.7	0.7	0.7	1.26232
564	GCWB2_21065	GCWB2_21065		hypothetical protein	CDS	CWB2plusFruc_vs_GCWB2_07242017.bam	gnl|CeBiTec|chromosome	Fwd	4615856	4617121	1266	466.832	59.0366	161.564	7.37515	-2.98322	8.10136	-1.5308	'b'	0.7	0.7	0.7	0.126462
1825	GCWB2_14665	mqo	1.1.5.4	putative malate:quinone oxidoreductase	CDS	CWB2plusFruc_vs_GCWB2_07242017.bam	gnl|CeBiTec|chromosome	Rev	3212658	3211132	1527	251.222	109.599	338.213	7.37445	-1.19674	8.1873	0.428966	'b'	0.7	0.7	0.7	0.436261
2614	GCWB2_10690	GCWB2_10690		preprotein translocase subunit SecA	CDS	CWB2plusFruc_vs_GCWB2_07242017.bam	gnl|CeBiTec|chromosome	Fwd	2360798	2363170	2373	306.539	89.6098	193.046	7.37275	-1.77434	7.92636	-0.667123	'b'	0.7	0.7	0.7	0.292328
1616	GCWB2_15730	GCWB2_15730		DNA-binding protein	CDS	CWB2plusFruc_vs_GCWB2_07242017.bam	gnl|CeBiTec|chromosome	Rev	3447160	3446843	318	300.508	91.0149	255.683	7.36965	-1.72323	8.11474	-0.23305	'b'	0.7	0.7	0.7	0.30287
939	GCWB2_19185	GCWB2_19185		hypothetical protein	CDS	CWB2plusFruc_vs_GCWB2_07242017.bam	gnl|CeBiTec|chromosome	Rev	4207489	4207130	360	715.595	38.1883	178.274	7.36903	-4.22794	8.48048	-2.00504	'b'	0.7	0.7	0.7	0.0533659
3325	GCWB2_07060	GCWB2_07060		hypothetical protein	CDS	CWB2plusFruc_vs_GCWB2_07242017.bam	gnl|CeBiTec|chromosome	Rev	1534698	1534081	618	402.51	67.6322	205.58	7.36626	-2.57324	8.16822	-0.969329	'b'	0.7	0.7	0.7	0.168026
1329	GCWB2_17205	glgC2	2.7.7.27	Glucose-1-phosphate adenylyltransferase	CDS	CWB2plusFruc_vs_GCWB2_07242017.bam	gnl|CeBiTec|chromosome	Rev	3755613	3754399	1215	227.991	119.386	174.434	7.36616	-0.933341	7.63968	-0.386296	'b'	0.7	0.7	0.7	0.523644
4734	GCWB2_24120	parA		Chromosome partitioning protein ParA	CDS	CWB2plusFruc_vs_GCWB2_07242017.bam	gnl|CeBiTec|pGCWB2	Rev	44435	43650	786	416.378	65.3063	214.527	7.36545	-2.6726	8.22338	-0.956733	'b'	0.7	0.7	0.7	0.156844
400	GCWB2_21890	GCWB2_21890		hypothetical protein	CDS	CWB2plusFruc_vs_GCWB2_07242017.bam	gnl|CeBiTec|chromosome	Fwd	4782512	4783957	1446	255.85	106.201	180.542	7.3649	-1.2685	7.74767	-0.502963	'b'	0.7	0.7	0.7	0.415091
2269	GCWB2_12415	GCWB2_12415		LGFP repeat protein	CDS	CWB2plusFruc_vs_GCWB2_07242017.bam	gnl|CeBiTec|chromosome	Fwd	2713215	2713868	654	2813.44	9.63196	747.696	7.36297	-8.19029	10.5022	-1.91181	'b'	0.7	0.7	0.7	0.00342355
2223	GCWB2_12645	GCWB2_12645		Bacterial regulatory protein, LuxR family	CDS	CWB2plusFruc_vs_GCWB2_07242017.bam	gnl|CeBiTec|chromosome	Rev	2758974	2758186	789	106.466	254.406	124.327	7.36262	1.25674	6.84612	0.223747	'b'	0.7	0.7	0.7	2.38955
2766	GCWB2_09905	GCWB2_09905		hypothetical protein	CDS	CWB2plusFruc_vs_GCWB2_07242017.bam	gnl|CeBiTec|chromosome	Fwd	2159320	2159757	438	124.924	216.118	175.907	7.36029	0.790768	7.21179	0.493761	'b'	0.7	0.7	0.7	1.73
3093	GCWB2_08235	devR1		Transcriptional regulatory protein DevR (DosR)	CDS	CWB2plusFruc_vs_GCWB2_07242017.bam	gnl|CeBiTec|chromosome	Rev	1780664	1780017	648	162.8	162.369	150.514	7.34505	-0.00382412	7.29036	-0.113206	'b'	0.7	0.7	0.7	0.997353
1999	GCWB2_13770	relA		Bifunctional (p)ppGpp synthase/hydrolase relA	CDS	CWB2plusFruc_vs_GCWB2_07242017.bam	gnl|CeBiTec|chromosome	Rev	3027506	3025152	2355	173.221	152.178	124.135	7.34304	-0.186854	7.19612	-0.480707	'b'	0.7	0.7	0.7	0.87852
378	GCWB2_22000	GCWB2_22000		hypothetical protein	CDS	CWB2plusFruc_vs_GCWB2_07242017.bam	gnl|CeBiTec|chromosome	Fwd	4811793	4812008	216	143.904	182.863	117.637	7.34179	0.345655	7.02358	-0.29076	'b'	0.7	0.7	0.7	1.27073
4002	GCWB2_03600	merR1		Mercuric resistance operon regulatory protein	CDS	CWB2plusFruc_vs_GCWB2_07242017.bam	gnl|CeBiTec|chromosome	Fwd	774155	774982	828	224.724	116.585	208.434	7.33862	-0.946768	7.75773	-0.10856	'b'	0.7	0.7	0.7	0.518793
473	GCWB2_21520	GCWB2_21520		hypothetical protein	CDS	CWB2plusFruc_vs_GCWB2_07242017.bam	gnl|CeBiTec|chromosome	Rev	4701111	4700965	147	83.8812	310.969	99.6921	7.33545	1.89035	6.51484	0.249131	'b'	0.7	0.7	0.7	3.70726
2241	GCWB2_12555	lcfB12	6.2.1.3	Long-chain-fatty-acid--CoA ligase	CDS	CWB2plusFruc_vs_GCWB2_07242017.bam	gnl|CeBiTec|chromosome	Rev	2746447	2744840	1608	514.039	50.6625	224.287	7.33429	-3.34289	8.40747	-1.19653	'b'	0.7	0.7	0.7	0.0985577
384	GCWB2_21970	GCWB2_21970		acid-resistance membrane protein	CDS	CWB2plusFruc_vs_GCWB2_07242017.bam	gnl|CeBiTec|chromosome	Rev	4806900	4806319	582	512.301	50.4611	340.532	7.32897	-3.34375	8.70625	-0.589201	'b'	0.7	0.7	0.7	0.0984989
2647	GCWB2_10525	GCWB2_10525		hypothetical protein	CDS	CWB2plusFruc_vs_GCWB2_07242017.bam	gnl|CeBiTec|chromosome	Fwd	2327002	2327466	465	63.7151	405.125	61.3819	7.32789	2.66866	5.96665	-0.0538221	'b'	0.7	0.7	0.7	6.35838
2468	GCWB2_11420	pdhR2		Pyruvate dehydrogenase complex repressor	CDS	CWB2plusFruc_vs_GCWB2_07242017.bam	gnl|CeBiTec|chromosome	Fwd	2511779	2512597	819	118.563	217.543	136.593	7.32733	0.875651	6.99162	0.204233	'b'	0.7	0.7	0.7	1.83484
4015	GCWB2_03535	aceA	4.1.3.1	Isocitrate lyase	CDS	CWB2plusFruc_vs_GCWB2_07242017.bam	gnl|CeBiTec|chromosome	Fwd	761915	763210	1296	343.308	74.485	1315.74	7.32112	-2.20448	9.39251	1.93831	'b'	0.7	0.7	0.7	0.216963
2685	GCWB2_10315	pksN	2.3.1.-	Polyketide synthase PksN	CDS	CWB2plusFruc_vs_GCWB2_07242017.bam	gnl|CeBiTec|chromosome	Fwd	2279747	2282743	2997	244.343	104.213	137.816	7.31808	-1.22938	7.51968	-0.826163	'b'	0.7	0.7	0.7	0.426502
4810	GCWB2_23920	GCWB2_23920		hypothetical protein	CDS	CWB2plusFruc_vs_GCWB2_07242017.bam	gnl|CeBiTec|pGCWB2	Fwd	5645	6403	759	150.612	167.672	128.169	7.31209	0.154805	7.1183	-0.232784	'b'	0.7	0.7	0.7	1.11327
1544	GCWB2_16095	GCWB2_16095		hypothetical protein	CDS	CWB2plusFruc_vs_GCWB2_07242017.bam	gnl|CeBiTec|chromosome	Fwd	3527651	3528727	1077	111.389	226.29	89.3182	7.31075	1.02257	6.64017	-0.31858	'b'	0.7	0.7	0.7	2.03153
3818	GCWB2_04525	GCWB2_04525		hypothetical protein	CDS	CWB2plusFruc_vs_GCWB2_07242017.bam	gnl|CeBiTec|chromosome	Rev	974891	973893	999	594.344	42.2646	332.528	7.30827	-3.81378	8.79624	-0.837821	'b'	0.7	0.7	0.7	0.0711113
2668	GCWB2_10415	rluB	5.4.99.22	Ribosomal large subunit pseudouridine synthase B	CDS	CWB2plusFruc_vs_GCWB2_07242017.bam	gnl|CeBiTec|chromosome	Fwd	2305142	2306077	936	146.877	170.706	149.094	7.30692	0.216905	7.20927	0.0216133	'b'	0.7	0.7	0.7	1.16224
1762	GCWB2_14980	GCWB2_14980		V-type ATP synthase subunit E	CDS	CWB2plusFruc_vs_GCWB2_07242017.bam	gnl|CeBiTec|chromosome	Rev	3278005	3277151	855	1250.18	20.012	919.71	7.30536	-5.96513	10.0665	-0.442884	'b'	0.7	0.7	0.7	0.0160073
2954	GCWB2_08930	hiuH	3.5.2.17	5-hydroxyisourate hydrolase precursor	CDS	CWB2plusFruc_vs_GCWB2_07242017.bam	gnl|CeBiTec|chromosome	Rev	1938070	1937744	327	90.0804	274.511	33.4473	7.29693	1.60758	5.77848	-1.42932	'b'	0.7	0.7	0.7	3.0474
2064	GCWB2_13445	zwf	1.1.1.49	Glucose-6-phosphate 1-dehydrogenase	CDS	CWB2plusFruc_vs_GCWB2_07242017.bam	gnl|CeBiTec|chromosome	Fwd	2952408	2953976	1569	259.806	94.9458	170.293	7.29516	-1.45226	7.71658	-0.609417	'b'	0.7	0.7	0.7	0.365449
4425	GCWB2_01460	nuoC1	1.6.5.11	NADH-quinone oxidoreductase subunit C 1	CDS	CWB2plusFruc_vs_GCWB2_07242017.bam	gnl|CeBiTec|chromosome	Rev	333253	332564	690	210.225	117.202	94.2935	7.29432	-0.842935	7.13744	-1.1567	'b'	0.7	0.7	0.7	0.557508
2909	GCWB2_09155	lpqY		Trehalose-binding lipoprotein LpqY precursor	CDS	CWB2plusFruc_vs_GCWB2_07242017.bam	gnl|CeBiTec|chromosome	Fwd	1981066	1982580	1515	942.17	26.0153	436.749	7.29057	-5.17856	9.32525	-1.10918	'b'	0.7	0.7	0.7	0.0276121
2293	GCWB2_12295	GCWB2_12295		hypothetical protein	CDS	CWB2plusFruc_vs_GCWB2_07242017.bam	gnl|CeBiTec|chromosome	Rev	2691629	2690832	798	88.0967	276.925	69.3438	7.28718	1.65234	6.28836	-0.345321	'b'	0.7	0.7	0.7	3.14342
398	GCWB2_21900	pknG	2.7.11.1	Serine/threonine-protein kinase PknG	CDS	CWB2plusFruc_vs_GCWB2_07242017.bam	gnl|CeBiTec|chromosome	Fwd	4784976	4787681	2706	194.263	125.518	98.674	7.28681	-0.630116	7.11323	-0.977267	'b'	0.7	0.7	0.7	0.646125
1391	GCWB2_16890	gatC	6.3.5.-	Aspartyl/glutamyl-tRNA(Asn/Gln) amidotransferase subunit C	CDS	CWB2plusFruc_vs_GCWB2_07242017.bam	gnl|CeBiTec|chromosome	Rev	3692105	3691794	312	160.005	152.244	232.633	7.28611	-0.0717314	7.59194	0.539942	'b'	0.7	0.7	0.7	0.951495
308	GCWB2_22350	GCWB2_22350		hypothetical protein	CDS	CWB2plusFruc_vs_GCWB2_07242017.bam	gnl|CeBiTec|chromosome	Fwd	4893063	4893197	135	170.623	142.191	77.1721	7.28318	-0.262979	6.84234	-1.14466	'b'	0.7	0.7	0.7	0.833365
843	GCWB2_19665	cinC		Cindoxin	CDS	CWB2plusFruc_vs_GCWB2_07242017.bam	gnl|CeBiTec|chromosome	Fwd	4324044	4324487	444	200.186	120.978	282.543	7.2819	-0.726595	7.89376	0.497128	'b'	0.7	0.7	0.7	0.604328
3327	GCWB2_07050	bchI1	6.6.1.1	Magnesium-chelatase 38 kDa subunit	CDS	CWB2plusFruc_vs_GCWB2_07242017.bam	gnl|CeBiTec|chromosome	Fwd	1530605	1532050	1446	239.713	100.608	171.416	7.27889	-1.25256	7.66326	-0.483804	'b'	0.7	0.7	0.7	0.419704
2439	GCWB2_11565	GCWB2_11565		Amidohydrolase	CDS	CWB2plusFruc_vs_GCWB2_07242017.bam	gnl|CeBiTec|chromosome	Rev	2540429	2539233	1197	107.805	223.517	40.9477	7.27826	1.05196	6.05399	-1.39657	'b'	0.7	0.7	0.7	2.07335
3579	GCWB2_05765	GCWB2_05765		hypothetical protein	CDS	CWB2plusFruc_vs_GCWB2_07242017.bam	gnl|CeBiTec|chromosome	Rev	1250824	1250507	318	59.7785	402.875	85.9628	7.27787	2.75263	6.1636	0.524085	'b'	0.7	0.7	0.7	6.73945
2993	GCWB2_08735	GCWB2_08735		Succinate dehydrogenase/Fumarate reductase transmembrane subunit	CDS	CWB2plusFruc_vs_GCWB2_07242017.bam	gnl|CeBiTec|chromosome	Rev	1890465	1890010	456	415.374	57.6838	618.654	7.27418	-2.84817	8.98563	0.574719	'b'	0.7	0.7	0.7	0.138872
3743	GCWB2_04905	acdA5	1.3.99.-	Acyl-CoA dehydrogenase	CDS	CWB2plusFruc_vs_GCWB2_07242017.bam	gnl|CeBiTec|chromosome	Fwd	1055139	1056302	1164	151.174	158.331	65.3683	7.27343	0.066728	6.63529	-1.20955	'b'	0.7	0.7	0.7	1.04734
1125	GCWB2_18255	GCWB2_18255		Biotinylated protein TB7.3	CDS	CWB2plusFruc_vs_GCWB2_07242017.bam	gnl|CeBiTec|chromosome	Rev	3974028	3973813	216	119.722	199.809	96.5517	7.27301	0.738937	6.74839	-0.31031	'b'	0.7	0.7	0.7	1.66895
286	GCWB2_22460	GCWB2_22460		hypothetical protein	CDS	CWB2plusFruc_vs_GCWB2_07242017.bam	gnl|CeBiTec|chromosome	Fwd	4912227	4913156	930	135.947	175.652	5.84255	7.27174	0.369673	4.81675	-4.5403	'b'	0.7	0.7	0.7	1.29206
391	GCWB2_21935	fgd9	1.1.98.2	F420-dependent glucose-6-phosphate dehydrogenase	CDS	CWB2plusFruc_vs_GCWB2_07242017.bam	gnl|CeBiTec|chromosome	Rev	4796972	4795962	1011	301.183	79.1475	173.398	7.27048	-1.92802	7.83622	-0.796554	'b'	0.7	0.7	0.7	0.262789
3357	GCWB2_06900	fbiB1	6.3.2.34	Coenzyme F420:L-glutamate ligase	CDS	CWB2plusFruc_vs_GCWB2_07242017.bam	gnl|CeBiTec|chromosome	Fwd	1493649	1494269	621	215.382	110.622	133.414	7.27013	-0.961254	7.40526	-0.690984	'b'	0.7	0.7	0.7	0.51361
1336	GCWB2_17170	GCWB2_17170		hypothetical protein	CDS	CWB2plusFruc_vs_GCWB2_07242017.bam	gnl|CeBiTec|chromosome	Rev	3748417	3747269	1149	136.753	173.215	142.219	7.26592	0.340994	7.1237	0.0565423	'b'	0.7	0.7	0.7	1.26663
2213	GCWB2_12695	GCWB2_12695		hypothetical protein	CDS	CWB2plusFruc_vs_GCWB2_07242017.bam	gnl|CeBiTec|chromosome	Rev	2787603	2785837	1767	316.153	74.4308	182.49	7.26115	-2.08665	7.90808	-0.792802	'b'	0.7	0.7	0.7	0.235427
1853	GCWB2_14525	rbfA		Ribosome-binding factor A	CDS	CWB2plusFruc_vs_GCWB2_07242017.bam	gnl|CeBiTec|chromosome	Rev	3180263	3179814	450	322.249	73.0189	416.22	7.26112	-2.14184	8.51662	0.369169	'b'	0.7	0.7	0.7	0.226591
2684	GCWB2_10320	GCWB2_10320		hypothetical protein	CDS	CWB2plusFruc_vs_GCWB2_07242017.bam	gnl|CeBiTec|chromosome	Fwd	2282749	2282964	216	288.204	81.5788	308.446	7.26053	-1.82083	8.21991	0.0979272	'b'	0.7	0.7	0.7	0.283059
2078	GCWB2_13375	sufS1	2.8.1.7	Cysteine desulfurase	CDS	CWB2plusFruc_vs_GCWB2_07242017.bam	gnl|CeBiTec|chromosome	Rev	2937168	2935882	1287	245.842	94.5841	414.464	7.25256	-1.37806	8.31834	0.753519	'b'	0.7	0.7	0.7	0.384736
744	GCWB2_20165	hpt	2.4.2.8	Hypoxanthine phosphoribosyltransferase	CDS	CWB2plusFruc_vs_GCWB2_07242017.bam	gnl|CeBiTec|chromosome	Rev	4425769	4425206	564	158.96	146.102	187.423	7.25168	-0.121683	7.43134	0.237639	'b'	0.7	0.7	0.7	0.919115
350	GCWB2_22140	ytrF2		ABC transporter permease YtrF precursor	CDS	CWB2plusFruc_vs_GCWB2_07242017.bam	gnl|CeBiTec|chromosome	Rev	4846926	4844380	2547	148.195	156.582	119.774	7.25106	0.0794242	7.05776	-0.307172	'b'	0.7	0.7	0.7	1.0566
3689	GCWB2_05175	GCWB2_05175		hypothetical protein	CDS	CWB2plusFruc_vs_GCWB2_07242017.bam	gnl|CeBiTec|chromosome	Rev	1124827	1123820	1008	168.454	137.654	76.4404	7.25056	-0.291313	6.82624	-1.13995	'b'	0.7	0.7	0.7	0.817158
1909	GCWB2_14245	ptsH	2.7.11.-	Phosphocarrier protein HPr	CDS	CWB2plusFruc_vs_GCWB2_07242017.bam	gnl|CeBiTec|chromosome	Fwd	3126668	3126928	261	1332.33	17.2861	34.3627	7.24564	-6.2682	7.74125	-5.27697	'b'	0.7	0.7	0.7	0.0129743
1749	GCWB2_15045	GCWB2_15045		hypothetical protein	CDS	CWB2plusFruc_vs_GCWB2_07242017.bam	gnl|CeBiTec|chromosome	Rev	3291162	3290686	477	313.972	73.3473	117.597	7.24558	-2.09782	7.5861	-1.41678	'b'	0.7	0.7	0.7	0.233611
3592	GCWB2_05680	wfgD	2.4.1.305	UDP-Glc:alpha-D-GlcNAc-diphosphoundecaprenol beta-1,3-glucosyltransferase WfgD	CDS	CWB2plusFruc_vs_GCWB2_07242017.bam	gnl|CeBiTec|chromosome	Fwd	1233221	1234081	861	72.6004	315.291	25.1562	7.24122	2.11864	5.41737	-1.52907	'b'	0.7	0.7	0.7	4.34283
2537	GCWB2_11075	GCWB2_11075		Bacterial transcription activator, effector binding domain	CDS	CWB2plusFruc_vs_GCWB2_07242017.bam	gnl|CeBiTec|chromosome	Fwd	2444240	2444716	477	294.225	77.6303	380.848	7.23966	-1.92223	8.38692	0.372294	'b'	0.7	0.7	0.7	0.263847
4592	GCWB2_00600	rraA		Putative regulator of ribonuclease activity	CDS	CWB2plusFruc_vs_GCWB2_07242017.bam	gnl|CeBiTec|chromosome	Fwd	134464	134952	489	131.332	173.907	85.2399	7.23963	0.405093	6.72527	-0.623623	'b'	0.7	0.7	0.7	1.32417
255	GCWB2_22615	csoR3		Copper-sensing transcriptional repressor CsoR	CDS	CWB2plusFruc_vs_GCWB2_07242017.bam	gnl|CeBiTec|chromosome	Rev	4947490	4947197	294	46.3094	492.802	37.6947	7.23905	3.41163	5.38476	-0.296945	'b'	0.7	0.7	0.7	10.6415
3541	GCWB2_05955	GCWB2_05955		hypothetical protein	CDS	CWB2plusFruc_vs_GCWB2_07242017.bam	gnl|CeBiTec|chromosome	Rev	1293430	1293182	249	86.3165	264.266	96.7886	7.2387	1.61428	6.51416	0.1652	'b'	0.7	0.7	0.7	3.06159
4097	GCWB2_03125	ttgR		HTH-type transcriptional regulator TtgR	CDS	CWB2plusFruc_vs_GCWB2_07242017.bam	gnl|CeBiTec|chromosome	Fwd	678371	679006	636	60.9903	373.696	80.0663	7.23812	2.61522	6.12682	0.392616	'b'	0.7	0.7	0.7	6.12715
399	GCWB2_21895	glnH3		ABC transporter glutamine-binding protein GlnH precursor	CDS	CWB2plusFruc_vs_GCWB2_07242017.bam	gnl|CeBiTec|chromosome	Fwd	4783954	4784970	1017	207.336	109.734	116.704	7.23685	-0.917957	7.28127	-0.829123	'b'	0.7	0.7	0.7	0.529258
4690	GCWB2_24235	GCWB2_24235		hypothetical protein	CDS	CWB2plusFruc_vs_GCWB2_07242017.bam	gnl|CeBiTec|pGCWB2	Rev	68126	66168	1959	66.3524	342.893	53.9548	7.23685	2.36954	5.90288	-0.298399	'b'	0.7	0.7	0.7	5.16775
3347	GCWB2_06950	GCWB2_06950		2-oxoacid ferredoxin oxidoreductase	CDS	CWB2plusFruc_vs_GCWB2_07242017.bam	gnl|CeBiTec|chromosome	Rev	1508628	1505050	3579	67.6369	335.08	97.1374	7.23405	2.30862	6.34085	0.522217	'b'	0.7	0.7	0.7	4.9541
3754	GCWB2_04850	hemC	2.5.1.61	Porphobilinogen deaminase	CDS	CWB2plusFruc_vs_GCWB2_07242017.bam	gnl|CeBiTec|chromosome	Fwd	1042633	1043577	945	287.196	78.8201	517.057	7.23319	-1.8654	8.59004	0.848288	'b'	0.7	0.7	0.7	0.274447
2841	GCWB2_09515	GCWB2_09515	2.3.1.9	putative acetyl-CoA acetyltransferase	CDS	CWB2plusFruc_vs_GCWB2_07242017.bam	gnl|CeBiTec|chromosome	Fwd	2065661	2066863	1203	295.608	76.5636	313.727	7.23306	-1.94895	8.25045	0.0858243	'b'	0.7	0.7	0.7	0.259004
3537	GCWB2_05975	cspD		Cold shock-like protein CspD	CDS	CWB2plusFruc_vs_GCWB2_07242017.bam	gnl|CeBiTec|chromosome	Fwd	1295547	1295960	414	144.369	156.681	249.864	7.23265	0.118063	7.56931	0.791378	'b'	0.7	0.7	0.7	1.08528
2601	GCWB2_10755	guaB2	1.1.1.205	Inosine-5'-monophosphate dehydrogenase	CDS	CWB2plusFruc_vs_GCWB2_07242017.bam	gnl|CeBiTec|chromosome	Rev	2379069	2377636	1434	144.566	155.826	126.221	7.22969	0.108214	7.07769	-0.195776	'b'	0.7	0.7	0.7	1.07789
1124	GCWB2_18260	rshA		Anti-sigma factor RshA	CDS	CWB2plusFruc_vs_GCWB2_07242017.bam	gnl|CeBiTec|chromosome	Rev	3974655	3974368	288	331.365	67.8345	262.963	7.22811	-2.28833	8.2055	-0.333564	'b'	0.7	0.7	0.7	0.204712
1526	GCWB2_16190	GCWB2_16190	1.11.1.15	Putative peroxiredoxin	CDS	CWB2plusFruc_vs_GCWB2_07242017.bam	gnl|CeBiTec|chromosome	Rev	3543839	3543357	483	424.332	52.9612	300.923	7.22796	-3.00219	8.48115	-0.495801	'b'	0.7	0.7	0.7	0.124811
1819	GCWB2_14695	map1	3.4.11.18	Methionine aminopeptidase 2	CDS	CWB2plusFruc_vs_GCWB2_07242017.bam	gnl|CeBiTec|chromosome	Rev	3220840	3219977	864	163.824	136.654	175.915	7.2252	-0.26162	7.40737	0.102726	'b'	0.7	0.7	0.7	0.834151
4122	GCWB2_03000	mbtM	6.2.1.20	Long-chain-fatty-acid--[acyl-carrier-protein] ligase MbtM	CDS	CWB2plusFruc_vs_GCWB2_07242017.bam	gnl|CeBiTec|chromosome	Fwd	652556	654220	1665	32.5801	684.508	12.4695	7.22242	4.39301	4.33312	-1.38559	'r'	0	0	0	21.01
1902	GCWB2_14280	miaB	2.-.-.-	(Dimethylallyl)adenosine tRNA methylthiotransferase MiaB	CDS	CWB2plusFruc_vs_GCWB2_07242017.bam	gnl|CeBiTec|chromosome	Rev	3134788	3133319	1470	132.928	166.719	184.834	7.21789	0.326768	7.2923	0.475583	'b'	0.7	0.7	0.7	1.2542
3176	GCWB2_07815	ftsL		Cell division protein FtsL	CDS	CWB2plusFruc_vs_GCWB2_07242017.bam	gnl|CeBiTec|chromosome	Fwd	1695243	1695659	417	358.532	61.6498	325.484	7.21599	-2.53993	8.4162	-0.139513	'b'	0.7	0.7	0.7	0.171951
3411	GCWB2_06625	GCWB2_06625		hypothetical protein	CDS	CWB2plusFruc_vs_GCWB2_07242017.bam	gnl|CeBiTec|chromosome	Fwd	1435265	1435771	507	96.6068	228.681	107.263	7.21562	1.24314	6.66953	0.150959	'b'	0.7	0.7	0.7	2.36713
3092	GCWB2_08240	devS	2.7.13.3	Redox sensor histidine kinase response regulator DevS	CDS	CWB2plusFruc_vs_GCWB2_07242017.bam	gnl|CeBiTec|chromosome	Fwd	1780911	1782638	1728	85.9756	256.017	100.454	7.21298	1.57424	6.53812	0.224534	'b'	0.7	0.7	0.7	2.97779
3768	GCWB2_04780	gppA1	3.6.1.40	Guanosine-5'-triphosphate,3'-diphosphate pyrophosphatase	CDS	CWB2plusFruc_vs_GCWB2_07242017.bam	gnl|CeBiTec|chromosome	Fwd	1028160	1029116	957	136.63	160.912	164.654	7.21213	0.235992	7.22871	0.269158	'b'	0.7	0.7	0.7	1.17772
1607	GCWB2_15775	GCWB2_15775		Polyketide cyclase / dehydrase and lipid transport	CDS	CWB2plusFruc_vs_GCWB2_07242017.bam	gnl|CeBiTec|chromosome	Rev	3456378	3455941	438	176.731	123.996	164.302	7.20978	-0.511267	7.41281	-0.105206	'b'	0.7	0.7	0.7	0.701606
2019	GCWB2_13670	GCWB2_13670	3.4.-.-	putative peptidase	CDS	CWB2plusFruc_vs_GCWB2_07242017.bam	gnl|CeBiTec|chromosome	Rev	3000808	2999579	1230	219.015	99.867	124.748	7.20841	-1.13295	7.36888	-0.812012	'b'	0.7	0.7	0.7	0.455983
4731	GCWB2_24130	GCWB2_24130		hypothetical protein	CDS	CWB2plusFruc_vs_GCWB2_07242017.bam	gnl|CeBiTec|pGCWB2	Rev	46747	46523	225	962.467	22.7002	716.828	7.20761	-5.40596	9.69804	-0.42511	'b'	0.7	0.7	0.7	0.0235854
2957	GCWB2_08915	GCWB2_08915		hypothetical protein	CDS	CWB2plusFruc_vs_GCWB2_07242017.bam	gnl|CeBiTec|chromosome	Rev	1935534	1934296	1239	145.617	149.983	33.3551	7.20735	0.0426212	6.12294	-2.1262	'b'	0.7	0.7	0.7	1.02998
2846	GCWB2_09490	GCWB2_09490		Universal stress protein family protein	CDS	CWB2plusFruc_vs_GCWB2_07242017.bam	gnl|CeBiTec|chromosome	Rev	2061470	2060604	867	150.418	144.822	102.215	7.20548	-0.0547016	6.95415	-0.557371	'b'	0.7	0.7	0.7	0.962794
2936	GCWB2_09020	accD3	6.4.1.3	putative propionyl-CoA carboxylase beta chain 5	CDS	CWB2plusFruc_vs_GCWB2_07242017.bam	gnl|CeBiTec|chromosome	Rev	1956731	1955103	1629	474.348	45.7766	472.399	7.20317	-3.37326	8.88683	-0.00594259	'b'	0.7	0.7	0.7	0.0965042
683	GCWB2_20470	tag	3.2.2.20	DNA-3-methyladenine glycosylase 1	CDS	CWB2plusFruc_vs_GCWB2_07242017.bam	gnl|CeBiTec|chromosome	Rev	4487997	4487404	594	103.072	210.665	43.5801	7.20315	1.0313	6.06655	-1.2419	'b'	0.7	0.7	0.7	2.04387
244	GCWB2_22670	GCWB2_22670		hypothetical protein	CDS	CWB2plusFruc_vs_GCWB2_07242017.bam	gnl|CeBiTec|chromosome	Fwd	4958437	4959798	1362	496.546	43.6878	310.858	7.20247	-3.50662	8.61795	-0.675673	'b'	0.7	0.7	0.7	0.0879835
1684	GCWB2_15390	nadA	2.5.1.72	Quinolinate synthase A	CDS	CWB2plusFruc_vs_GCWB2_07242017.bam	gnl|CeBiTec|chromosome	Rev	3367614	3366541	1074	466.174	46.2088	282.383	7.19741	-3.33463	8.50312	-0.723217	'b'	0.7	0.7	0.7	0.0991235
1463	GCWB2_16515	dcp	3.4.15.5	Peptidyl-dipeptidase dcp	CDS	CWB2plusFruc_vs_GCWB2_07242017.bam	gnl|CeBiTec|chromosome	Rev	3613607	3611556	2052	122.351	176.059	97.486	7.1974	0.525039	6.771	-0.327754	'b'	0.7	0.7	0.7	1.43897
3811	GCWB2_04560	GCWB2_04560		hypothetical protein	CDS	CWB2plusFruc_vs_GCWB2_07242017.bam	gnl|CeBiTec|chromosome	Rev	981454	980738	717	388.733	55.3258	619.638	7.19626	-2.81276	8.93896	0.672647	'b'	0.7	0.7	0.7	0.142323
4464	GCWB2_01255	GCWB2_01255		hypothetical protein	CDS	CWB2plusFruc_vs_GCWB2_07242017.bam	gnl|CeBiTec|chromosome	Fwd	287881	288498	618	232.223	92.5638	197.574	7.19587	-1.32699	7.74281	-0.233114	'b'	0.7	0.7	0.7	0.398599
4517	GCWB2_00975	accD1	6.4.1.3	putative propionyl-CoA carboxylase beta chain 5	CDS	CWB2plusFruc_vs_GCWB2_07242017.bam	gnl|CeBiTec|chromosome	Fwd	218947	220497	1551	374.536	57.0798	234.044	7.19193	-2.71405	8.2098	-0.678327	'b'	0.7	0.7	0.7	0.152401
568	GCWB2_21045	GCWB2_21045		heat shock protein GrpE	CDS	CWB2plusFruc_vs_GCWB2_07242017.bam	gnl|CeBiTec|chromosome	Rev	4611333	4610761	573	202.789	105.181	225.511	7.19029	-0.9471	7.74045	0.153219	'b'	0.7	0.7	0.7	0.518674
2995	GCWB2_08725	sdhB	1.3.5.1	Succinate dehydrogenase iron-sulfur subunit	CDS	CWB2plusFruc_vs_GCWB2_07242017.bam	gnl|CeBiTec|chromosome	Rev	1888241	1887453	789	603.634	35.2802	698.029	7.18916	-4.09674	9.34234	0.209614	'b'	0.7	0.7	0.7	0.0584464
2880	GCWB2_09305	GCWB2_09305		hypothetical protein	CDS	CWB2plusFruc_vs_GCWB2_07242017.bam	gnl|CeBiTec|chromosome	Rev	2017758	2016982	777	256.996	82.6059	158.625	7.18689	-1.63743	7.65754	-0.696132	'b'	0.7	0.7	0.7	0.321428
4807	GCWB2_00030	gyrA	5.99.1.3	DNA gyrase subunit A	CDS	CWB2plusFruc_vs_GCWB2_07242017.bam	gnl|CeBiTec|chromosome	Fwd	7772	10261	2490	472.712	44.785	256.612	7.18488	-3.39987	8.44413	-0.881374	'b'	0.7	0.7	0.7	0.0947406
4503	GCWB2_01045	nox	1.6.99.3	NADH dehydrogenase	CDS	CWB2plusFruc_vs_GCWB2_07242017.bam	gnl|CeBiTec|chromosome	Fwd	245666	246346	681	189.615	110.251	111.47	7.17579	-0.782286	7.18372	-0.766423	'b'	0.7	0.7	0.7	0.581445
1133	GCWB2_18215	cshA	3.6.4.13	DEAD-box ATP-dependent RNA helicase CshA	CDS	CWB2plusFruc_vs_GCWB2_07242017.bam	gnl|CeBiTec|chromosome	Fwd	3964931	3966589	1659	222.924	93.6434	168.208	7.17476	-1.2513	7.59725	-0.406303	'b'	0.7	0.7	0.7	0.420069
4429	GCWB2_01440	nqo2	1.6.5.11	NADH-quinone oxidoreductase subunit 8	CDS	CWB2plusFruc_vs_GCWB2_07242017.bam	gnl|CeBiTec|chromosome	Rev	326759	325425	1335	204.451	101.991	118.103	7.17396	-1.0033	7.27975	-0.791711	'b'	0.7	0.7	0.7	0.498856
4041	GCWB2_03405	GCWB2_03405		hypothetical protein	CDS	CWB2plusFruc_vs_GCWB2_07242017.bam	gnl|CeBiTec|chromosome	Fwd	734960	735478	519	460.316	45.2691	325.431	7.17347	-3.34603	8.59635	-0.500272	'b'	0.7	0.7	0.7	0.0983436
2343	GCWB2_12045	GCWB2_12045		hypothetical protein	CDS	CWB2plusFruc_vs_GCWB2_07242017.bam	gnl|CeBiTec|chromosome	Rev	2636127	2635906	222	60.7501	342.995	33.2589	7.17343	2.49723	5.49024	-0.869146	'b'	0.7	0.7	0.7	5.646
3172	GCWB2_07835	GCWB2_07835		hypothetical protein	CDS	CWB2plusFruc_vs_GCWB2_07242017.bam	gnl|CeBiTec|chromosome	Rev	1697923	1697426	498	170.742	121.877	186.986	7.17247	-0.486392	7.48123	0.131112	'b'	0.7	0.7	0.7	0.713808
1860	GCWB2_14490	ideR2		Iron-dependent repressor IdeR	CDS	CWB2plusFruc_vs_GCWB2_07242017.bam	gnl|CeBiTec|chromosome	Fwd	3173340	3174005	666	126.129	164.372	129.09	7.16979	0.382065	6.99549	0.0334776	'b'	0.7	0.7	0.7	1.30321
3445	GCWB2_06440	GCWB2_06440		Integrase core domain protein	CDS	CWB2plusFruc_vs_GCWB2_07242017.bam	gnl|CeBiTec|chromosome	Rev	1394060	1393341	720	34.9651	592.569	19.3147	7.16934	4.083	4.69973	-0.856216	'b'	0.7	0.7	0.7	16.9475
3778	GCWB2_04725	mtsA		Metal ABC transporter substrate-binding lipoprotein precursor	CDS	CWB2plusFruc_vs_GCWB2_07242017.bam	gnl|CeBiTec|chromosome	Rev	1018070	1017111	960	964.84	21.4588	926.91	7.16882	-5.49065	9.88522	-0.0578602	'b'	0.7	0.7	0.7	0.0222408
2777	GCWB2_09850	trpB1	4.2.1.20	Tryptophan synthase beta chain	CDS	CWB2plusFruc_vs_GCWB2_07242017.bam	gnl|CeBiTec|chromosome	Fwd	2140880	2142211	1332	206.422	100.208	203.377	7.16815	-1.0426	7.67873	-0.0214423	'b'	0.7	0.7	0.7	0.485453
1175	GCWB2_17985	GCWB2_17985		metal-dependent hydrolase	CDS	CWB2plusFruc_vs_GCWB2_07242017.bam	gnl|CeBiTec|chromosome	Rev	3909716	3909057	660	184.361	111.953	87.9947	7.16657	-0.71964	6.99287	-1.06705	'b'	0.7	0.7	0.7	0.607249
412	GCWB2_21830	GCWB2_21830		hypothetical protein	CDS	CWB2plusFruc_vs_GCWB2_07242017.bam	gnl|CeBiTec|chromosome	Fwd	4771635	4772501	867	274.417	75.0618	115.553	7.16512	-1.87022	7.47632	-1.24782	'b'	0.7	0.7	0.7	0.273532
2507	GCWB2_11225	nagI	1.13.11.4	Gentisate 1,2-dioxygenase	CDS	CWB2plusFruc_vs_GCWB2_07242017.bam	gnl|CeBiTec|chromosome	Rev	2472689	2471640	1050	57.8606	355.663	37.1456	7.16444	2.61986	5.53481	-0.639387	'b'	0.7	0.7	0.7	6.1469
3126	GCWB2_08070	metB	2.5.1.48	Cystathionine gamma-synthase	CDS	CWB2plusFruc_vs_GCWB2_07242017.bam	gnl|CeBiTec|chromosome	Fwd	1746415	1747587	1173	202.866	101.309	192.926	7.1635	-1.00177	7.62814	-0.072483	'b'	0.7	0.7	0.7	0.499388
2536	GCWB2_11080	GCWB2_11080		Integrase core domain protein	CDS	CWB2plusFruc_vs_GCWB2_07242017.bam	gnl|CeBiTec|chromosome	Fwd	2445021	2445923	903	50.9221	403.192	65.7443	7.16277	2.9851	5.85451	0.368575	'b'	0.7	0.7	0.7	7.91783
1730	GCWB2_15150	GCWB2_15150		DSBA-like thioredoxin domain protein	CDS	CWB2plusFruc_vs_GCWB2_07242017.bam	gnl|CeBiTec|chromosome	Rev	3310655	3310032	624	242.752	84.3072	257.737	7.16046	-1.52576	7.96655	0.0864179	'b'	0.7	0.7	0.7	0.347298
1443	GCWB2_16615	nadD	2.7.7.18	Nicotinate-nucleotide adenylyltransferase	CDS	CWB2plusFruc_vs_GCWB2_07242017.bam	gnl|CeBiTec|chromosome	Rev	3634544	3633783	762	158.672	128.471	183.802	7.1576	-0.304607	7.41595	0.212107	'b'	0.7	0.7	0.7	0.809663
2589	GCWB2_10815	ydaF2	2.3.1.-	Putative ribosomal N-acetyltransferase YdaF	CDS	CWB2plusFruc_vs_GCWB2_07242017.bam	gnl|CeBiTec|chromosome	Rev	2389884	2389276	609	344.062	59.1267	206.529	7.15613	-2.54079	8.05836	-0.73632	'b'	0.7	0.7	0.7	0.171849
523	GCWB2_21270	GCWB2_21270		hypothetical protein	CDS	CWB2plusFruc_vs_GCWB2_07242017.bam	gnl|CeBiTec|chromosome	Rev	4659357	4658881	477	42.9041	473.456	31.2913	7.15507	3.46404	5.19537	-0.455355	'b'	0.7	0.7	0.7	11.0352
3665	GCWB2_05315	GCWB2_05315		Excalibur calcium-binding domain protein	CDS	CWB2plusFruc_vs_GCWB2_07242017.bam	gnl|CeBiTec|chromosome	Fwd	1147558	1147830	273	497.148	40.8479	146.037	7.15486	-3.60534	8.07386	-1.76735	'b'	0.7	0.7	0.7	0.0821643
1078	GCWB2_18490	ydaF3	2.3.1.-	Putative ribosomal N-acetyltransferase YdaF	CDS	CWB2plusFruc_vs_GCWB2_07242017.bam	gnl|CeBiTec|chromosome	Rev	4024421	4023303	1119	300.81	67.3246	241.04	7.15289	-2.15965	8.07292	-0.31958	'b'	0.7	0.7	0.7	0.223811
1425	GCWB2_16705	GCWB2_16705		AsnC family protein	CDS	CWB2plusFruc_vs_GCWB2_07242017.bam	gnl|CeBiTec|chromosome	Fwd	3652992	3653231	240	114.528	176.281	163.389	7.15065	0.622172	7.09586	0.512605	'b'	0.7	0.7	0.7	1.53919
963	GCWB2_19065	rpsC		30S ribosomal protein S3	CDS	CWB2plusFruc_vs_GCWB2_07242017.bam	gnl|CeBiTec|chromosome	Rev	4183968	4183162	807	1027.12	19.62	1513.8	7.14932	-5.71013	10.2842	0.559569	'b'	0.7	0.7	0.7	0.019102
4399	GCWB2_01600	dprE2	1.-.-.-	putative decaprenylphosphoryl-beta-D-ribose oxidase	CDS	CWB2plusFruc_vs_GCWB2_07242017.bam	gnl|CeBiTec|chromosome	Rev	363988	362588	1401	304.957	65.9861	266.521	7.14828	-2.20837	8.15528	-0.194354	'b'	0.7	0.7	0.7	0.216378
762	GCWB2_20075	GCWB2_20075		hypothetical protein	CDS	CWB2plusFruc_vs_GCWB2_07242017.bam	gnl|CeBiTec|chromosome	Rev	4408397	4407942	456	121.871	165.024	214.155	7.14787	0.437327	7.33586	0.813303	'b'	0.7	0.7	0.7	1.35409
1414	GCWB2_16775	gltX2	6.1.1.17	Glutamate--tRNA ligase	CDS	CWB2plusFruc_vs_GCWB2_07242017.bam	gnl|CeBiTec|chromosome	Rev	3665582	3664104	1479	176.526	113.789	199.638	7.14698	-0.633524	7.55249	0.177505	'b'	0.7	0.7	0.7	0.6446
2886	GCWB2_09270	GCWB2_09270		hypothetical protein	CDS	CWB2plusFruc_vs_GCWB2_07242017.bam	gnl|CeBiTec|chromosome	Rev	2009107	2008382	726	176.329	113.794	116.708	7.1462	-0.631846	7.16444	-0.595368	'b'	0.7	0.7	0.7	0.64535
3280	GCWB2_07290	estB1	3.1.1.3	Extracellular esterase EstB precursor	CDS	CWB2plusFruc_vs_GCWB2_07242017.bam	gnl|CeBiTec|chromosome	Fwd	1580441	1581385	945	282.076	70.8029	107.92	7.14284	-1.9942	7.44688	-1.38612	'b'	0.7	0.7	0.7	0.251006
1151	GCWB2_18125	GCWB2_18125	1.-.-.-	Putative glutaredoxin	CDS	CWB2plusFruc_vs_GCWB2_07242017.bam	gnl|CeBiTec|chromosome	Fwd	3942150	3942509	360	157.7	126.27	332.935	7.1407	-0.32067	7.84007	1.07806	'b'	0.7	0.7	0.7	0.800698
1522	GCWB2_16210	GCWB2_16210		carbohydrate diacid transcriptional activator CdaR	CDS	CWB2plusFruc_vs_GCWB2_07242017.bam	gnl|CeBiTec|chromosome	Fwd	3548218	3549447	1230	152.461	130.526	101.444	7.14024	-0.224102	6.95842	-0.587761	'b'	0.7	0.7	0.7	0.856128
3750	GCWB2_04870	GCWB2_04870		hypothetical protein	CDS	CWB2plusFruc_vs_GCWB2_07242017.bam	gnl|CeBiTec|chromosome	Fwd	1047144	1047587	444	117.161	169.58	112.836	7.13909	0.533477	6.84522	-0.0542641	'b'	0.7	0.7	0.7	1.44741
1136	GCWB2_18200	fadR5		Fatty acid metabolism regulator protein	CDS	CWB2plusFruc_vs_GCWB2_07242017.bam	gnl|CeBiTec|chromosome	Fwd	3962844	3963455	612	248.771	79.5619	244.515	7.13634	-1.64467	7.94623	-0.0248982	'b'	0.7	0.7	0.7	0.31982
1173	GCWB2_17995	acdA9	1.3.99.-	Acyl-CoA dehydrogenase	CDS	CWB2plusFruc_vs_GCWB2_07242017.bam	gnl|CeBiTec|chromosome	Fwd	3910355	3911722	1368	407.801	48.3499	90.7181	7.13358	-3.07628	7.58752	-2.1684	'b'	0.7	0.7	0.7	0.118563
3759	GCWB2_04825	gutB1	1.1.1.14	Sorbitol dehydrogenase	CDS	CWB2plusFruc_vs_GCWB2_07242017.bam	gnl|CeBiTec|chromosome	Fwd	1037404	1038567	1164	88.5713	222.029	65.2156	7.13169	1.32584	6.24796	-0.441622	'b'	0.7	0.7	0.7	2.50678
4398	GCWB2_01605	GCWB2_01605		Polyketide cyclase / dehydrase and lipid transport	CDS	CWB2plusFruc_vs_GCWB2_07242017.bam	gnl|CeBiTec|chromosome	Fwd	364051	364488	438	267.834	73.2703	234.208	7.13018	-1.87004	7.96842	-0.193549	'b'	0.7	0.7	0.7	0.273566
2069	GCWB2_13420	GCWB2_13420		hypothetical protein	CDS	CWB2plusFruc_vs_GCWB2_07242017.bam	gnl|CeBiTec|chromosome	Rev	2946908	2946480	429	211.377	92.6659	340.469	7.12882	-1.18971	8.06753	0.687702	'b'	0.7	0.7	0.7	0.438391
578	GCWB2_20995	GCWB2_20995	1.-.-.-	Putative nitroreductase	CDS	CWB2plusFruc_vs_GCWB2_07242017.bam	gnl|CeBiTec|chromosome	Fwd	4601886	4602311	426	279.801	69.9389	136.242	7.12814	-2.00023	7.60914	-1.03823	'b'	0.7	0.7	0.7	0.24996
222	GCWB2_22780	GCWB2_22780		hypothetical protein	CDS	CWB2plusFruc_vs_GCWB2_07242017.bam	gnl|CeBiTec|chromosome	Rev	4984149	4983706	444	222.365	88.0015	179.417	7.12812	-1.33733	7.64198	-0.309611	'b'	0.7	0.7	0.7	0.395753
4576	GCWB2_00680	GCWB2_00680		hypothetical protein	CDS	CWB2plusFruc_vs_GCWB2_07242017.bam	gnl|CeBiTec|chromosome	Rev	151593	151072	522	97.4396	200.747	200.891	7.12783	1.0428	7.12835	1.04383	'b'	0.7	0.7	0.7	2.06022
1751	GCWB2_15035	rng	3.1.26.-	Ribonuclease G	CDS	CWB2plusFruc_vs_GCWB2_07242017.bam	gnl|CeBiTec|chromosome	Rev	3289796	3286395	3402	275.487	70.813	283.809	7.12589	-1.9599	8.12731	0.0429391	'b'	0.7	0.7	0.7	0.257047
4426	GCWB2_01455	nqo5	1.6.5.11	NADH-quinone oxidoreductase subunit 4	CDS	CWB2plusFruc_vs_GCWB2_07242017.bam	gnl|CeBiTec|chromosome	Rev	332564	331203	1362	176.287	110.595	87.5506	7.12546	-0.672645	6.95691	-1.00974	'b'	0.7	0.7	0.7	0.627355
266	GCWB2_22560	ddn2	1.-.-.-	Deazaflavin-dependent nitroreductase	CDS	CWB2plusFruc_vs_GCWB2_07242017.bam	gnl|CeBiTec|chromosome	Rev	4934565	4934149	417	112.529	173.109	46.0877	7.12485	0.621388	6.17023	-1.28784	'b'	0.7	0.7	0.7	1.53835
607	GCWB2_20850	GCWB2_20850		ANTAR domain protein	CDS	CWB2plusFruc_vs_GCWB2_07242017.bam	gnl|CeBiTec|chromosome	Rev	4572407	4571724	684	207.938	92.8417	145.723	7.11835	-1.16331	7.44355	-0.51292	'b'	0.7	0.7	0.7	0.446488
4394	GCWB2_01625	GCWB2_01625		Nucleoid-associated protein	CDS	CWB2plusFruc_vs_GCWB2_07242017.bam	gnl|CeBiTec|chromosome	Fwd	367695	368111	417	339.435	56.8525	318.622	7.11807	-2.57784	8.36135	-0.0912898	'b'	0.7	0.7	0.7	0.167492
381	GCWB2_21985	GCWB2_21985		hypothetical protein	CDS	CWB2plusFruc_vs_GCWB2_07242017.bam	gnl|CeBiTec|chromosome	Rev	4809768	4809049	720	143.904	133.718	96.7293	7.11601	-0.105909	6.88242	-0.573081	'b'	0.7	0.7	0.7	0.929219
4745	GCWB2_00185	GCWB2_00185		putative inactive lipase	CDS	CWB2plusFruc_vs_GCWB2_07242017.bam	gnl|CeBiTec|chromosome	Fwd	38583	39932	1350	68.5664	279.275	55.3021	7.11249	2.02611	5.94435	-0.310169	'b'	0.7	0.7	0.7	4.07306
2916	GCWB2_09120	htrA2	3.4.21.107	Serine protease Do-like HtrA	CDS	CWB2plusFruc_vs_GCWB2_07242017.bam	gnl|CeBiTec|chromosome	Fwd	1973656	1975194	1539	187.699	101.885	160.426	7.11154	-0.881474	7.43902	-0.226513	'b'	0.7	0.7	0.7	0.542813
861	GCWB2_19575	GCWB2_19575		Acyl-ACP thioesterase	CDS	CWB2plusFruc_vs_GCWB2_07242017.bam	gnl|CeBiTec|chromosome	Fwd	4285596	4286429	834	128.238	149.123	92.7697	7.11152	0.217682	6.76913	-0.467096	'b'	0.7	0.7	0.7	1.16286
4596	GCWB2_00580	GCWB2_00580		Cutinase	CDS	CWB2plusFruc_vs_GCWB2_07242017.bam	gnl|CeBiTec|chromosome	Fwd	128283	129170	888	202.211	94.5202	125.421	7.11113	-1.09717	7.31518	-0.68908	'b'	0.7	0.7	0.7	0.467433
1757	GCWB2_15005	ectC	4.2.1.108	L-ectoine synthase	CDS	CWB2plusFruc_vs_GCWB2_07242017.bam	gnl|CeBiTec|chromosome	Fwd	3281405	3281845	441	1277.05	14.9597	746.885	7.11081	-6.41559	9.93167	-0.77386	'b'	0.7	0.7	0.7	0.0117143
1084	GCWB2_18460	GCWB2_18460		hypothetical protein	CDS	CWB2plusFruc_vs_GCWB2_07242017.bam	gnl|CeBiTec|chromosome	Fwd	4017561	4017815	255	152.789	124.851	147.47	7.10973	-0.291329	7.22983	-0.0511172	'b'	0.7	0.7	0.7	0.817149
2351	GCWB2_12005	adhT1	1.1.1.1	Alcohol dehydrogenase	CDS	CWB2plusFruc_vs_GCWB2_07242017.bam	gnl|CeBiTec|chromosome	Fwd	2629046	2630014	969	74.5827	253.444	75.5599	7.10315	1.76476	6.23016	0.0187801	'b'	0.7	0.7	0.7	3.39816
896	GCWB2_19400	GCWB2_19400		hypothetical protein	CDS	CWB2plusFruc_vs_GCWB2_07242017.bam	gnl|CeBiTec|chromosome	Rev	4250167	4249622	546	120.602	156.687	41.2794	7.10293	0.377639	6.14073	-1.54676	'b'	0.7	0.7	0.7	1.29921
3127	GCWB2_08065	cbs	4.2.1.22	Putative cystathionine beta-synthase	CDS	CWB2plusFruc_vs_GCWB2_07242017.bam	gnl|CeBiTec|chromosome	Fwd	1745008	1746402	1395	195.442	96.5368	214.911	7.1018	-1.01759	7.6791	0.136994	'b'	0.7	0.7	0.7	0.49394
3624	GCWB2_05520	GCWB2_05520		hypothetical protein	CDS	CWB2plusFruc_vs_GCWB2_07242017.bam	gnl|CeBiTec|chromosome	Fwd	1195661	1196044	384	70.6883	266.239	169.117	7.09999	1.91318	6.77264	1.25848	'b'	0.7	0.7	0.7	3.76639
3443	GCWB2_06450	GCWB2_06450		hypothetical protein	CDS	CWB2plusFruc_vs_GCWB2_07242017.bam	gnl|CeBiTec|chromosome	Rev	1396976	1396686	291	102.401	183.561	99.4504	7.0991	0.842028	6.657	-0.042186	'b'	0.7	0.7	0.7	1.79257
873	GCWB2_19515	GCWB2_19515	1.1.1.1	Alcohol dehydrogenase	CDS	CWB2plusFruc_vs_GCWB2_07242017.bam	gnl|CeBiTec|chromosome	Rev	4274153	4273233	921	324.85	57.6747	134.575	7.09675	-2.49376	7.70795	-1.27137	'b'	0.7	0.7	0.7	0.177543
4147	GCWB2_02875	egtB	1.8.-.-	Iron(II)-dependent oxidoreductase EgtB	CDS	CWB2plusFruc_vs_GCWB2_07242017.bam	gnl|CeBiTec|chromosome	Fwd	618405	619706	1302	243.766	76.7896	124.066	7.0961	-1.66651	7.44216	-0.974386	'b'	0.7	0.7	0.7	0.315014
442	GCWB2_21675	GCWB2_21675		putative metal-dependent hydrolase	CDS	CWB2plusFruc_vs_GCWB2_07242017.bam	gnl|CeBiTec|chromosome	Fwd	4735064	4735975	912	81.8731	228.495	41.4692	7.09567	1.4807	5.86464	-0.98135	'b'	0.7	0.7	0.7	2.79085
2617	GCWB2_10675	GCWB2_10675		META domain protein	CDS	CWB2plusFruc_vs_GCWB2_07242017.bam	gnl|CeBiTec|chromosome	Rev	2357695	2357300	396	240.236	77.6019	259.757	7.09317	-1.63029	7.96466	0.112709	'b'	0.7	0.7	0.7	0.323024
1220	GCWB2_17750	aqpZ		Aquaporin Z	CDS	CWB2plusFruc_vs_GCWB2_07242017.bam	gnl|CeBiTec|chromosome	Rev	3863725	3862925	801	474.753	39.2152	78.6347	7.09219	-3.59769	7.59406	-2.59394	'b'	0.7	0.7	0.7	0.0826013
3779	GCWB2_04720	hmuV1	3.6.3.-	Hemin import ATP-binding protein HmuV	CDS	CWB2plusFruc_vs_GCWB2_07242017.bam	gnl|CeBiTec|chromosome	Rev	1017105	1016302	804	605.365	30.3869	836.658	7.08352	-4.31628	9.47508	0.466832	'b'	0.7	0.7	0.7	0.050196
1875	GCWB2_14415	GCWB2_14415	1.-.-.-	Putative nitroreductase	CDS	CWB2plusFruc_vs_GCWB2_07242017.bam	gnl|CeBiTec|chromosome	Fwd	3159082	3159531	450	197.517	92.6924	102.665	7.08011	-1.09145	7.15382	-0.944028	'b'	0.7	0.7	0.7	0.469288
3736	GCWB2_04940	GCWB2_04940		hypothetical protein	CDS	CWB2plusFruc_vs_GCWB2_07242017.bam	gnl|CeBiTec|chromosome	Rev	1065585	1065001	585	734.651	24.8829	330.872	7.079	-4.88383	8.94552	-1.15078	'b'	0.7	0.7	0.7	0.0338704
1213	GCWB2_17785	hapE6	1.14.13.84	4-hydroxyacetophenone monooxygenase	CDS	CWB2plusFruc_vs_GCWB2_07242017.bam	gnl|CeBiTec|chromosome	Rev	3874587	3871267	3321	45.1865	403.905	36.8874	7.07785	3.16005	5.35144	-0.292763	'b'	0.7	0.7	0.7	8.93862
1985	GCWB2_13840	stp3	3.1.3.16	Serine/threonine phosphatase stp	CDS	CWB2plusFruc_vs_GCWB2_07242017.bam	gnl|CeBiTec|chromosome	Rev	3040651	3039785	867	204.442	88.4639	216.867	7.07128	-1.20853	7.71811	0.0851186	'b'	0.7	0.7	0.7	0.432709
342	GCWB2_22180	GCWB2_22180		hypothetical protein	CDS	CWB2plusFruc_vs_GCWB2_07242017.bam	gnl|CeBiTec|chromosome	Fwd	4854748	4855434	687	157.547	114.616	194.141	7.07015	-0.458972	7.4503	0.301324	'b'	0.7	0.7	0.7	0.727505
3487	GCWB2_06225	GCWB2_06225		hypothetical protein	CDS	CWB2plusFruc_vs_GCWB2_07242017.bam	gnl|CeBiTec|chromosome	Fwd	1350991	1352316	1326	344.194	52.385	13.8025	7.06908	-2.716	6.10697	-4.64022	'b'	0.7	0.7	0.7	0.152196
2464	GCWB2_11440	GCWB2_11440		DNA-binding transcriptional repressor AcrR	CDS	CWB2plusFruc_vs_GCWB2_07242017.bam	gnl|CeBiTec|chromosome	Fwd	2515328	2515948	621	105.898	169.703	117.436	7.0667	0.680332	6.80113	0.149193	'b'	0.7	0.7	0.7	1.60251
4509	GCWB2_01015	aroQ	4.2.1.10	3-dehydroquinate dehydratase	CDS	CWB2plusFruc_vs_GCWB2_07242017.bam	gnl|CeBiTec|chromosome	Fwd	239684	240154	471	133.806	134.285	124.615	7.06658	0.00515584	7.01267	-0.102665	'b'	0.7	0.7	0.7	1.00358
2270	GCWB2_12410	GCWB2_12410		thiamine pyrophosphate protein	CDS	CWB2plusFruc_vs_GCWB2_07242017.bam	gnl|CeBiTec|chromosome	Rev	2713003	2712896	108	32.5072	550.164	22.3411	7.0632	4.08103	4.75216	-0.541058	'b'	0.7	0.7	0.7	16.9244
3755	GCWB2_04845	hemA	1.2.1.70	Glutamyl-tRNA reductase	CDS	CWB2plusFruc_vs_GCWB2_07242017.bam	gnl|CeBiTec|chromosome	Fwd	1041260	1042636	1377	186.182	95.8514	192.784	7.06165	-0.957841	7.56571	0.0502749	'b'	0.7	0.7	0.7	0.514827
2496	GCWB2_11280	GCWB2_11280		Integrase core domain protein	CDS	CWB2plusFruc_vs_GCWB2_07242017.bam	gnl|CeBiTec|chromosome	Rev	2480652	2479750	903	42.198	422.8	61.8606	7.06147	3.32473	5.67503	0.551845	'b'	0.7	0.7	0.7	10.0194
4113	GCWB2_03045	GCWB2_03045		hypothetical protein	CDS	CWB2plusFruc_vs_GCWB2_07242017.bam	gnl|CeBiTec|chromosome	Fwd	661051	661536	486	416.691	42.738	359.902	7.06014	-3.28539	8.59715	-0.211375	'b'	0.7	0.7	0.7	0.102565
1415	GCWB2_16755	GCWB2_16755		Pyridoxamine 5'-phosphate oxidase	CDS	CWB2plusFruc_vs_GCWB2_07242017.bam	gnl|CeBiTec|chromosome	Fwd	3663031	3663528	498	317.067	56.0667	178.741	7.05886	-2.49957	7.89519	-0.826913	'b'	0.7	0.7	0.7	0.176829
4219	GCWB2_02505	pksB	3.-.-.-	putative polyketide biosynthesis zinc-dependent hydrolase PksB	CDS	CWB2plusFruc_vs_GCWB2_07242017.bam	gnl|CeBiTec|chromosome	Fwd	548723	549544	822	119.901	148.09	96.1719	7.05801	0.304627	6.74662	-0.318157	'b'	0.7	0.7	0.7	1.2351
292	GCWB2_22430	GCWB2_22430		Transcriptional regulator, TetR family	CDS	CWB2plusFruc_vs_GCWB2_07242017.bam	gnl|CeBiTec|chromosome	Rev	4907513	4906809	705	101.54	174.598	102.648	7.0569	0.781992	6.67373	0.0156528	'b'	0.7	0.7	0.7	1.7195
118	GCWB2_23300	GCWB2_23300		Transposase	CDS	CWB2plusFruc_vs_GCWB2_07242017.bam	gnl|CeBiTec|chromosome	Fwd	5098201	5098482	282	72.8755	241.793	57.7044	7.0525	1.73027	6.01899	-0.336752	'b'	0.7	0.7	0.7	3.31789
14	GCWB2_23820	trxB4	1.8.1.9	Thioredoxin reductase	CDS	CWB2plusFruc_vs_GCWB2_07242017.bam	gnl|CeBiTec|chromosome	Fwd	5213584	5214591	1008	191.221	92.0506	286.445	7.05172	-1.05474	7.8706	0.583021	'b'	0.7	0.7	0.7	0.481384
1406	GCWB2_16815	ilvH	2.2.1.6	Acetolactate synthase small subunit	CDS	CWB2plusFruc_vs_GCWB2_07242017.bam	gnl|CeBiTec|chromosome	Rev	3674039	3673536	504	345.148	50.67	239.75	7.04707	-2.76801	8.16823	-0.525688	'b'	0.7	0.7	0.7	0.146807
3816	GCWB2_04535	mtcA1	4.2.1.1	Carbonic anhydrase 2	CDS	CWB2plusFruc_vs_GCWB2_07242017.bam	gnl|CeBiTec|chromosome	Fwd	975947	976588	642	330.511	52.9052	323.9	7.04695	-2.64322	8.35398	-0.0291488	'b'	0.7	0.7	0.7	0.160071
3485	GCWB2_06235	fas1		Ferredoxin fas2	CDS	CWB2plusFruc_vs_GCWB2_07242017.bam	gnl|CeBiTec|chromosome	Fwd	1353552	1353743	192	270.935	64.5093	17.9736	7.04662	-2.07037	6.1248	-3.914	'b'	0.7	0.7	0.7	0.238099
4251	GCWB2_02340	asd	1.2.1.11	Aspartate-semialdehyde dehydrogenase	CDS	CWB2plusFruc_vs_GCWB2_07242017.bam	gnl|CeBiTec|chromosome	Fwd	518542	519567	1026	346.855	50.113	392.852	7.04265	-2.79108	8.52801	0.179654	'b'	0.7	0.7	0.7	0.144478
3996	GCWB2_03630	GCWB2_03630	3.5.1.111	2-oxoglutaramate amidase	CDS	CWB2plusFruc_vs_GCWB2_07242017.bam	gnl|CeBiTec|chromosome	Fwd	779208	780074	867	143.801	120.423	123.961	7.03995	-0.255964	7.06084	-0.214185	'b'	0.7	0.7	0.7	0.837428
12	GCWB2_23830	lytC2	3.5.1.28	N-acetylmuramoyl-L-alanine amidase LytC precursor	CDS	CWB2plusFruc_vs_GCWB2_07242017.bam	gnl|CeBiTec|chromosome	Fwd	5215257	5216390	1134	209.617	82.123	322.021	7.03566	-1.3519	8.02131	0.619399	'b'	0.7	0.7	0.7	0.391777
4811	GCWB2_23915	GCWB2_23915		hypothetical protein	CDS	CWB2plusFruc_vs_GCWB2_07242017.bam	gnl|CeBiTec|pGCWB2	Fwd	5036	5632	597	248.209	69.2983	138.503	7.03508	-1.84066	7.53459	-0.841631	'b'	0.7	0.7	0.7	0.279194
806	GCWB2_19855	GCWB2_19855	1.1.1.-	Putative short-chain type dehydrogenase/reductase	CDS	CWB2plusFruc_vs_GCWB2_07242017.bam	gnl|CeBiTec|chromosome	Rev	4362703	4361813	891	121.091	141.398	83.2662	7.03179	0.223673	6.6498	-0.54029	'b'	0.7	0.7	0.7	1.1677
2704	GCWB2_10220	uvrA1		UvrABC system protein A	CDS	CWB2plusFruc_vs_GCWB2_07242017.bam	gnl|CeBiTec|chromosome	Fwd	2256747	2259629	2883	136.151	125.43	115.673	7.0299	-0.118324	6.97149	-0.235146	'b'	0.7	0.7	0.7	0.921257
1404	GCWB2_16825	cfp6		Low molecular weight protein antigen 6	CDS	CWB2plusFruc_vs_GCWB2_07242017.bam	gnl|CeBiTec|chromosome	Fwd	3676350	3676796	447	102.678	166.252	156.517	7.02961	0.695248	6.98608	0.608193	'b'	0.7	0.7	0.7	1.61916
1305	GCWB2_17325	typA		GTP-binding protein TypA/BipA	CDS	CWB2plusFruc_vs_GCWB2_07242017.bam	gnl|CeBiTec|chromosome	Rev	3779530	3777620	1911	313.972	54.3005	413.058	7.02869	-2.5316	8.49235	0.395709	'b'	0.7	0.7	0.7	0.172947
2211	GCWB2_12705	GCWB2_12705		DNA helicase IV	CDS	CWB2plusFruc_vs_GCWB2_07242017.bam	gnl|CeBiTec|chromosome	Rev	2792608	2790788	1821	189.996	89.4731	131.684	7.0266	-1.08644	7.30538	-0.528886	'b'	0.7	0.7	0.7	0.470921
1413	GCWB2_16780	bpoC2	1.11.1.18	Putative non-heme bromoperoxidase BpoC	CDS	CWB2plusFruc_vs_GCWB2_07242017.bam	gnl|CeBiTec|chromosome	Rev	3666451	3665627	825	214.643	79.0379	174.045	7.02513	-1.44132	7.59456	-0.302474	'b'	0.7	0.7	0.7	0.36823
3326	GCWB2_07055	GCWB2_07055		hypothetical protein	CDS	CWB2plusFruc_vs_GCWB2_07242017.bam	gnl|CeBiTec|chromosome	Fwd	1532062	1534065	2004	151.688	111.632	111.614	7.02378	-0.442354	7.02367	-0.442588	'b'	0.7	0.7	0.7	0.735933
2788	GCWB2_09795	hisB	4.2.1.19	Imidazoleglycerol-phosphate dehydratase	CDS	CWB2plusFruc_vs_GCWB2_07242017.bam	gnl|CeBiTec|chromosome	Fwd	2132811	2133434	624	218.051	77.2134	200.156	7.01965	-1.49775	7.70675	-0.123544	'b'	0.7	0.7	0.7	0.354106
4338	GCWB2_01905	GCWB2_01905		mce related protein	CDS	CWB2plusFruc_vs_GCWB2_07242017.bam	gnl|CeBiTec|chromosome	Fwd	423039	424049	1011	117.517	143.055	42.3481	7.01858	0.283697	6.14048	-1.4725	'b'	0.7	0.7	0.7	1.21731
2397	GCWB2_11775	GCWB2_11775		Amidohydrolase	CDS	CWB2plusFruc_vs_GCWB2_07242017.bam	gnl|CeBiTec|chromosome	Rev	2584925	2583789	1137	48.5757	344.92	28.4429	7.01614	2.82796	5.21608	-0.772166	'b'	0.7	0.7	0.7	7.10067
4632	GCWB2_00455	yccF		Inner membrane protein YccF	CDS	CWB2plusFruc_vs_GCWB2_07242017.bam	gnl|CeBiTec|chromosome	Rev	95979	95572	408	169.578	98.4787	103.354	7.01377	-0.784069	7.04863	-0.714353	'b'	0.7	0.7	0.7	0.580727
4608	GCWB2_00520	GCWB2_00520		hypothetical protein	CDS	CWB2plusFruc_vs_GCWB2_07242017.bam	gnl|CeBiTec|chromosome	Fwd	113465	114154	690	336.31	49.595	157.657	7.01288	-2.76153	7.84715	-1.093	'b'	0.7	0.7	0.7	0.147468
2968	GCWB2_08860	mmgC11	1.3.99.-	Acyl-CoA dehydrogenase	CDS	CWB2plusFruc_vs_GCWB2_07242017.bam	gnl|CeBiTec|chromosome	Fwd	1916405	1917631	1227	137.969	120.855	61.4556	7.01267	-0.191069	6.52484	-1.16673	'b'	0.7	0.7	0.7	0.875957
293	GCWB2_22425	kstR12		HTH-type transcriptional repressor KstR2	CDS	CWB2plusFruc_vs_GCWB2_07242017.bam	gnl|CeBiTec|chromosome	Rev	4906792	4906133	660	125.719	132.074	122.966	7.00963	0.0711465	6.95808	-0.0319391	'b'	0.7	0.7	0.7	1.05055
1365	GCWB2_17020	GCWB2_17020		hypothetical protein	CDS	CWB2plusFruc_vs_GCWB2_07242017.bam	gnl|CeBiTec|chromosome	Rev	3716905	3716648	258	169.266	97.6636	106.027	7.00645	-0.793401	7.06572	-0.674866	'b'	0.7	0.7	0.7	0.576982
4134	GCWB2_02940	mbtL		Acyl carrier protein MbtL	CDS	CWB2plusFruc_vs_GCWB2_07242017.bam	gnl|CeBiTec|chromosome	Fwd	634543	634791	249	71.8731	229.737	49.1642	7.00561	1.67646	5.89346	-0.547843	'r'	0	0	0	3.19642
2116	GCWB2_13180	dapE2	3.5.1.18	Succinyl-diaminopimelate desuccinylase	CDS	CWB2plusFruc_vs_GCWB2_07242017.bam	gnl|CeBiTec|chromosome	Rev	2897881	2896547	1335	108.271	152.078	88.295	7.00359	0.490174	6.61138	-0.294238	'b'	0.7	0.7	0.7	1.40461
4786	GCWB2_00100	rpsR1		30S ribosomal protein S18 1	CDS	CWB2plusFruc_vs_GCWB2_07242017.bam	gnl|CeBiTec|chromosome	Fwd	17213	17467	255	7041.7	2.33678	4802.28	7.00312	-11.5572	12.5056	-0.552204	'b'	0.7	0.7	0.7	0.000331849
1750	GCWB2_15040	ndkA	2.7.4.6	Nucleoside diphosphate kinase	CDS	CWB2plusFruc_vs_GCWB2_07242017.bam	gnl|CeBiTec|chromosome	Rev	3290647	3290231	417	605.151	27.1504	454.126	7.00203	-4.47825	9.03405	-0.414201	'b'	0.7	0.7	0.7	0.0448655
2189	GCWB2_12815	GCWB2_12815	1.14.-.-	Putative cytochrome P450 120	CDS	CWB2plusFruc_vs_GCWB2_07242017.bam	gnl|CeBiTec|chromosome	Rev	2816851	2815436	1416	106.431	154.2	61.3434	7.00122	0.534883	6.33631	-0.794941	'b'	0.7	0.7	0.7	1.44882
1164	GCWB2_18040	GCWB2_18040		hypothetical protein	CDS	CWB2plusFruc_vs_GCWB2_07242017.bam	gnl|CeBiTec|chromosome	Rev	3919811	3919584	228	113.796	144.116	58.2865	7.0007	0.340782	6.3477	-0.965216	'b'	0.7	0.7	0.7	1.26644
2581	GCWB2_10855	GCWB2_10855	1.-.-.-	Putative nitroreductase	CDS	CWB2plusFruc_vs_GCWB2_07242017.bam	gnl|CeBiTec|chromosome	Rev	2403795	2403316	480	100.435	162.803	114.154	6.99855	0.696859	6.74248	0.184715	'b'	0.7	0.7	0.7	1.62097
4672	GCWB2_24290	GCWB2_24290		hypothetical protein	CDS	CWB2plusFruc_vs_GCWB2_07242017.bam	gnl|CeBiTec|pGCWB2	Fwd	76539	76955	417	200.006	81.6553	125.39	6.99769	-1.29242	7.30709	-0.67362	'b'	0.7	0.7	0.7	0.408265
780	GCWB2_19985	GCWB2_19985		DNA gyrase subunit A	CDS	CWB2plusFruc_vs_GCWB2_07242017.bam	gnl|CeBiTec|chromosome	Fwd	4387432	4388088	657	204.623	79.1656	151.982	6.99181	-1.37002	7.46229	-0.429063	'b'	0.7	0.7	0.7	0.386886
2018	GCWB2_13675	GCWB2_13675		hypothetical protein	CDS	CWB2plusFruc_vs_GCWB2_07242017.bam	gnl|CeBiTec|chromosome	Fwd	3000837	3001298	462	708.198	22.8476	463.01	6.99099	-4.95404	9.16145	-0.61311	'b'	0.7	0.7	0.7	0.0322616
2010	GCWB2_13715	alaS1	6.1.1.7	Alanine--tRNA ligase	CDS	CWB2plusFruc_vs_GCWB2_07242017.bam	gnl|CeBiTec|chromosome	Rev	3010470	3007795	2676	174.889	92.3785	174.959	6.98989	-0.920813	7.45058	0.000571868	'b'	0.7	0.7	0.7	0.528211
2485	GCWB2_11335	menB6	4.1.3.36	1,4-Dihydroxy-2-naphthoyl-CoA synthase	CDS	CWB2plusFruc_vs_GCWB2_07242017.bam	gnl|CeBiTec|chromosome	Rev	2493704	2492931	774	46.1333	350.181	50.3732	6.98985	2.92422	5.59116	0.126849	'b'	0.7	0.7	0.7	7.59063
32	GCWB2_23730	GCWB2_23730		hypothetical protein	CDS	CWB2plusFruc_vs_GCWB2_07242017.bam	gnl|CeBiTec|chromosome	Rev	5192023	5191430	594	116.911	138.15	140.281	6.98968	0.240831	7.00072	0.262919	'b'	0.7	0.7	0.7	1.18167
560	GCWB2_21085	GCWB2_21085		hypothetical protein	CDS	CWB2plusFruc_vs_GCWB2_07242017.bam	gnl|CeBiTec|chromosome	Fwd	4620989	4621357	369	432.089	37.3722	230.28	6.98954	-3.53129	8.30121	-0.907941	'b'	0.7	0.7	0.7	0.0864921
4180	GCWB2_02705	GCWB2_02705		hypothetical protein	CDS	CWB2plusFruc_vs_GCWB2_07242017.bam	gnl|CeBiTec|chromosome	Rev	586520	585087	1434	448.028	35.9736	106.323	6.98816	-3.63858	7.76988	-2.07514	'b'	0.7	0.7	0.7	0.0802932
1128	GCWB2_18240	GCWB2_18240		Major Facilitator Superfamily protein	CDS	CWB2plusFruc_vs_GCWB2_07242017.bam	gnl|CeBiTec|chromosome	Rev	3971466	3970231	1236	85.5595	188.158	147.575	6.98733	1.13695	6.81208	0.786454	'b'	0.7	0.7	0.7	2.19915
3724	GCWB2_05000	GCWB2_05000		hypothetical protein	CDS	CWB2plusFruc_vs_GCWB2_07242017.bam	gnl|CeBiTec|chromosome	Fwd	1075767	1076201	435	165.746	96.6715	183.473	6.98392	-0.77781	7.44613	0.146597	'b'	0.7	0.7	0.7	0.583252
3016	GCWB2_08620	metX	2.3.1.31	Homoserine O-acetyltransferase	CDS	CWB2plusFruc_vs_GCWB2_07242017.bam	gnl|CeBiTec|chromosome	Rev	1866304	1865156	1149	417.636	38.2288	491.03	6.98134	-3.44951	8.82288	0.233566	'b'	0.7	0.7	0.7	0.0915361
444	GCWB2_21665	alaA	2.6.1.2	Glutamate-pyruvate aminotransferase AlaA	CDS	CWB2plusFruc_vs_GCWB2_07242017.bam	gnl|CeBiTec|chromosome	Fwd	4731862	4733100	1239	183.006	87.1868	161.68	6.98089	-1.06971	7.42638	-0.17875	'b'	0.7	0.7	0.7	0.476414
2826	GCWB2_09590	GCWB2_09590		Rhomboid family protein	CDS	CWB2plusFruc_vs_GCWB2_07242017.bam	gnl|CeBiTec|chromosome	Fwd	2082236	2082871	636	181.49	87.8026	171.676	6.97997	-1.04755	7.46364	-0.0802029	'b'	0.7	0.7	0.7	0.483788
2098	GCWB2_13275	fabG20	1.1.1.100	3-oxoacyl-[acyl-carrier-protein] reductase FabG1	CDS	CWB2plusFruc_vs_GCWB2_07242017.bam	gnl|CeBiTec|chromosome	Rev	2916370	2915636	735	347.641	45.7478	265.841	6.97854	-2.92582	8.24794	-0.387033	'b'	0.7	0.7	0.7	0.131595
3455	GCWB2_06390	fadH2	1.3.1.34	putative 2,4-dienoyl-CoA reductase	CDS	CWB2plusFruc_vs_GCWB2_07242017.bam	gnl|CeBiTec|chromosome	Rev	1383926	1383027	900	101.518	156.631	43.4041	6.97841	0.625642	6.05267	-1.22583	'b'	0.7	0.7	0.7	1.5429
1177	GCWB2_17975	GCWB2_17975		hypothetical protein	CDS	CWB2plusFruc_vs_GCWB2_07242017.bam	gnl|CeBiTec|chromosome	Rev	3908219	3907818	402	191.28	82.7964	158.381	6.97552	-1.20805	7.4434	-0.272289	'b'	0.7	0.7	0.7	0.432854
4518	GCWB2_00970	ppsA1	2.3.1.41	Phthiocerol/phenolphthiocerol synthesis polyketide synthase type I PpsA	CDS	CWB2plusFruc_vs_GCWB2_07242017.bam	gnl|CeBiTec|chromosome	Fwd	213546	218906	5361	237.512	66.5794	209.214	6.97443	-1.83485	7.80035	-0.183017	'b'	0.7	0.7	0.7	0.280321
3251	GCWB2_07435	metG	6.1.1.10	Methionine--tRNA ligase	CDS	CWB2plusFruc_vs_GCWB2_07242017.bam	gnl|CeBiTec|chromosome	Rev	1613929	1612340	1590	133.99	117.945	159.392	6.97397	-0.184018	7.19121	0.250448	'b'	0.7	0.7	0.7	0.880248
1349	GCWB2_17105	nrdF2	1.17.4.1	Ribonucleoside-diphosphate reductase subunit beta nrdF2	CDS	CWB2plusFruc_vs_GCWB2_07242017.bam	gnl|CeBiTec|chromosome	Rev	3734931	3733927	1005	935.781	16.8557	336.983	6.9726	-5.79486	9.13328	-1.4735	'b'	0.7	0.7	0.7	0.0180125
4341	GCWB2_01890	mlaE3		putative phospholipid ABC transporter permease protein MlaE	CDS	CWB2plusFruc_vs_GCWB2_07242017.bam	gnl|CeBiTec|chromosome	Fwd	420234	421100	867	104.493	150.516	51.4096	6.97052	0.526517	6.19561	-1.02329	'b'	0.7	0.7	0.7	1.44045
3614	GCWB2_05570	pip1	3.4.11.5	Proline iminopeptidase	CDS	CWB2plusFruc_vs_GCWB2_07242017.bam	gnl|CeBiTec|chromosome	Rev	1204625	1203714	912	115.392	136.276	96.7306	6.97039	0.239983	6.72315	-0.254501	'b'	0.7	0.7	0.7	1.18098
684	GCWB2_20465	maiA	5.2.1.1	Maleate isomerase	CDS	CWB2plusFruc_vs_GCWB2_07242017.bam	gnl|CeBiTec|chromosome	Rev	4487373	4486627	747	40.2352	390.302	23.2488	6.96942	3.27806	4.93473	-0.791302	'b'	0.7	0.7	0.7	9.70051
1077	GCWB2_18495	GCWB2_18495		Stearoyl-CoA 9-desaturase electron transfer partner	CDS	CWB2plusFruc_vs_GCWB2_07242017.bam	gnl|CeBiTec|chromosome	Rev	4025667	4024543	1125	369.688	42.4493	250.769	6.96892	-3.12249	8.25019	-0.559947	'b'	0.7	0.7	0.7	0.114825
3372	GCWB2_06825	GCWB2_06825		hypothetical protein	CDS	CWB2plusFruc_vs_GCWB2_07242017.bam	gnl|CeBiTec|chromosome	Rev	1480021	1478465	1557	256.006	61.179	118.081	6.9675	-2.06507	7.44184	-1.1164	'b'	0.7	0.7	0.7	0.238974
1172	GCWB2_18000	acrC12	1.3.1.95	Acryloyl-CoA reductase (NADH)	CDS	CWB2plusFruc_vs_GCWB2_07242017.bam	gnl|CeBiTec|chromosome	Fwd	3911749	3912972	1224	359.934	43.3974	93.5897	6.96556	-3.05205	7.51993	-1.94331	'b'	0.7	0.7	0.7	0.12057
3210	GCWB2_07640	arsC3	1.20.4.1	Arsenate reductase	CDS	CWB2plusFruc_vs_GCWB2_07242017.bam	gnl|CeBiTec|chromosome	Rev	1658241	1657900	342	197.046	79.1519	210.805	6.96447	-1.31584	7.67108	0.0973751	'b'	0.7	0.7	0.7	0.401692
1586	GCWB2_15880	sugE		Quaternary ammonium compound-resistance protein SugE	CDS	CWB2plusFruc_vs_GCWB2_07242017.bam	gnl|CeBiTec|chromosome	Rev	3481479	3481165	315	22.2907	699.382	100.142	6.96415	4.97157	5.56213	2.16753	'b'	0.7	0.7	0.7	31.3756
3262	GCWB2_07380	GCWB2_07380		Universal stress protein	CDS	CWB2plusFruc_vs_GCWB2_07242017.bam	gnl|CeBiTec|chromosome	Fwd	1600242	1601105	864	206.341	75.2732	215.856	6.96148	-1.45483	7.72141	0.0650351	'b'	0.7	0.7	0.7	0.364799
4760	GCWB2_00150	pknA	2.7.11.1	Serine/threonine-protein kinase PknA	CDS	CWB2plusFruc_vs_GCWB2_07242017.bam	gnl|CeBiTec|chromosome	Rev	31487	30123	1365	260.964	58.9332	154.43	6.95436	-2.1467	7.64926	-0.756901	'b'	0.7	0.7	0.7	0.225829
2725	GCWB2_10115	glnH1		Glutamine-binding periplasmic protein precursor	CDS	CWB2plusFruc_vs_GCWB2_07242017.bam	gnl|CeBiTec|chromosome	Fwd	2201098	2202036	939	341.877	44.9652	189.771	6.95403	-2.92659	7.99272	-0.849217	'b'	0.7	0.7	0.7	0.131525
4486	GCWB2_01130	tagG		Teichoic acid translocation permease protein TagG	CDS	CWB2plusFruc_vs_GCWB2_07242017.bam	gnl|CeBiTec|chromosome	Rev	266455	265592	864	149.751	102.269	291.355	6.95132	-0.550198	7.70653	0.960209	'b'	0.7	0.7	0.7	0.682926
3454	GCWB2_06395	mmgC6	1.3.99.-	Acyl-CoA dehydrogenase	CDS	CWB2plusFruc_vs_GCWB2_07242017.bam	gnl|CeBiTec|chromosome	Rev	1385097	1383961	1137	90.8252	168.604	45.0332	6.95126	0.892476	5.99897	-1.0121	'b'	0.7	0.7	0.7	1.85636
1795	GCWB2_14815	viuB1		Vibriobactin utilization protein ViuB	CDS	CWB2plusFruc_vs_GCWB2_07242017.bam	gnl|CeBiTec|chromosome	Rev	3245151	3244288	864	53.518	285.033	38.231	6.94847	2.41303	5.49931	-0.485279	'b'	0.7	0.7	0.7	5.32593
4412	GCWB2_01525	GCWB2_01525		hypothetical protein	CDS	CWB2plusFruc_vs_GCWB2_07242017.bam	gnl|CeBiTec|chromosome	Rev	346315	345818	498	174.009	87.5188	150.779	6.94727	-0.991494	7.33965	-0.206722	'b'	0.7	0.7	0.7	0.502957
3929	GCWB2_03970	GCWB2_03970		HNH endonuclease	CDS	CWB2plusFruc_vs_GCWB2_07242017.bam	gnl|CeBiTec|chromosome	Fwd	854906	855403	498	109.873	138.457	73.2769	6.9465	0.333605	6.48749	-0.584407	'b'	0.7	0.7	0.7	1.26016
2214	GCWB2_12690	rapA	3.6.4.-	RNA polymerase-associated protein RapA	CDS	CWB2plusFruc_vs_GCWB2_07242017.bam	gnl|CeBiTec|chromosome	Rev	2785822	2783006	2817	287.192	52.9429	142.2	6.94612	-2.43951	7.65883	-1.01409	'b'	0.7	0.7	0.7	0.184347
3303	GCWB2_07170	GCWB2_07170		hypothetical protein	CDS	CWB2plusFruc_vs_GCWB2_07242017.bam	gnl|CeBiTec|chromosome	Fwd	1559550	1559753	204	290.886	52.1603	237.837	6.9446	-2.47943	8.03907	-0.290482	'b'	0.7	0.7	0.7	0.179316
2646	GCWB2_10530	GCWB2_10530		putative cation efflux system protein	CDS	CWB2plusFruc_vs_GCWB2_07242017.bam	gnl|CeBiTec|chromosome	Rev	2328508	2327450	1059	186.54	80.785	270.787	6.93968	-1.20732	7.81218	0.537676	'b'	0.7	0.7	0.7	0.433071
3984	GCWB2_03690	lppS1	2.-.-.-	Putative L,D-transpeptidase LppS precursor	CDS	CWB2plusFruc_vs_GCWB2_07242017.bam	gnl|CeBiTec|chromosome	Fwd	792483	793739	1257	155.113	96.6383	182.816	6.93585	-0.68265	7.39571	0.237076	'b'	0.7	0.7	0.7	0.62302
2813	GCWB2_09665	deaD	3.6.4.13	ATP-dependent RNA helicase DeaD	CDS	CWB2plusFruc_vs_GCWB2_07242017.bam	gnl|CeBiTec|chromosome	Fwd	2095659	2097446	1788	172.79	86.7444	199.26	6.93579	-0.994177	7.53569	0.205635	'b'	0.7	0.7	0.7	0.502022
1299	GCWB2_17355	GCWB2_17355		hypothetical protein	CDS	CWB2plusFruc_vs_GCWB2_07242017.bam	gnl|CeBiTec|chromosome	Fwd	3784958	3785791	834	1126.93	13.269	486.713	6.93409	-6.4082	9.53256	-1.21126	'b'	0.7	0.7	0.7	0.0117744
832	GCWB2_19725	dus	1.-.-.-	putative tRNA-dihydrouridine synthase	CDS	CWB2plusFruc_vs_GCWB2_07242017.bam	gnl|CeBiTec|chromosome	Fwd	4335590	4336675	1086	224.243	66.6269	196.213	6.93348	-1.75089	7.7126	-0.192642	'b'	0.7	0.7	0.7	0.297119
2500	GCWB2_11260	GCWB2_11260		putative cation efflux system protein	CDS	CWB2plusFruc_vs_GCWB2_07242017.bam	gnl|CeBiTec|chromosome	Rev	2476303	2476166	138	8.68697	1713.62	58.0101	6.93084	7.62398	4.48854	2.73938	'b'	0.7	0.7	0.7	197.263
2048	GCWB2_13525	ribBA3		Riboflavin biosynthesis protein RibBA	CDS	CWB2plusFruc_vs_GCWB2_07242017.bam	gnl|CeBiTec|chromosome	Rev	2970740	2969427	1314	199.866	74.4364	251.396	6.93041	-1.42495	7.80835	0.330934	'b'	0.7	0.7	0.7	0.372432
4578	GCWB2_00670	lvr	1.1.1.-	Levodione reductase	CDS	CWB2plusFruc_vs_GCWB2_07242017.bam	gnl|CeBiTec|chromosome	Rev	150076	149315	762	295.318	49.9359	252.838	6.92407	-2.56412	8.0941	-0.224056	'b'	0.7	0.7	0.7	0.169092
2767	GCWB2_09900	GCWB2_09900	6.2.1.3	Long-chain-fatty-acid--CoA ligase FadD15	CDS	CWB2plusFruc_vs_GCWB2_07242017.bam	gnl|CeBiTec|chromosome	Fwd	2157485	2159323	1839	147.324	99.7993	144.815	6.9219	-0.561893	7.19046	-0.0247827	'b'	0.7	0.7	0.7	0.677413
1116	GCWB2_18300	hapE8	1.14.13.84	4-hydroxyacetophenone monooxygenase	CDS	CWB2plusFruc_vs_GCWB2_07242017.bam	gnl|CeBiTec|chromosome	Rev	3982114	3980618	1497	86.7727	168.943	39.0514	6.91978	0.961227	5.86324	-1.15187	'b'	0.7	0.7	0.7	1.94696
2091	GCWB2_13310	acnR		HTH-type transcriptional repressor AcnR	CDS	CWB2plusFruc_vs_GCWB2_07242017.bam	gnl|CeBiTec|chromosome	Fwd	2925363	2925929	567	174.58	83.9246	205.284	6.91938	-1.05672	7.56461	0.233736	'b'	0.7	0.7	0.7	0.480723
1064	GCWB2_18560	yhdG5		putative amino acid permease YhdG	CDS	CWB2plusFruc_vs_GCWB2_07242017.bam	gnl|CeBiTec|chromosome	Rev	4042395	4040857	1539	111.445	131.422	68.7826	6.91913	0.237872	6.45208	-0.696221	'b'	0.7	0.7	0.7	1.17925
2994	GCWB2_08730	sdhA1	1.3.5.1	Succinate dehydrogenase flavoprotein subunit	CDS	CWB2plusFruc_vs_GCWB2_07242017.bam	gnl|CeBiTec|chromosome	Rev	1889995	1888241	1755	471.958	30.9945	520.771	6.91823	-3.92858	8.95351	0.141989	'b'	0.7	0.7	0.7	0.0656721
1861	GCWB2_14485	ribF		Riboflavin biosynthesis protein RibF	CDS	CWB2plusFruc_vs_GCWB2_07242017.bam	gnl|CeBiTec|chromosome	Rev	3173148	3172228	921	273.854	53.2382	233.792	6.91583	-2.36287	7.98317	-0.228179	'b'	0.7	0.7	0.7	0.194404
2551	GCWB2_11005	GCWB2_11005		hypothetical protein	CDS	CWB2plusFruc_vs_GCWB2_07242017.bam	gnl|CeBiTec|chromosome	Rev	2432790	2432545	246	2.08851	6959.89	3.99175	6.91366	11.7024	1.52975	0.93455	'b'	0.7	0.7	0.7	3332.47
19	GCWB2_23795	scnB	3.5.5.8	Thiocyanate hydrolase subunit beta	CDS	CWB2plusFruc_vs_GCWB2_07242017.bam	gnl|CeBiTec|chromosome	Fwd	5209856	5210707	852	128.745	112.901	89.6462	6.91364	-0.189448	6.74727	-0.522197	'b'	0.7	0.7	0.7	0.876941
1211	GCWB2_17795	GCWB2_17795		transcriptional regulator BetI	CDS	CWB2plusFruc_vs_GCWB2_07242017.bam	gnl|CeBiTec|chromosome	Rev	3876630	3876004	627	66.3725	218.992	73.2357	6.91362	1.72222	6.12349	0.141962	'b'	0.7	0.7	0.7	3.29943
1557	GCWB2_16030	GCWB2_16030		Putative zinc ribbon domain protein	CDS	CWB2plusFruc_vs_GCWB2_07242017.bam	gnl|CeBiTec|chromosome	Rev	3514561	3513824	738	110.691	130.572	151.294	6.90955	0.238312	7.0158	0.450816	'b'	0.7	0.7	0.7	1.17961
3329	GCWB2_07040	GCWB2_07040		hypothetical protein	CDS	CWB2plusFruc_vs_GCWB2_07242017.bam	gnl|CeBiTec|chromosome	Fwd	1529492	1529986	495	110.712	130.268	56.6227	6.908	0.234673	6.30699	-0.967358	'b'	0.7	0.7	0.7	1.17664
831	GCWB2_19730	msrR2		Regulatory protein MsrR	CDS	CWB2plusFruc_vs_GCWB2_07242017.bam	gnl|CeBiTec|chromosome	Fwd	4336964	4339102	2139	207.086	69.5651	200.333	6.90719	-1.5738	7.67017	-0.0478287	'b'	0.7	0.7	0.7	0.335923
3889	GCWB2_04170	kshA1	1.14.13.142	3-ketosteroid-9-alpha-monooxygenase oxygenase subunit	CDS	CWB2plusFruc_vs_GCWB2_07242017.bam	gnl|CeBiTec|chromosome	Rev	896808	895576	1233	56.9469	252.961	28.1625	6.90716	2.15122	5.32362	-1.01584	'b'	0.7	0.7	0.7	4.44204
3145	GCWB2_07970	GCWB2_07970		hypothetical protein	CDS	CWB2plusFruc_vs_GCWB2_07242017.bam	gnl|CeBiTec|chromosome	Rev	1725385	1724942	444	266.143	54.0663	273.486	6.90636	-2.2994	8.07569	0.0392617	'b'	0.7	0.7	0.7	0.203147
4535	GCWB2_00885	lytB		Amidase enhancer precursor	CDS	CWB2plusFruc_vs_GCWB2_07242017.bam	gnl|CeBiTec|chromosome	Fwd	192746	194323	1578	1228.27	11.7061	974.42	6.9058	-6.71322	10.0954	-0.33401	'b'	0.7	0.7	0.7	0.0095306
2025	GCWB2_13640	GCWB2_13640		hypothetical protein	CDS	CWB2plusFruc_vs_GCWB2_07242017.bam	gnl|CeBiTec|chromosome	Rev	2995472	2994852	621	221.311	64.7695	203.879	6.90359	-1.77269	7.73075	-0.118364	'b'	0.7	0.7	0.7	0.292663
1352	GCWB2_17085	GCWB2_17085		hypothetical protein	CDS	CWB2plusFruc_vs_GCWB2_07242017.bam	gnl|CeBiTec|chromosome	Rev	3729219	3729061	159	187.952	76.0242	125.577	6.9013	-1.30584	7.26333	-0.581796	'b'	0.7	0.7	0.7	0.404486
432	GCWB2_21730	garR	1.1.1.60	2-hydroxy-3-oxopropionate reductase	CDS	CWB2plusFruc_vs_GCWB2_07242017.bam	gnl|CeBiTec|chromosome	Fwd	4747361	4748023	663	93.8946	151.506	107.5	6.8981	0.690259	6.65058	0.19522	'b'	0.7	0.7	0.7	1.61357
257	GCWB2_22605	GCWB2_22605		hypothetical protein	CDS	CWB2plusFruc_vs_GCWB2_07242017.bam	gnl|CeBiTec|chromosome	Rev	4946939	4946745	195	40.8383	348.142	28.6558	6.89769	3.09168	5.0963	-0.511097	'b'	0.7	0.7	0.7	8.52489
329	GCWB2_22245	pepO	3.4.24.-	Neutral endopeptidase	CDS	CWB2plusFruc_vs_GCWB2_07242017.bam	gnl|CeBiTec|chromosome	Fwd	4871167	4873149	1983	228.732	61.9876	133.773	6.89571	-1.88361	7.45058	-0.773869	'b'	0.7	0.7	0.7	0.271006
3320	GCWB2_07085	GCWB2_07085		hypothetical protein	CDS	CWB2plusFruc_vs_GCWB2_07242017.bam	gnl|CeBiTec|chromosome	Fwd	1539239	1540231	993	259.214	54.693	139.509	6.89564	-2.24472	7.57111	-0.893786	'b'	0.7	0.7	0.7	0.210995
1348	GCWB2_17110	nrdE	1.17.4.1	Ribonucleoside-diphosphate reductase subunit alpha	CDS	CWB2plusFruc_vs_GCWB2_07242017.bam	gnl|CeBiTec|chromosome	Rev	3737190	3734998	2193	751.955	18.7486	255.679	6.89161	-5.32579	8.77635	-1.55631	'b'	0.7	0.7	0.7	0.0249331
3088	GCWB2_08260	glpX	3.1.3.11	Fructose-1,6-bisphosphatase class 2	CDS	CWB2plusFruc_vs_GCWB2_07242017.bam	gnl|CeBiTec|chromosome	Rev	1787932	1786937	996	290.845	48.4601	224.356	6.89142	-2.58538	7.99688	-0.37446	'b'	0.7	0.7	0.7	0.166618
4001	GCWB2_03605	cpo1	1.11.1.10	Non-heme chloroperoxidase	CDS	CWB2plusFruc_vs_GCWB2_07242017.bam	gnl|CeBiTec|chromosome	Fwd	775039	776130	1092	124.444	112.955	110.829	6.88948	-0.139745	6.87577	-0.167158	'b'	0.7	0.7	0.7	0.907679
9	GCWB2_23845	soj5	3.6.-.-	Sporulation initiation inhibitor protein Soj	CDS	CWB2plusFruc_vs_GCWB2_07242017.bam	gnl|CeBiTec|chromosome	Rev	5219373	5218417	957	152.825	91.8859	107.241	6.88876	-0.733968	7.00023	-0.511023	'b'	0.7	0.7	0.7	0.601248
2139	GCWB2_13065	hisG	2.4.2.17	ATP phosphoribosyltransferase	CDS	CWB2plusFruc_vs_GCWB2_07242017.bam	gnl|CeBiTec|chromosome	Rev	2875447	2874602	846	180.164	77.8809	236.699	6.88818	-1.20997	7.69004	0.393737	'b'	0.7	0.7	0.7	0.432277
4244	GCWB2_02375	ohrB		Organic hydroperoxide resistance protein OhrB	CDS	CWB2plusFruc_vs_GCWB2_07242017.bam	gnl|CeBiTec|chromosome	Fwd	526607	527038	432	160.356	87.4903	218.93	6.88809	-0.874081	7.54973	0.449194	'b'	0.7	0.7	0.7	0.545601
3822	GCWB2_04505	geoB3	1.2.1.86	Geranial dehydrogenase	CDS	CWB2plusFruc_vs_GCWB2_07242017.bam	gnl|CeBiTec|chromosome	Rev	971791	970292	1500	167.204	83.8772	50.4826	6.88784	-0.995263	6.52159	-1.72775	'b'	0.7	0.7	0.7	0.501645
1777	GCWB2_14905	GCWB2_14905		hypothetical protein	CDS	CWB2plusFruc_vs_GCWB2_07242017.bam	gnl|CeBiTec|chromosome	Rev	3259026	3258784	243	672.52	20.8435	1336.66	6.88748	-5.01191	9.88892	0.99098	'b'	0.7	0.7	0.7	0.0309932
3995	GCWB2_03635	GCWB2_03635		hypothetical protein	CDS	CWB2plusFruc_vs_GCWB2_07242017.bam	gnl|CeBiTec|chromosome	Fwd	780071	781243	1173	196.588	71.3009	170.459	6.88744	-1.46319	7.51616	-0.205757	'b'	0.7	0.7	0.7	0.362691
3134	GCWB2_08030	lcp3		Latex clearing protein precursor	CDS	CWB2plusFruc_vs_GCWB2_07242017.bam	gnl|CeBiTec|chromosome	Fwd	1736740	1737966	1227	65.6696	212.71	76.8976	6.88495	1.69559	6.15101	0.227712	'b'	0.7	0.7	0.7	3.23909
4641	GCWB2_00430	GCWB2_00430		hypothetical protein	CDS	CWB2plusFruc_vs_GCWB2_07242017.bam	gnl|CeBiTec|chromosome	Rev	89684	89094	591	33.1793	419.579	32.0123	6.88251	3.66059	5.02638	-0.0516563	'b'	0.7	0.7	0.7	12.6458
2831	GCWB2_09565	GCWB2_09565		hypothetical protein	CDS	CWB2plusFruc_vs_GCWB2_07242017.bam	gnl|CeBiTec|chromosome	Fwd	2078674	2079249	576	167.838	82.9089	185.223	6.88219	-1.01747	7.46203	0.142195	'b'	0.7	0.7	0.7	0.493981
2219	GCWB2_12665	GCWB2_12665		ski2-like helicase	CDS	CWB2plusFruc_vs_GCWB2_07242017.bam	gnl|CeBiTec|chromosome	Fwd	2762597	2767420	4824	250.798	55.3917	118.03	6.88099	-2.17878	7.42669	-1.08738	'b'	0.7	0.7	0.7	0.220862
1475	GCWB2_16455	sir	1.8.7.1	Sulfite reductase [ferredoxin]	CDS	CWB2plusFruc_vs_GCWB2_07242017.bam	gnl|CeBiTec|chromosome	Fwd	3598501	3600282	1782	470.838	29.4262	547.226	6.87906	-4.00006	8.98754	0.216907	'b'	0.7	0.7	0.7	0.0624974
4685	GCWB2_00335	GCWB2_00335		hypothetical protein	CDS	CWB2plusFruc_vs_GCWB2_07242017.bam	gnl|CeBiTec|chromosome	Rev	71548	70373	1176	198.635	69.4903	97.1871	6.87636	-1.51524	7.11834	-1.03129	'b'	0.7	0.7	0.7	0.349839
1109	GCWB2_18335	GCWB2_18335		Putative19 kDa lipoprotein antigen	CDS	CWB2plusFruc_vs_GCWB2_07242017.bam	gnl|CeBiTec|chromosome	Rev	3990052	3989609	444	342.708	40.2621	211.728	6.87609	-3.08948	8.07345	-0.694766	'b'	0.7	0.7	0.7	0.117482
3648	GCWB2_05400	GCWB2_05400		mce related protein	CDS	CWB2plusFruc_vs_GCWB2_07242017.bam	gnl|CeBiTec|chromosome	Fwd	1164325	1165425	1101	677.369	20.2956	277.373	6.87345	-5.0607	8.75974	-1.28811	'b'	0.7	0.7	0.7	0.0299624
1076	GCWB2_18500	GCWB2_18500		hypothetical protein	CDS	CWB2plusFruc_vs_GCWB2_07242017.bam	gnl|CeBiTec|chromosome	Rev	4026316	4025750	567	146.49	93.6833	141.106	6.87219	-0.644939	7.16765	-0.0540219	'b'	0.7	0.7	0.7	0.63952
94	GCWB2_23420	GCWB2_23420		heat shock protein HtpX	CDS	CWB2plusFruc_vs_GCWB2_07242017.bam	gnl|CeBiTec|chromosome	Rev	5124993	5124043	951	117.053	117.171	93.3341	6.87174	0.00145287	6.70768	-0.326685	'b'	0.7	0.7	0.7	1.00101
3877	GCWB2_04230	GCWB2_04230		hypothetical protein	CDS	CWB2plusFruc_vs_GCWB2_07242017.bam	gnl|CeBiTec|chromosome	Rev	908463	907993	471	573.04	23.8569	148.482	6.86941	-4.58616	8.18832	-1.94835	'b'	0.7	0.7	0.7	0.0416321
2129	GCWB2_13115	metH	2.1.1.13	Methionine synthase	CDS	CWB2plusFruc_vs_GCWB2_07242017.bam	gnl|CeBiTec|chromosome	Rev	2886046	2882456	3591	170.781	79.7209	164.033	6.86644	-1.09911	7.38692	-0.0581592	'b'	0.7	0.7	0.7	0.466803
3821	GCWB2_04510	GCWB2_04510		ATP-dependent protease La (LON) domain protein	CDS	CWB2plusFruc_vs_GCWB2_07242017.bam	gnl|CeBiTec|chromosome	Rev	972561	971926	636	259.04	52.4674	155.868	6.86519	-2.30368	7.65061	-0.73285	'b'	0.7	0.7	0.7	0.202545
926	GCWB2_19250	GCWB2_19250	1.14.-.-	Putative cytochrome P450 120	CDS	CWB2plusFruc_vs_GCWB2_07242017.bam	gnl|CeBiTec|chromosome	Rev	4217365	4216028	1338	79.677	170.251	61.5295	6.86381	1.09543	6.12965	-0.372884	'b'	0.7	0.7	0.7	2.13677
2705	GCWB2_10215	baeB	3.-.-.-	putative polyketide biosynthesis zinc-dependent hydrolase BaeB	CDS	CWB2plusFruc_vs_GCWB2_07242017.bam	gnl|CeBiTec|chromosome	Rev	2256482	2255802	681	198.291	68.0005	87.1901	6.85948	-1.544	7.03879	-1.18539	'b'	0.7	0.7	0.7	0.342932
3895	GCWB2_04140	GCWB2_04140		C4-dicarboxylate transporter/malic acid transport protein	CDS	CWB2plusFruc_vs_GCWB2_07242017.bam	gnl|CeBiTec|chromosome	Fwd	891466	892662	1197	4283.65	3.1291	12.1491	6.85519	-10.4189	7.8337	-8.46184	'b'	0.7	0.7	0.7	0.000730474
4521	GCWB2_00955	GCWB2_00955		Cutinase	CDS	CWB2plusFruc_vs_GCWB2_07242017.bam	gnl|CeBiTec|chromosome	Fwd	209088	210092	1005	301.788	44.3839	267.414	6.85468	-2.76543	8.15016	-0.17446	'b'	0.7	0.7	0.7	0.14707
1428	GCWB2_16690	cysE2	2.3.1.30	Serine acetyltransferase	CDS	CWB2plusFruc_vs_GCWB2_07242017.bam	gnl|CeBiTec|chromosome	Rev	3650295	3649774	522	197.832	67.6765	118.603	6.85436	-1.54755	7.25907	-0.738132	'b'	0.7	0.7	0.7	0.342091
2126	GCWB2_13130	GCWB2_13130		hypothetical protein	CDS	CWB2plusFruc_vs_GCWB2_07242017.bam	gnl|CeBiTec|chromosome	Rev	2888395	2888087	309	169.318	79.0649	246.09	6.85428	-1.09862	7.67332	0.539455	'b'	0.7	0.7	0.7	0.466962
4777	GCWB2_24010	gabD7	1.2.1.79	Succinate-semialdehyde dehydrogenase [NADP(+)]	CDS	CWB2plusFruc_vs_GCWB2_07242017.bam	gnl|CeBiTec|pGCWB2	Rev	24128	22692	1437	85.9267	155.768	7353.14	6.85414	0.858217	9.63459	6.41911	'b'	0.7	0.7	0.7	1.8128
2206	GCWB2_12730	mlhB	3.1.1.83	Monoterpene epsilon-lactone hydrolase	CDS	CWB2plusFruc_vs_GCWB2_07242017.bam	gnl|CeBiTec|chromosome	Fwd	2800220	2801329	1110	137.855	97.0893	125.52	6.85412	-0.505763	7.03939	-0.135226	'b'	0.7	0.7	0.7	0.704288
3123	GCWB2_08085	GCWB2_08085		hypothetical protein	CDS	CWB2plusFruc_vs_GCWB2_07242017.bam	gnl|CeBiTec|chromosome	Rev	1750098	1749571	528	214.396	62.232	62.241	6.85186	-1.78455	6.85196	-1.78434	'b'	0.7	0.7	0.7	0.290266
4430	GCWB2_01435	nqo1	1.6.5.11	NADH-quinone oxidoreductase subunit 9	CDS	CWB2plusFruc_vs_GCWB2_07242017.bam	gnl|CeBiTec|chromosome	Rev	325432	324863	570	159.915	83.3336	93.0041	6.851	-0.94034	6.93019	-0.781942	'b'	0.7	0.7	0.7	0.52111
152	GCWB2_23130	rplI		50S ribosomal protein L9	CDS	CWB2plusFruc_vs_GCWB2_07242017.bam	gnl|CeBiTec|chromosome	Rev	5063848	5063393	456	829.998	16.0544	1447.59	6.85093	-5.69207	10.0982	0.802469	'b'	0.7	0.7	0.7	0.0193427
1184	GCWB2_17940	GCWB2_17940		hypothetical protein	CDS	CWB2plusFruc_vs_GCWB2_07242017.bam	gnl|CeBiTec|chromosome	Fwd	3902501	3902857	357	6.71598	1980.54	107.169	6.84964	8.20408	4.74567	3.99615	'b'	0.7	0.7	0.7	294.9
341	GCWB2_22185	ydfJ5		Membrane protein YdfJ	CDS	CWB2plusFruc_vs_GCWB2_07242017.bam	gnl|CeBiTec|chromosome	Fwd	4855664	4858918	3255	220.977	60.0718	209.996	6.84819	-1.87914	7.75098	-0.07354	'b'	0.7	0.7	0.7	0.271846
1479	GCWB2_16435	dnaJ1		Chaperone protein DnaJ	CDS	CWB2plusFruc_vs_GCWB2_07242017.bam	gnl|CeBiTec|chromosome	Rev	3595062	3593896	1167	99.5333	133.269	153.777	6.84765	0.421087	6.9509	0.627585	'b'	0.7	0.7	0.7	1.33894
4584	GCWB2_00640	GCWB2_00640		hypothetical protein	CDS	CWB2plusFruc_vs_GCWB2_07242017.bam	gnl|CeBiTec|chromosome	Rev	143753	143061	693	201.654	65.5947	126.017	6.84562	-1.62023	7.31661	-0.678261	'b'	0.7	0.7	0.7	0.325284
2776	GCWB2_09855	trpA	4.2.1.20	Tryptophan synthase alpha chain	CDS	CWB2plusFruc_vs_GCWB2_07242017.bam	gnl|CeBiTec|chromosome	Fwd	2142208	2143017	810	159.206	83.0238	166.196	6.8451	-0.939298	7.34575	0.0619909	'b'	0.7	0.7	0.7	0.521487
4820	GCWB2_00005	dnaA		Chromosomal replication initiator protein DnaA	CDS	CWB2plusFruc_vs_GCWB2_07242017.bam	gnl|CeBiTec|chromosome	Fwd	73	1605	1533	230.187	57.3613	236.261	6.84433	-2.00465	7.86545	0.0375775	'b'	0.7	0.7	0.7	0.249195
1518	GCWB2_16230	accD4	6.4.1.3	putative propionyl-CoA carboxylase beta chain 6	CDS	CWB2plusFruc_vs_GCWB2_07242017.bam	gnl|CeBiTec|chromosome	Fwd	3552321	3553772	1452	768.3	17.1189	504.292	6.84152	-5.488	9.28182	-0.60741	'b'	0.7	0.7	0.7	0.0222816
3288	GCWB2_07245	GCWB2_07245		hypothetical protein	CDS	CWB2plusFruc_vs_GCWB2_07242017.bam	gnl|CeBiTec|chromosome	Fwd	1573822	1575009	1188	830.772	15.764	498.07	6.83844	-5.71975	9.32926	-0.738103	'b'	0.7	0.7	0.7	0.0189751
942	GCWB2_19170	GCWB2_19170	1.-.-.-	putative NAD-dependent oxidoreductase	CDS	CWB2plusFruc_vs_GCWB2_07242017.bam	gnl|CeBiTec|chromosome	Rev	4204344	4203532	813	120.491	108.37	56.1816	6.8363	-0.152957	6.3624	-1.10076	'b'	0.7	0.7	0.7	0.899405
2553	GCWB2_10995	GCWB2_10995		hypothetical protein	CDS	CWB2plusFruc_vs_GCWB2_07242017.bam	gnl|CeBiTec|chromosome	Rev	2430893	2430081	813	68.6715	190.145	42.4123	6.8363	1.46932	5.75402	-0.69523	'b'	0.7	0.7	0.7	2.76891
210	GCWB2_22840	GCWB2_22840		hypothetical protein	CDS	CWB2plusFruc_vs_GCWB2_07242017.bam	gnl|CeBiTec|chromosome	Rev	4997254	4996838	417	136.554	94.9243	295.791	6.83102	-0.524624	7.65088	1.1151	'b'	0.7	0.7	0.7	0.69514
4069	GCWB2_03265	acrC1	1.3.1.95	Acryloyl-CoA reductase (NADH)	CDS	CWB2plusFruc_vs_GCWB2_07242017.bam	gnl|CeBiTec|chromosome	Rev	709415	708303	1113	225.651	57.2858	74.4639	6.82903	-1.97784	7.01821	-1.59948	'b'	0.7	0.7	0.7	0.25387
1532	GCWB2_16160	GCWB2_16160		Putative prophage phiRv2 integrase	CDS	CWB2plusFruc_vs_GCWB2_07242017.bam	gnl|CeBiTec|chromosome	Fwd	3537136	3538467	1332	39.5358	326.826	31.1877	6.82873	3.04729	5.134	-0.342182	'b'	0.7	0.7	0.7	8.2666
818	GCWB2_19795	GCWB2_19795		hypothetical protein	CDS	CWB2plusFruc_vs_GCWB2_07242017.bam	gnl|CeBiTec|chromosome	Fwd	4349009	4349737	729	308.628	41.8038	341.281	6.82764	-2.88416	8.34227	0.145093	'b'	0.7	0.7	0.7	0.135451
4727	GCWB2_24135	GCWB2_24135	3.3.2.10	Soluble epoxide hydrolase	CDS	CWB2plusFruc_vs_GCWB2_07242017.bam	gnl|CeBiTec|pGCWB2	Rev	47758	46922	837	91.9716	140.147	53.0511	6.82696	0.607682	6.12621	-0.793806	'b'	0.7	0.7	0.7	1.52381
1001	GCWB2_18875	fbpA8	2.3.1.122	Diacylglycerol acyltransferase/mycolyltransferase Ag85A precursor	CDS	CWB2plusFruc_vs_GCWB2_07242017.bam	gnl|CeBiTec|chromosome	Fwd	4107330	4108334	1005	159.926	80.5518	120.712	6.82655	-0.989412	7.11834	-0.405833	'b'	0.7	0.7	0.7	0.503683
2057	GCWB2_13480	tpiA	5.3.1.1	Triosephosphate isomerase	CDS	CWB2plusFruc_vs_GCWB2_07242017.bam	gnl|CeBiTec|chromosome	Rev	2960878	2960090	789	302.142	42.6168	299.303	6.82622	-2.82574	8.23227	-0.0136237	'b'	0.7	0.7	0.7	0.141049
1764	GCWB2_14970	rnc	3.1.26.3	Ribonuclease 3	CDS	CWB2plusFruc_vs_GCWB2_07242017.bam	gnl|CeBiTec|chromosome	Rev	3276450	3275710	741	302.185	42.5054	236.844	6.82443	-2.82971	8.06354	-0.351495	'b'	0.7	0.7	0.7	0.14066
1444	GCWB2_16610	rsfS		Ribosomal silencing factor RsfS	CDS	CWB2plusFruc_vs_GCWB2_07242017.bam	gnl|CeBiTec|chromosome	Rev	3633759	3633397	363	272.219	47.1357	250.484	6.82369	-2.52988	8.0286	-0.120049	'b'	0.7	0.7	0.7	0.173154
377	GCWB2_22005	end	3.1.21.2	putative endonuclease 4	CDS	CWB2plusFruc_vs_GCWB2_07242017.bam	gnl|CeBiTec|chromosome	Fwd	4812079	4812849	771	167.703	76.4033	136.497	6.82267	-1.13421	7.24125	-0.297044	'b'	0.7	0.7	0.7	0.455586
285	GCWB2_22465	crtQ	2.4.1.-	4,4'-diaponeurosporenoate glycosyltransferase	CDS	CWB2plusFruc_vs_GCWB2_07242017.bam	gnl|CeBiTec|chromosome	Fwd	4913143	4914276	1134	115.795	110.311	4.78738	6.82043	-0.0700034	4.55733	-4.59619	'b'	0.7	0.7	0.7	0.952636
846	GCWB2_19650	mmsB2	1.1.1.31	3-hydroxyisobutyrate dehydrogenase	CDS	CWB2plusFruc_vs_GCWB2_07242017.bam	gnl|CeBiTec|chromosome	Rev	4321003	4320134	870	108.758	117.317	53.7907	6.81962	0.109285	6.25713	-1.0157	'b'	0.7	0.7	0.7	1.07869
1199	GCWB2_17860	pknE	2.7.11.1	Serine/threonine-protein kinase PknE	CDS	CWB2plusFruc_vs_GCWB2_07242017.bam	gnl|CeBiTec|chromosome	Rev	3888640	3887891	750	266.362	47.8974	278.892	6.81956	-2.47537	8.0904	0.066316	'b'	0.7	0.7	0.7	0.17982
1498	GCWB2_16340	dnaG	2.7.7.-	DNA primase	CDS	CWB2plusFruc_vs_GCWB2_07242017.bam	gnl|CeBiTec|chromosome	Rev	3576078	3574153	1926	87.7183	144.837	97.3424	6.81655	0.723484	6.5299	0.15019	'b'	0.7	0.7	0.7	1.65116
1183	GCWB2_17945	smpB		SsrA-binding protein	CDS	CWB2plusFruc_vs_GCWB2_07242017.bam	gnl|CeBiTec|chromosome	Rev	3903359	3902883	477	234.088	54.0735	302.816	6.81388	-2.11405	8.0566	0.371391	'b'	0.7	0.7	0.7	0.230997
43	GCWB2_23675	GCWB2_23675		hypothetical protein	CDS	CWB2plusFruc_vs_GCWB2_07242017.bam	gnl|CeBiTec|chromosome	Rev	5180531	5180256	276	318.005	39.787	134.284	6.81357	-2.99868	7.69102	-1.24376	'b'	0.7	0.7	0.7	0.125114
2583	GCWB2_10845	htpG		Chaperone protein HtpG	CDS	CWB2plusFruc_vs_GCWB2_07242017.bam	gnl|CeBiTec|chromosome	Fwd	2400296	2402281	1986	166.558	75.7816	187.273	6.81183	-1.1361	7.46444	0.169118	'b'	0.7	0.7	0.7	0.454987
2733	GCWB2_10075	braC		Leucine-, isoleucine-, valine-, threonine-, and alanine-binding protein precursor	CDS	CWB2plusFruc_vs_GCWB2_07242017.bam	gnl|CeBiTec|chromosome	Fwd	2190439	2191803	1365	1047.37	12.0361	210.261	6.81092	-6.44326	8.8743	-2.31651	'b'	0.7	0.7	0.7	0.0114917
1808	GCWB2_14750	rlmN	2.1.1.-	putative dual-specificity RNA methyltransferase RlmN	CDS	CWB2plusFruc_vs_GCWB2_07242017.bam	gnl|CeBiTec|chromosome	Rev	3232994	3231888	1107	135.676	92.6616	132.458	6.80896	-0.550116	7.06671	-0.0346202	'b'	0.7	0.7	0.7	0.682965
2619	GCWB2_10665	GCWB2_10665		Polyphosphate kinase 2 (PPK2)	CDS	CWB2plusFruc_vs_GCWB2_07242017.bam	gnl|CeBiTec|chromosome	Rev	2356292	2355462	831	211.444	59.4138	128.442	6.80843	-1.83141	7.36455	-0.719158	'b'	0.7	0.7	0.7	0.280991
3446	GCWB2_06435	GCWB2_06435		hypothetical protein	CDS	CWB2plusFruc_vs_GCWB2_07242017.bam	gnl|CeBiTec|chromosome	Rev	1393323	1393165	159	27.4658	457.216	11.0578	6.80815	4.05717	4.12328	-1.31257	'b'	0.7	0.7	0.7	16.6467
2765	GCWB2_09910	GCWB2_09910		hypothetical protein	CDS	CWB2plusFruc_vs_GCWB2_07242017.bam	gnl|CeBiTec|chromosome	Fwd	2159771	2160106	336	144.498	86.8991	204.466	6.80809	-0.733641	7.42531	0.500805	'b'	0.7	0.7	0.7	0.601384
648	GCWB2_20645	catC	5.3.3.4	Muconolactone Delta-isomerase	CDS	CWB2plusFruc_vs_GCWB2_07242017.bam	gnl|CeBiTec|chromosome	Rev	4528601	4528320	282	166.095	75.466	87.7671	6.80681	-1.13811	6.91574	-0.92026	'b'	0.7	0.7	0.7	0.454353
2281	GCWB2_12355	yodB		HTH-type transcriptional regulator YodB	CDS	CWB2plusFruc_vs_GCWB2_07242017.bam	gnl|CeBiTec|chromosome	Rev	2701285	2700935	351	53.9144	231.852	112.278	6.80483	2.10446	6.28177	1.05834	'b'	0.7	0.7	0.7	4.30038
3110	GCWB2_08150	aroG1	2.5.1.54	Phospho-2-dehydro-3-deoxyheptonate aldolase, Phe-sensitive	CDS	CWB2plusFruc_vs_GCWB2_07242017.bam	gnl|CeBiTec|chromosome	Fwd	1761442	1762530	1089	404.319	30.6421	381.847	6.7984	-3.7219	8.6181	-0.0824969	'b'	0.7	0.7	0.7	0.0757871
3651	GCWB2_05385	mlaE10		putative phospholipid ABC transporter permease protein MlaE	CDS	CWB2plusFruc_vs_GCWB2_07242017.bam	gnl|CeBiTec|chromosome	Fwd	1161024	1161905	882	434.843	28.3752	247.809	6.79545	-3.93779	8.35872	-0.811262	'b'	0.7	0.7	0.7	0.065254
3906	GCWB2_04085	GCWB2_04085		hypothetical protein	CDS	CWB2plusFruc_vs_GCWB2_07242017.bam	gnl|CeBiTec|chromosome	Fwd	879426	879623	198	1910.65	6.44891	942.861	6.79445	-8.21079	10.3904	-1.01894	'b'	0.7	0.7	0.7	0.00337526
2693	GCWB2_10275	argC	1.2.1.38	N-acetyl-gamma-glutamyl-phosphate reductase	CDS	CWB2plusFruc_vs_GCWB2_07242017.bam	gnl|CeBiTec|chromosome	Fwd	2270979	2272016	1038	83.9789	146.346	108.702	6.7926	0.801282	6.5781	0.372285	'b'	0.7	0.7	0.7	1.74265
2305	GCWB2_12235	yhdG3		putative amino acid permease YhdG	CDS	CWB2plusFruc_vs_GCWB2_07242017.bam	gnl|CeBiTec|chromosome	Fwd	2678628	2680076	1449	219.154	56.0455	11.7821	6.79216	-1.96728	5.66716	-4.21728	'b'	0.7	0.7	0.7	0.255736
1368	GCWB2_17005	GCWB2_17005		hypothetical protein	CDS	CWB2plusFruc_vs_GCWB2_07242017.bam	gnl|CeBiTec|chromosome	Rev	3714475	3714131	345	106.229	115.475	71.6181	6.79124	0.120397	6.44664	-0.568785	'b'	0.7	0.7	0.7	1.08703
3832	GCWB2_04455	purM	6.3.3.1	Phosphoribosylformylglycinamidine cyclo-ligase	CDS	CWB2plusFruc_vs_GCWB2_07242017.bam	gnl|CeBiTec|chromosome	Fwd	957868	958980	1113	298.431	40.9185	328.575	6.78797	-2.86657	8.29067	0.138826	'b'	0.7	0.7	0.7	0.137112
3299	GCWB2_07190	GCWB2_07190		hypothetical protein	CDS	CWB2plusFruc_vs_GCWB2_07242017.bam	gnl|CeBiTec|chromosome	Rev	1563718	1563590	129	1320.94	9.23845	406.707	6.7875	-7.1597	9.5176	-1.6995	'b'	0.7	0.7	0.7	0.00699385
3458	GCWB2_06375	echA6	4.2.1.17	putative enoyl-CoA hydratase echA8	CDS	CWB2plusFruc_vs_GCWB2_07242017.bam	gnl|CeBiTec|chromosome	Fwd	1379918	1380730	813	57.6124	211.087	27.7112	6.785	1.87338	5.32035	-1.05591	'b'	0.7	0.7	0.7	3.66391
2773	GCWB2_09870	gltB3	1.4.1.13	Glutamate synthase [NADPH] large chain	CDS	CWB2plusFruc_vs_GCWB2_07242017.bam	gnl|CeBiTec|chromosome	Fwd	2146077	2150648	4572	68.9412	175.399	45.9147	6.7809	1.34721	5.81409	-0.586412	'b'	0.7	0.7	0.7	2.54419
1217	GCWB2_17765	GCWB2_17765		hypothetical protein	CDS	CWB2plusFruc_vs_GCWB2_07242017.bam	gnl|CeBiTec|chromosome	Rev	3868410	3867316	1095	80.7803	149.417	57.4535	6.77957	0.887267	6.09013	-0.49161	'b'	0.7	0.7	0.7	1.84967
1644	GCWB2_15590	ileS	6.1.1.5	Isoleucine--tRNA ligase	CDS	CWB2plusFruc_vs_GCWB2_07242017.bam	gnl|CeBiTec|chromosome	Rev	3416101	3412898	3204	100.515	120.01	117.205	6.77914	0.255748	6.76208	0.221622	'b'	0.7	0.7	0.7	1.19395
3087	GCWB2_08265	GCWB2_08265		hypothetical protein	CDS	CWB2plusFruc_vs_GCWB2_07242017.bam	gnl|CeBiTec|chromosome	Fwd	1788076	1788651	576	93.5078	128.575	101.379	6.77674	0.459455	6.60532	0.116606	'b'	0.7	0.7	0.7	1.37502
2958	GCWB2_08910	cfiB	6.4.1.7	2-oxoglutarate carboxylase small subunit	CDS	CWB2plusFruc_vs_GCWB2_07242017.bam	gnl|CeBiTec|chromosome	Fwd	1930761	1934150	3390	298.337	40.1271	178.004	6.77365	-2.89429	7.84828	-0.745028	'b'	0.7	0.7	0.7	0.134503
4453	GCWB2_01320	GCWB2_01320		hypothetical protein	CDS	CWB2plusFruc_vs_GCWB2_07242017.bam	gnl|CeBiTec|chromosome	Rev	300326	299856	471	128.352	93.2587	150.686	6.77357	-0.460798	7.11968	0.231437	'b'	0.7	0.7	0.7	0.726584
4335	GCWB2_01920	GCWB2_01920		mce related protein	CDS	CWB2plusFruc_vs_GCWB2_07242017.bam	gnl|CeBiTec|chromosome	Fwd	426132	427112	981	132.677	90.202	43.7051	6.77343	-0.556682	6.25075	-1.60204	'b'	0.7	0.7	0.7	0.679864
3496	GCWB2_06180	paaZ1		Bifunctional protein PaaZ	CDS	CWB2plusFruc_vs_GCWB2_07242017.bam	gnl|CeBiTec|chromosome	Fwd	1341739	1342191	453	61.5279	194.211	39.8961	6.77232	1.65831	5.63067	-0.624994	'b'	0.7	0.7	0.7	3.15646
874	GCWB2_19510	GCWB2_19510		hypothetical protein	CDS	CWB2plusFruc_vs_GCWB2_07242017.bam	gnl|CeBiTec|chromosome	Rev	4273175	4272906	270	177.6	67.1547	99.1669	6.77095	-1.40307	7.05214	-0.840704	'b'	0.7	0.7	0.7	0.378123
2000	GCWB2_13765	GCWB2_13765		Putative bifunctional phosphatase/peptidyl-prolyl cis-trans isomerase	CDS	CWB2plusFruc_vs_GCWB2_07242017.bam	gnl|CeBiTec|chromosome	Fwd	3024123	3025043	921	234.665	50.6502	228.025	6.76848	-2.21196	7.85375	-0.0414159	'b'	0.7	0.7	0.7	0.21584
1327	GCWB2_17215	rlmAII	2.1.1.188	23S rRNA (guanine(748)-N(1))-methyltransferase	CDS	CWB2plusFruc_vs_GCWB2_07242017.bam	gnl|CeBiTec|chromosome	Rev	3757816	3756914	903	148.025	79.9408	183.376	6.76528	-0.888835	7.36418	0.308963	'b'	0.7	0.7	0.7	0.54005
2388	GCWB2_11820	fgd5	1.1.98.2	F420-dependent glucose-6-phosphate dehydrogenase	CDS	CWB2plusFruc_vs_GCWB2_07242017.bam	gnl|CeBiTec|chromosome	Rev	2593865	2593029	837	69.3623	170.455	63.8781	6.76466	1.29716	6.05666	-0.118832	'b'	0.7	0.7	0.7	2.45745
1693	GCWB2_15340	orn	3.1.-.-	Oligoribonuclease	CDS	CWB2plusFruc_vs_GCWB2_07242017.bam	gnl|CeBiTec|chromosome	Fwd	3354207	3354791	585	176.527	66.7909	185.379	6.76266	-1.40216	7.49904	0.0705923	'b'	0.7	0.7	0.7	0.378361
204	GCWB2_22870	lcfB21	6.2.1.3	Long-chain-fatty-acid--CoA ligase	CDS	CWB2plusFruc_vs_GCWB2_07242017.bam	gnl|CeBiTec|chromosome	Rev	5005786	5004140	1647	435.734	27.0314	105.803	6.76193	-4.01074	7.74627	-2.04207	'b'	0.7	0.7	0.7	0.0620364
3253	GCWB2_07425	acoR2		Acetoin dehydrogenase operon transcriptional activator AcoR	CDS	CWB2plusFruc_vs_GCWB2_07242017.bam	gnl|CeBiTec|chromosome	Rev	1611113	1609866	1248	175.031	67.1865	182.134	6.76078	-1.38137	7.48016	0.0573852	'b'	0.7	0.7	0.7	0.383855
2713	GCWB2_10175	uvrB		UvrABC system protein B	CDS	CWB2plusFruc_vs_GCWB2_07242017.bam	gnl|CeBiTec|chromosome	Fwd	2213084	2215216	2133	93.8985	125.194	105.732	6.76053	0.414993	6.63865	0.171234	'b'	0.7	0.7	0.7	1.33329
33	GCWB2_23725	cocE2	3.1.1.84	Cocaine esterase	CDS	CWB2plusFruc_vs_GCWB2_07242017.bam	gnl|CeBiTec|chromosome	Rev	5191322	5189277	2046	212.816	55.1694	124.347	6.75963	-1.94767	7.34585	-0.775234	'b'	0.7	0.7	0.7	0.259235
89	GCWB2_23445	GCWB2_23445		Transposase	CDS	CWB2plusFruc_vs_GCWB2_07242017.bam	gnl|CeBiTec|chromosome	Fwd	5130534	5130824	291	128.296	91.2688	91.3677	6.75769	-0.491283	6.75847	-0.489719	'b'	0.7	0.7	0.7	0.711392
4216	GCWB2_02520	pdg		Ultraviolet N-glycosylase/AP lyase	CDS	CWB2plusFruc_vs_GCWB2_07242017.bam	gnl|CeBiTec|chromosome	Fwd	551060	551863	804	121.414	96.4017	136.17	6.75739	-0.332804	7.00652	0.165471	'b'	0.7	0.7	0.7	0.793992
4040	GCWB2_03410	GCWB2_03410		Polyphosphate kinase 2 (PPK2)	CDS	CWB2plusFruc_vs_GCWB2_07242017.bam	gnl|CeBiTec|chromosome	Fwd	735581	736531	951	188.455	61.9421	145.385	6.75546	-1.60523	7.37091	-0.374341	'b'	0.7	0.7	0.7	0.328684
174	GCWB2_23020	plsC4	2.3.1.51	1-acyl-sn-glycerol-3-phosphate acyltransferase	CDS	CWB2plusFruc_vs_GCWB2_07242017.bam	gnl|CeBiTec|chromosome	Fwd	5036762	5038249	1488	124.098	93.8213	60.8075	6.75359	-0.403497	6.44076	-1.02916	'b'	0.7	0.7	0.7	0.756024
1069	GCWB2_18535	mtrB	2.7.13.3	Sensor histidine kinase MtrB	CDS	CWB2plusFruc_vs_GCWB2_07242017.bam	gnl|CeBiTec|chromosome	Rev	4036899	4035229	1671	155.602	74.7843	152.941	6.75319	-1.05706	7.26928	-0.0248873	'b'	0.7	0.7	0.7	0.480611
4557	GCWB2_00775	GCWB2_00775		hypothetical protein	CDS	CWB2plusFruc_vs_GCWB2_07242017.bam	gnl|CeBiTec|chromosome	Rev	170191	169805	387	56.422	206.105	26.268	6.75271	1.86905	5.26671	-1.10295	'b'	0.7	0.7	0.7	3.65292
1243	GCWB2_17635	ychF		Ribosome-binding ATPase YchF	CDS	CWB2plusFruc_vs_GCWB2_07242017.bam	gnl|CeBiTec|chromosome	Rev	3841748	3840648	1101	150.803	77.0847	196.216	6.75245	-0.968148	7.42641	0.379775	'b'	0.7	0.7	0.7	0.511162
1807	GCWB2_14755	GCWB2_14755		hypothetical protein	CDS	CWB2plusFruc_vs_GCWB2_07242017.bam	gnl|CeBiTec|chromosome	Fwd	3233025	3233447	423	197.371	58.7629	138.999	6.7508	-1.74793	7.37185	-0.505835	'b'	0.7	0.7	0.7	0.297728
2099	GCWB2_13270	inhA1	1.3.1.9	Enoyl-[acyl-carrier-protein] reductase [NADH]	CDS	CWB2plusFruc_vs_GCWB2_07242017.bam	gnl|CeBiTec|chromosome	Rev	2915565	2914726	840	423.658	27.3618	272.591	6.75042	-3.95266	8.40868	-0.636161	'b'	0.7	0.7	0.7	0.0645846
1337	GCWB2_17165	manA	5.3.1.8	Mannose-6-phosphate isomerase	CDS	CWB2plusFruc_vs_GCWB2_07242017.bam	gnl|CeBiTec|chromosome	Rev	3747272	3745977	1296	111.727	103.714	92.9798	6.75015	-0.107366	6.67134	-0.264989	'b'	0.7	0.7	0.7	0.928281
4742	GCWB2_24105	GCWB2_24105		hypothetical protein	CDS	CWB2plusFruc_vs_GCWB2_07242017.bam	gnl|CeBiTec|pGCWB2	Fwd	40425	41318	894	45.1131	256.424	130.364	6.74893	2.50691	6.26094	1.53093	'b'	0.7	0.7	0.7	5.68403
1831	GCWB2_14635	GCWB2_14635		hypothetical protein	CDS	CWB2plusFruc_vs_GCWB2_07242017.bam	gnl|CeBiTec|chromosome	Rev	3204687	3203677	1011	31.0838	371.151	40.6368	6.74698	3.57777	5.1514	0.386621	'b'	0.7	0.7	0.7	11.9403
661	GCWB2_20580	GCWB2_20580		putative HTH-type transcriptional regulator	CDS	CWB2plusFruc_vs_GCWB2_07242017.bam	gnl|CeBiTec|chromosome	Fwd	4514271	4514636	366	148.914	77.4504	49.3796	6.74677	-0.943139	6.42209	-1.5925	'b'	0.7	0.7	0.7	0.5201
1901	GCWB2_14285	glnQ2	3.6.3.-	Glutamine transport ATP-binding protein GlnQ	CDS	CWB2plusFruc_vs_GCWB2_07242017.bam	gnl|CeBiTec|chromosome	Fwd	3134962	3135735	774	361.433	31.7847	189.241	6.74392	-3.50733	8.03083	-0.933503	'b'	0.7	0.7	0.7	0.0879407
1014	GCWB2_18810	GCWB2_18810		Polyketide cyclase / dehydrase and lipid transport	CDS	CWB2plusFruc_vs_GCWB2_07242017.bam	gnl|CeBiTec|chromosome	Fwd	4081771	4082226	456	95.3934	120.035	67.0644	6.74156	0.33149	6.32165	-0.508343	'b'	0.7	0.7	0.7	1.25831
3155	GCWB2_07920	GCWB2_07920		DinB superfamily protein	CDS	CWB2plusFruc_vs_GCWB2_07242017.bam	gnl|CeBiTec|chromosome	Fwd	1716442	1716945	504	152.739	74.8228	104.877	6.74016	-1.02952	6.98374	-0.542365	'b'	0.7	0.7	0.7	0.489875
231	GCWB2_22735	tam	2.1.1.144	Trans-aconitate 2-methyltransferase	CDS	CWB2plusFruc_vs_GCWB2_07242017.bam	gnl|CeBiTec|chromosome	Fwd	4975240	4976007	768	142.715	80.027	98.8668	6.7397	-0.834574	6.8922	-0.529575	'b'	0.7	0.7	0.7	0.560749
1	GCWB2_23885	GCWB2_23885		hypothetical protein	CDS	CWB2plusFruc_vs_GCWB2_07242017.bam	gnl|CeBiTec|chromosome	Fwd	5226816	5227001	186	98.5191	115.789	113.985	6.73884	0.233026	6.72752	0.210369	'b'	0.7	0.7	0.7	1.1753
4228	GCWB2_02460	pbpG		Penicillin-binding protein 2D	CDS	CWB2plusFruc_vs_GCWB2_07242017.bam	gnl|CeBiTec|chromosome	Rev	541125	538675	2451	279.315	40.8089	164.297	6.73828	-2.77494	7.74296	-0.765588	'b'	0.7	0.7	0.7	0.146103
4337	GCWB2_01910	GCWB2_01910		mce related protein	CDS	CWB2plusFruc_vs_GCWB2_07242017.bam	gnl|CeBiTec|chromosome	Fwd	424037	425032	996	124.488	91.493	43.5962	6.73773	-0.444277	6.203	-1.51374	'b'	0.7	0.7	0.7	0.734952
4560	GCWB2_00760	GCWB2_00760		hypothetical protein	CDS	CWB2plusFruc_vs_GCWB2_07242017.bam	gnl|CeBiTec|chromosome	Rev	168052	167300	753	18.9907	599.723	4.89339	6.73769	4.98093	3.26903	-1.95639	'b'	0.7	0.7	0.7	31.5798
710	GCWB2_20335	GCWB2_20335		hypothetical protein	CDS	CWB2plusFruc_vs_GCWB2_07242017.bam	gnl|CeBiTec|chromosome	Rev	4459910	4459464	447	208.804	54.2748	160.178	6.73411	-1.94379	7.51477	-0.38247	'b'	0.7	0.7	0.7	0.259932
1774	GCWB2_14920	ffh		Signal recognition particle protein	CDS	CWB2plusFruc_vs_GCWB2_07242017.bam	gnl|CeBiTec|chromosome	Rev	3262574	3261015	1560	158.303	71.4837	150.677	6.73305	-1.147	7.27093	-0.0712359	'b'	0.7	0.7	0.7	0.451562
837	GCWB2_19695	GCWB2_19695	2.3.1.20	Putative diacylglycerol O-acyltransferase	CDS	CWB2plusFruc_vs_GCWB2_07242017.bam	gnl|CeBiTec|chromosome	Rev	4330648	4329248	1401	237.022	47.5756	75.7647	6.73051	-2.31673	7.06617	-1.64543	'b'	0.7	0.7	0.7	0.200722
4674	GCWB2_00355	cadI		Cadmium-induced protein CadI	CDS	CWB2plusFruc_vs_GCWB2_07242017.bam	gnl|CeBiTec|chromosome	Fwd	75858	76349	492	47.6875	235.653	40.7729	6.72803	2.30498	5.46254	-0.226003	'b'	0.7	0.7	0.7	4.9416
3833	GCWB2_04450	purF	2.4.2.14	Amidophosphoribosyltransferase precursor	CDS	CWB2plusFruc_vs_GCWB2_07242017.bam	gnl|CeBiTec|chromosome	Fwd	956180	957784	1605	197.933	56.7505	226.373	6.72771	-1.80231	7.72571	0.19369	'b'	0.7	0.7	0.7	0.286715
2772	GCWB2_09875	gltB4	1.4.1.13	Glutamate synthase [NADPH] small chain	CDS	CWB2plusFruc_vs_GCWB2_07242017.bam	gnl|CeBiTec|chromosome	Fwd	2150641	2152146	1506	66.0694	169.827	40.1749	6.72692	1.36201	5.68707	-0.717689	'b'	0.7	0.7	0.7	2.57044
850	GCWB2_19630	GCWB2_19630		hypothetical protein	CDS	CWB2plusFruc_vs_GCWB2_07242017.bam	gnl|CeBiTec|chromosome	Rev	4299291	4298308	984	644.304	17.3885	282.236	6.72583	-5.21154	8.73618	-1.19084	'b'	0.7	0.7	0.7	0.026988
4332	GCWB2_01935	GCWB2_01935		hypothetical protein	CDS	CWB2plusFruc_vs_GCWB2_07242017.bam	gnl|CeBiTec|chromosome	Fwd	428839	429690	852	114.976	97.4149	36.4754	6.72563	-0.239114	6.01702	-1.65633	'b'	0.7	0.7	0.7	0.847266
1840	GCWB2_14590	devR3		Transcriptional regulatory protein DevR (DosR)	CDS	CWB2plusFruc_vs_GCWB2_07242017.bam	gnl|CeBiTec|chromosome	Fwd	3193273	3193938	666	141.429	79.1183	114.303	6.72494	-0.837993	6.99033	-0.307208	'b'	0.7	0.7	0.7	0.559421
1405	GCWB2_16820	ilvB2	2.2.1.6	Acetolactate synthase large subunit IlvB1	CDS	CWB2plusFruc_vs_GCWB2_07242017.bam	gnl|CeBiTec|chromosome	Rev	3676015	3674036	1980	270.66	41.2731	218.223	6.72373	-2.71321	7.925	-0.310682	'b'	0.7	0.7	0.7	0.15249
2237	GCWB2_12575	GCWB2_12575		Glyoxalase/Bleomycin resistance protein/Dioxygenase superfamily protein	CDS	CWB2plusFruc_vs_GCWB2_07242017.bam	gnl|CeBiTec|chromosome	Rev	2748222	2747827	396	121.091	92.2195	95.3631	6.72347	-0.39295	6.74765	-0.344591	'b'	0.7	0.7	0.7	0.761571
2510	GCWB2_11210	GCWB2_11210		hypothetical protein	CDS	CWB2plusFruc_vs_GCWB2_07242017.bam	gnl|CeBiTec|chromosome	Rev	2469454	2468423	1032	41.6527	268.08	20.9969	6.72343	2.68618	4.88622	-0.988234	'b'	0.7	0.7	0.7	6.43607
3149	GCWB2_07950	GCWB2_07950		hypothetical protein	CDS	CWB2plusFruc_vs_GCWB2_07242017.bam	gnl|CeBiTec|chromosome	Fwd	1720816	1721226	411	215.426	51.7796	160.396	6.72268	-2.05674	7.53827	-0.425551	'b'	0.7	0.7	0.7	0.240359
3490	GCWB2_06210	ppdK3	2.7.9.1	Pyruvate, phosphate dikinase	CDS	CWB2plusFruc_vs_GCWB2_07242017.bam	gnl|CeBiTec|chromosome	Rev	1349255	1347657	1599	113.074	98.3018	20.529	6.72013	-0.201976	5.59036	-2.46153	'b'	0.7	0.7	0.7	0.869359
1891	GCWB2_14335	pgsA3	2.7.8.5	Putative CDP-diacylglycerol--glycerol-3-phosphate 3-phosphatidyl-transferase 2	CDS	CWB2plusFruc_vs_GCWB2_07242017.bam	gnl|CeBiTec|chromosome	Rev	3143654	3142944	711	213.891	51.8417	296.544	6.71839	-2.04469	7.97642	0.471371	'b'	0.7	0.7	0.7	0.242374
3018	GCWB2_08610	GCWB2_08610		hypothetical protein	CDS	CWB2plusFruc_vs_GCWB2_07242017.bam	gnl|CeBiTec|chromosome	Fwd	1863145	1863426	282	98.9892	111.69	144.659	6.71628	0.174153	6.90286	0.547313	'b'	0.7	0.7	0.7	1.1283
3591	GCWB2_05685	GCWB2_05685		O-Antigen ligase	CDS	CWB2plusFruc_vs_GCWB2_07242017.bam	gnl|CeBiTec|chromosome	Fwd	1234154	1235485	1332	44.2287	249.881	17.7563	6.716	2.49819	4.80859	-1.31665	'b'	0.7	0.7	0.7	5.64975
2596	GCWB2_10780	ureA	3.5.1.5	Urease subunit gamma	CDS	CWB2plusFruc_vs_GCWB2_07242017.bam	gnl|CeBiTec|chromosome	Fwd	2382896	2383198	303	117.845	93.554	121.207	6.71424	-0.333026	6.90104	0.0405752	'b'	0.7	0.7	0.7	0.79387
3205	GCWB2_07665	prs	2.7.6.1	Ribose-phosphate pyrophosphokinase	CDS	CWB2plusFruc_vs_GCWB2_07242017.bam	gnl|CeBiTec|chromosome	Rev	1663759	1662782	978	460.101	23.9362	359.119	6.71346	-4.26469	8.66706	-0.357491	'b'	0.7	0.7	0.7	0.0520237
4431	GCWB2_01430	nuoJ	1.6.5.11	NADH-quinone oxidoreductase subunit J	CDS	CWB2plusFruc_vs_GCWB2_07242017.bam	gnl|CeBiTec|chromosome	Rev	324866	324051	816	157.091	70.0513	78.5931	6.7129	-1.16512	6.79589	-0.999125	'b'	0.7	0.7	0.7	0.445929
507	GCWB2_21350	GCWB2_21350		Transposase, Mutator family	CDS	CWB2plusFruc_vs_GCWB2_07242017.bam	gnl|CeBiTec|chromosome	Rev	4672771	4672139	633	65.4728	167.965	43.1112	6.71242	1.35919	5.73141	-0.602832	'b'	0.7	0.7	0.7	2.56542
3965	GCWB2_03790	GCWB2_03790	3.-.-.-	HIT-like protein	CDS	CWB2plusFruc_vs_GCWB2_07242017.bam	gnl|CeBiTec|chromosome	Fwd	814348	814773	426	225.73	48.5576	135.122	6.71004	-2.21683	7.44829	-0.740332	'b'	0.7	0.7	0.7	0.215113
493	GCWB2_21420	GCWB2_21420		Transposase	CDS	CWB2plusFruc_vs_GCWB2_07242017.bam	gnl|CeBiTec|chromosome	Fwd	4685070	4685360	291	131.533	82.7855	65.6254	6.70529	-0.667973	6.53773	-1.0031	'b'	0.7	0.7	0.7	0.62939
140	GCWB2_23190	GCWB2_23190		hypothetical protein	CDS	CWB2plusFruc_vs_GCWB2_07242017.bam	gnl|CeBiTec|chromosome	Fwd	5075594	5076019	426	453.872	23.7792	116.374	6.69889	-4.25451	7.84439	-1.96351	'b'	0.7	0.7	0.7	0.0523919
1627	GCWB2_15675	GCWB2_15675		hypothetical protein	CDS	CWB2plusFruc_vs_GCWB2_07242017.bam	gnl|CeBiTec|chromosome	Rev	3436300	3435395	906	340.53	31.6637	142.697	6.6982	-3.42688	7.78422	-1.25483	'b'	0.7	0.7	0.7	0.0929837
2002	GCWB2_13755	hisS	6.1.1.21	Histidine--tRNA ligase	CDS	CWB2plusFruc_vs_GCWB2_07242017.bam	gnl|CeBiTec|chromosome	Rev	3023161	3021896	1266	85.4935	125.638	86.7618	6.69543	0.555383	6.42836	0.0212453	'b'	0.7	0.7	0.7	1.46956
1835	GCWB2_14615	clpB1		Chaperone protein ClpB	CDS	CWB2plusFruc_vs_GCWB2_07242017.bam	gnl|CeBiTec|chromosome	Fwd	3198578	3201211	2634	95.8203	112.047	50.5365	6.69511	0.225695	6.12076	-0.923006	'b'	0.7	0.7	0.7	1.16934
2320	GCWB2_12160	GCWB2_12160		hypothetical protein	CDS	CWB2plusFruc_vs_GCWB2_07242017.bam	gnl|CeBiTec|chromosome	Fwd	2662182	2663450	1269	77.1266	138.925	16.4122	6.69366	0.849002	5.15293	-2.23246	'b'	0.7	0.7	0.7	1.80125
1322	GCWB2_17240	GCWB2_17240	6.2.1.3	Long-chain-fatty-acid--CoA ligase FadD17	CDS	CWB2plusFruc_vs_GCWB2_07242017.bam	gnl|CeBiTec|chromosome	Rev	3762448	3760622	1827	270.947	39.4411	109.924	6.69175	-2.78024	7.43112	-1.3015	'b'	0.7	0.7	0.7	0.145568
2132	GCWB2_13100	GCWB2_13100		transcriptional regulator SlyA	CDS	CWB2plusFruc_vs_GCWB2_07242017.bam	gnl|CeBiTec|chromosome	Rev	2880632	2880180	453	8.69519	1226.34	20.0771	6.69018	7.13992	3.72385	1.20726	'b'	0.7	0.7	0.7	141.036
4538	GCWB2_00870	plsC2	2.3.1.-	1-acyl-sn-glycerol-3-phosphate acyltransferase	CDS	CWB2plusFruc_vs_GCWB2_07242017.bam	gnl|CeBiTec|chromosome	Fwd	189099	189926	828	73.7876	144.138	87.1733	6.68831	0.966	6.32556	0.240509	'b'	0.7	0.7	0.7	1.95342
2151	GCWB2_13005	GCWB2_13005		hypothetical protein	CDS	CWB2plusFruc_vs_GCWB2_07242017.bam	gnl|CeBiTec|chromosome	Rev	2859326	2858334	993	146.854	72.3525	105.604	6.6876	-1.02126	6.96038	-0.475711	'b'	0.7	0.7	0.7	0.492684
4758	GCWB2_00155	pbpA1		Penicillin-binding protein A	CDS	CWB2plusFruc_vs_GCWB2_07242017.bam	gnl|CeBiTec|chromosome	Rev	32983	31484	1500	210.333	50.3944	135.923	6.68586	-2.06134	7.40159	-0.62988	'b'	0.7	0.7	0.7	0.239594
3206	GCWB2_07660	pchR		Regulatory protein PchR	CDS	CWB2plusFruc_vs_GCWB2_07242017.bam	gnl|CeBiTec|chromosome	Fwd	1661656	1662702	1047	199.555	53.0918	40.1417	6.68553	-1.91023	6.48384	-2.31361	'b'	0.7	0.7	0.7	0.266051
1838	GCWB2_14600	GCWB2_14600		heat shock protein GrpE	CDS	CWB2plusFruc_vs_GCWB2_07242017.bam	gnl|CeBiTec|chromosome	Fwd	3196816	3197361	546	82.8058	127.689	44.8764	6.68407	0.624825	5.92977	-0.883776	'b'	0.7	0.7	0.7	1.54202
3749	GCWB2_04875	GCWB2_04875		hypothetical protein	CDS	CWB2plusFruc_vs_GCWB2_07242017.bam	gnl|CeBiTec|chromosome	Fwd	1047584	1048228	645	83.3055	126.765	76.4552	6.68317	0.60567	6.31844	-0.123796	'b'	0.7	0.7	0.7	1.52168
751	GCWB2_20130	GCWB2_20130		hypothetical protein	CDS	CWB2plusFruc_vs_GCWB2_07242017.bam	gnl|CeBiTec|chromosome	Rev	4419500	4418316	1185	224.875	46.3342	205.928	6.67349	-2.27897	7.74949	-0.126984	'b'	0.7	0.7	0.7	0.206045
4580	GCWB2_00660	GCWB2_00660		hypothetical protein	CDS	CWB2plusFruc_vs_GCWB2_07242017.bam	gnl|CeBiTec|chromosome	Fwd	147595	148107	513	60.8415	170.583	180.051	6.67066	1.48735	6.70962	1.56528	'b'	0.7	0.7	0.7	2.80373
1456	GCWB2_16550	GCWB2_16550		hypothetical protein	CDS	CWB2plusFruc_vs_GCWB2_07242017.bam	gnl|CeBiTec|chromosome	Rev	3621568	3620414	1155	103.199	100.456	108.598	6.66985	-0.0388743	6.72607	0.0735602	'b'	0.7	0.7	0.7	0.973414
3375	GCWB2_06810	pgi	5.3.1.9	Glucose-6-phosphate isomerase	CDS	CWB2plusFruc_vs_GCWB2_07242017.bam	gnl|CeBiTec|chromosome	Rev	1476161	1474464	1698	152.7	67.529	92.1826	6.66599	-1.17712	6.89049	-0.728129	'b'	0.7	0.7	0.7	0.442235
4149	GCWB2_02865	GCWB2_02865		hypothetical protein	CDS	CWB2plusFruc_vs_GCWB2_07242017.bam	gnl|CeBiTec|chromosome	Fwd	616966	617460	495	242.355	42.4769	195.298	6.66479	-2.51237	7.76526	-0.311444	'b'	0.7	0.7	0.7	0.175267
2683	GCWB2_10325	tyrS	6.1.1.1	Tyrosine--tRNA ligase	CDS	CWB2plusFruc_vs_GCWB2_07242017.bam	gnl|CeBiTec|chromosome	Fwd	2283039	2284370	1332	98.293	104.554	121.149	6.66356	0.0890837	6.76983	0.301621	'b'	0.7	0.7	0.7	1.06369
4770	GCWB2_24025	csgA		C-factor	CDS	CWB2plusFruc_vs_GCWB2_07242017.bam	gnl|CeBiTec|pGCWB2	Rev	26371	25673	699	81.7087	125.557	6662.16	6.66231	0.619785	9.5271	6.34936	'b'	0.7	0.7	0.7	1.53665
388	GCWB2_21950	GCWB2_21950		hypothetical protein	CDS	CWB2plusFruc_vs_GCWB2_07242017.bam	gnl|CeBiTec|chromosome	Rev	4800728	4800447	282	123.281	83.0126	140.281	6.66053	-0.570549	7.03899	0.186373	'b'	0.7	0.7	0.7	0.673361
1812	GCWB2_14730	rip1	3.4.24.-	Zinc metalloprotease Rip1	CDS	CWB2plusFruc_vs_GCWB2_07242017.bam	gnl|CeBiTec|chromosome	Rev	3229191	3227965	1227	116.265	87.9701	137.408	6.66011	-0.402334	6.9818	0.241046	'b'	0.7	0.7	0.7	0.756633
379	GCWB2_21995	GCWB2_21995		PAP2 superfamily protein	CDS	CWB2plusFruc_vs_GCWB2_07242017.bam	gnl|CeBiTec|chromosome	Rev	4811562	4810285	1278	170.051	60.0809	159.666	6.65933	-1.50099	7.36437	-0.0909121	'b'	0.7	0.7	0.7	0.35331
2669	GCWB2_10410	scpB		Segregation and condensation protein B	CDS	CWB2plusFruc_vs_GCWB2_07242017.bam	gnl|CeBiTec|chromosome	Fwd	2304401	2305105	705	89.3332	114.105	64.1448	6.65767	0.353088	6.24219	-0.477865	'b'	0.7	0.7	0.7	1.27729
302	GCWB2_22380	drrA8	3.6.3.-	Daunorubicin/doxorubicin resistance ATP-binding protein DrrA	CDS	CWB2plusFruc_vs_GCWB2_07242017.bam	gnl|CeBiTec|chromosome	Fwd	4896811	4897827	1017	157.449	64.6604	72.15	6.65678	-1.28393	6.73583	-1.12581	'b'	0.7	0.7	0.7	0.410675
4386	GCWB2_01665	eamA1		putative amino-acid metabolite efflux pump	CDS	CWB2plusFruc_vs_GCWB2_07242017.bam	gnl|CeBiTec|chromosome	Rev	375945	374962	984	206.762	49.1376	59.401	6.65529	-2.07307	6.79212	-1.79941	'b'	0.7	0.7	0.7	0.237653
717	GCWB2_20300	purA	6.3.4.4	Adenylosuccinate synthetase	CDS	CWB2plusFruc_vs_GCWB2_07242017.bam	gnl|CeBiTec|chromosome	Rev	4454686	4453400	1287	442.182	22.8854	373.444	6.65243	-4.27214	8.66662	-0.243747	'b'	0.7	0.7	0.7	0.0517555
256	GCWB2_22610	copZ1		Copper chaperone CopZ	CDS	CWB2plusFruc_vs_GCWB2_07242017.bam	gnl|CeBiTec|chromosome	Rev	4947147	4946941	207	38.0572	265.247	25.8877	6.65064	2.80109	4.97215	-0.555904	'b'	0.7	0.7	0.7	6.96968
3566	GCWB2_05830	GCWB2_05830		hypothetical protein	CDS	CWB2plusFruc_vs_GCWB2_07242017.bam	gnl|CeBiTec|chromosome	Rev	1267062	1266145	918	39.2698	255.841	29.615	6.64723	2.70375	5.0918	-0.407094	'b'	0.7	0.7	0.7	6.51494
4	GCWB2_23870	GCWB2_23870		Putative membrane protein insertion efficiency factor	CDS	CWB2plusFruc_vs_GCWB2_07242017.bam	gnl|CeBiTec|chromosome	Rev	5225954	5225475	480	145.836	68.5439	349.418	6.64358	-1.08925	7.81851	1.2606	'b'	0.7	0.7	0.7	0.470005
4432	GCWB2_01425	GCWB2_01425	1.6.5.11	NADH-quinone oxidoreductase subunit 11	CDS	CWB2plusFruc_vs_GCWB2_07242017.bam	gnl|CeBiTec|chromosome	Rev	324054	323755	300	127.159	78.4575	74.5986	6.64216	-0.696647	6.60578	-0.76941	'b'	0.7	0.7	0.7	0.617005
1956	GCWB2_14010	GCWB2_14010	1.13.11.49	Chlorite dismutase precursor	CDS	CWB2plusFruc_vs_GCWB2_07242017.bam	gnl|CeBiTec|chromosome	Rev	3074184	3073480	705	180.367	55.3015	227.833	6.64202	-1.70554	7.66331	0.337042	'b'	0.7	0.7	0.7	0.306606
848	GCWB2_19640	GCWB2_19640		MarR family protein	CDS	CWB2plusFruc_vs_GCWB2_07242017.bam	gnl|CeBiTec|chromosome	Fwd	4318574	4319077	504	129.972	76.6807	83.2782	6.64143	-0.761268	6.70096	-0.642192	'b'	0.7	0.7	0.7	0.589978
1988	GCWB2_13825	tesB4	3.1.2.-	Acyl-CoA thioesterase 2	CDS	CWB2plusFruc_vs_GCWB2_07242017.bam	gnl|CeBiTec|chromosome	Rev	3038267	3037413	855	154.933	64.3172	140.768	6.64132	-1.26837	7.20634	-0.138322	'b'	0.7	0.7	0.7	0.415129
3156	GCWB2_07915	dmoA1	1.14.13.131	Dimethyl-sulfide monooxygenase	CDS	CWB2plusFruc_vs_GCWB2_07242017.bam	gnl|CeBiTec|chromosome	Rev	1716373	1714892	1482	33.6275	295.585	4.90323	6.6395	3.13586	3.68265	-2.77784	'b'	0.7	0.7	0.7	8.78998
2900	GCWB2_09200	GCWB2_09200		hypothetical protein	CDS	CWB2plusFruc_vs_GCWB2_07242017.bam	gnl|CeBiTec|chromosome	Rev	1990164	1989112	1053	60.5012	163.946	51.9295	6.63798	1.43818	5.80869	-0.220411	'b'	0.7	0.7	0.7	2.70979
259	GCWB2_22595	ifcA3	1.3.5.4	Fumarate reductase flavoprotein subunit precursor	CDS	CWB2plusFruc_vs_GCWB2_07242017.bam	gnl|CeBiTec|chromosome	Fwd	4942844	4944316	1473	78.7691	125.695	40.0369	6.63667	0.674222	5.81141	-0.976301	'b'	0.7	0.7	0.7	1.59574
4673	GCWB2_24285	GCWB2_24285		hypothetical protein	CDS	CWB2plusFruc_vs_GCWB2_07242017.bam	gnl|CeBiTec|pGCWB2	Fwd	76217	76510	294	196.014	50.3805	122.659	6.6348	-1.96002	7.27666	-0.676306	'b'	0.7	0.7	0.7	0.257025
1484	GCWB2_16410	corC3		Magnesium and cobalt efflux protein CorC	CDS	CWB2plusFruc_vs_GCWB2_07242017.bam	gnl|CeBiTec|chromosome	Rev	3590516	3589089	1428	146.552	67.3614	106.711	6.63456	-1.12142	6.96642	-0.457708	'b'	0.7	0.7	0.7	0.459641
2261	GCWB2_12455	GCWB2_12455		MarR family protein	CDS	CWB2plusFruc_vs_GCWB2_07242017.bam	gnl|CeBiTec|chromosome	Fwd	2721937	2722404	468	106.121	91.1281	92.0422	6.6197	-0.219743	6.6269	-0.205343	'b'	0.7	0.7	0.7	0.858718
491	GCWB2_21430	GCWB2_21430		hypothetical protein	CDS	CWB2plusFruc_vs_GCWB2_07242017.bam	gnl|CeBiTec|chromosome	Fwd	4686288	4686413	126	127.764	75.6673	88.4738	6.61946	-0.755735	6.73226	-0.530153	'b'	0.7	0.7	0.7	0.592245
4587	GCWB2_00625	GCWB2_00625		Stearoyl-CoA 9-desaturase electron transfer partner	CDS	CWB2plusFruc_vs_GCWB2_07242017.bam	gnl|CeBiTec|chromosome	Fwd	139779	140876	1098	97.8725	98.383	34.2825	6.61658	0.0075041	5.85612	-1.51343	'b'	0.7	0.7	0.7	1.00521
3498	GCWB2_06170	lldR		Putative L-lactate dehydrogenase operon regulatory protein	CDS	CWB2plusFruc_vs_GCWB2_07242017.bam	gnl|CeBiTec|chromosome	Fwd	1340720	1341346	627	74.0204	129.929	64.3609	6.61571	0.811725	6.10898	-0.201737	'b'	0.7	0.7	0.7	1.75531
4225	GCWB2_02475	arsA	3.6.3.16	Arsenical pump-driving ATPase	CDS	CWB2plusFruc_vs_GCWB2_07242017.bam	gnl|CeBiTec|chromosome	Rev	544018	542948	1071	319.928	30.0444	206.877	6.61531	-3.41258	8.00712	-0.628976	'b'	0.7	0.7	0.7	0.0939096
2804	GCWB2_09710	GCWB2_09710		hypothetical protein	CDS	CWB2plusFruc_vs_GCWB2_07242017.bam	gnl|CeBiTec|chromosome	Fwd	2115072	2115293	222	423.129	22.6235	415.873	6.61235	-4.22521	8.71248	-0.0249542	'b'	0.7	0.7	0.7	0.0534671
239	GCWB2_22695	lin	3.4.-.-	Linocin-M18	CDS	CWB2plusFruc_vs_GCWB2_07242017.bam	gnl|CeBiTec|chromosome	Fwd	4965914	4966714	801	271.746	35.1768	207.941	6.61133	-2.94956	7.89307	-0.386081	'b'	0.7	0.7	0.7	0.129447
3130	GCWB2_08050	GCWB2_08050		hypothetical protein	CDS	CWB2plusFruc_vs_GCWB2_07242017.bam	gnl|CeBiTec|chromosome	Fwd	1742135	1742695	561	162.252	58.8748	73.3498	6.61084	-1.46251	6.76941	-1.14537	'b'	0.7	0.7	0.7	0.36286
4815	GCWB2_23905	GCWB2_23905		hypothetical protein	CDS	CWB2plusFruc_vs_GCWB2_07242017.bam	gnl|CeBiTec|pGCWB2	Fwd	2594	3973	1380	99.0315	96.2907	73.2445	6.60957	-0.0404907	6.41223	-0.435166	'b'	0.7	0.7	0.7	0.972324
1505	GCWB2_16295	GCWB2_16295		Pyridoxamine 5'-phosphate oxidase	CDS	CWB2plusFruc_vs_GCWB2_07242017.bam	gnl|CeBiTec|chromosome	Rev	3568999	3568574	426	301.711	31.5724	126.495	6.60881	-3.25643	7.60998	-1.25409	'b'	0.7	0.7	0.7	0.104645
903	GCWB2_19365	GCWB2_19365		hypothetical protein	CDS	CWB2plusFruc_vs_GCWB2_07242017.bam	gnl|CeBiTec|chromosome	Fwd	4242003	4242464	462	630.168	15.1089	479.892	6.60846	-5.38227	9.10308	-0.393027	'b'	0.7	0.7	0.7	0.023976
1720	GCWB2_15200	desA5	1.14.19.-	Stearoyl-CoA 9-desaturase	CDS	CWB2plusFruc_vs_GCWB2_07242017.bam	gnl|CeBiTec|chromosome	Fwd	3320547	3321596	1050	29.8477	318.938	37.9072	6.60834	3.41758	5.07197	0.34485	'b'	0.7	0.7	0.7	10.6855
947	GCWB2_19145	GCWB2_19145		Pyridoxamine 5'-phosphate oxidase	CDS	CWB2plusFruc_vs_GCWB2_07242017.bam	gnl|CeBiTec|chromosome	Rev	4198312	4197881	432	118.235	80.3965	90.685	6.60729	-0.556454	6.69415	-0.382721	'b'	0.7	0.7	0.7	0.679972
844	GCWB2_19660	mmsA	1.2.1.27	Methylmalonate-semialdehyde dehydrogenase [acylating]	CDS	CWB2plusFruc_vs_GCWB2_07242017.bam	gnl|CeBiTec|chromosome	Rev	4323785	4322253	1533	41.0549	231.333	26.3603	6.60665	2.49435	5.03989	-0.639184	'b'	0.7	0.7	0.7	5.63473
4334	GCWB2_01925	GCWB2_01925		mce related protein	CDS	CWB2plusFruc_vs_GCWB2_07242017.bam	gnl|CeBiTec|chromosome	Fwd	427109	428065	957	122.225	77.6983	42.4753	6.6066	-0.653578	6.17097	-1.52484	'b'	0.7	0.7	0.7	0.635702
1942	GCWB2_14080	GCWB2_14080		hypothetical protein	CDS	CWB2plusFruc_vs_GCWB2_07242017.bam	gnl|CeBiTec|chromosome	Rev	3089000	3088152	849	210.088	45.0194	170.629	6.60366	-2.22238	7.56478	-0.300131	'b'	0.7	0.7	0.7	0.214288
3649	GCWB2_05395	GCWB2_05395		mce related protein	CDS	CWB2plusFruc_vs_GCWB2_07242017.bam	gnl|CeBiTec|chromosome	Fwd	1163237	1164319	1083	615.531	15.3273	230.327	6.60186	-5.32765	8.55661	-1.41815	'b'	0.7	0.7	0.7	0.024901
2976	GCWB2_08820	glpK	2.7.1.30	Glycerol kinase	CDS	CWB2plusFruc_vs_GCWB2_07242017.bam	gnl|CeBiTec|chromosome	Rev	1906588	1905101	1488	157.446	59.7253	76.1492	6.59949	-1.39845	6.77474	-1.04796	'b'	0.7	0.7	0.7	0.379337
1062	GCWB2_18570	GCWB2_18570		Sodium:neurotransmitter symporter family protein	CDS	CWB2plusFruc_vs_GCWB2_07242017.bam	gnl|CeBiTec|chromosome	Rev	4044276	4042699	1578	218.739	42.401	147.195	6.58955	-2.36704	7.48732	-0.571481	'b'	0.7	0.7	0.7	0.193843
8	GCWB2_23850	rsmG	2.1.1.-	Ribosomal RNA small subunit methyltransferase G	CDS	CWB2plusFruc_vs_GCWB2_07242017.bam	gnl|CeBiTec|chromosome	Rev	5220300	5219599	702	116.367	79.6689	102.007	6.58924	-0.546596	6.76753	-0.190015	'b'	0.7	0.7	0.7	0.684633
1106	GCWB2_18350	GCWB2_18350		hypothetical protein	CDS	CWB2plusFruc_vs_GCWB2_07242017.bam	gnl|CeBiTec|chromosome	Fwd	3992625	3993272	648	86.4216	107.064	34.5075	6.58782	0.309009	5.77108	-1.32448	'b'	0.7	0.7	0.7	1.23886
4646	GCWB2_00415	GCWB2_00415		hypothetical protein	CDS	CWB2plusFruc_vs_GCWB2_07242017.bam	gnl|CeBiTec|chromosome	Rev	87051	86776	276	18.6149	494.407	18.2298	6.58397	4.73117	4.20331	-0.0301613	'b'	0.7	0.7	0.7	26.5597
679	GCWB2_20490	GCWB2_20490		PGAP1-like protein	CDS	CWB2plusFruc_vs_GCWB2_07242017.bam	gnl|CeBiTec|chromosome	Fwd	4492857	4494104	1248	77.3952	118.548	50.29	6.58175	0.61516	5.96319	-0.621972	'b'	0.7	0.7	0.7	1.53173
2892	GCWB2_09240	sadH3	1.-.-.-	Putative oxidoreductase SadH	CDS	CWB2plusFruc_vs_GCWB2_07242017.bam	gnl|CeBiTec|chromosome	Rev	1996595	1995765	831	120.972	75.8039	27.6511	6.58137	-0.674336	5.8539	-2.12927	'b'	0.7	0.7	0.7	0.626621
3330	GCWB2_07035	sdpR1		Transcriptional repressor SdpR	CDS	CWB2plusFruc_vs_GCWB2_07242017.bam	gnl|CeBiTec|chromosome	Fwd	1529112	1529495	384	82.5069	110.952	46.5413	6.58011	0.427344	5.95344	-0.826002	'b'	0.7	0.7	0.7	1.34476
3019	GCWB2_08605	folD		Bifunctional protein FolD protein	CDS	CWB2plusFruc_vs_GCWB2_07242017.bam	gnl|CeBiTec|chromosome	Fwd	1862111	1863025	915	230.589	39.5392	179.203	6.5772	-2.54397	7.66731	-0.363734	'b'	0.7	0.7	0.7	0.17147
524	GCWB2_21265	GCWB2_21265		Transposase	CDS	CWB2plusFruc_vs_GCWB2_07242017.bam	gnl|CeBiTec|chromosome	Rev	4658672	4658475	198	42.8144	212.814	33.2519	6.57674	2.31343	5.23769	-0.364658	'b'	0.7	0.7	0.7	4.97063
3286	GCWB2_07260	GCWB2_07260		hypothetical protein	CDS	CWB2plusFruc_vs_GCWB2_07242017.bam	gnl|CeBiTec|chromosome	Fwd	1576195	1576620	426	36.7842	247.384	77.3634	6.57581	2.7496	5.7373	1.07257	'b'	0.7	0.7	0.7	6.72528
2707	GCWB2_10205	GCWB2_10205		hypothetical protein	CDS	CWB2plusFruc_vs_GCWB2_07242017.bam	gnl|CeBiTec|chromosome	Rev	2254306	2253650	657	110.522	82.2752	79.5213	6.57529	-0.425808	6.55073	-0.474925	'b'	0.7	0.7	0.7	0.744422
1746	GCWB2_15060	valS	6.1.1.9	Valine--tRNA ligase	CDS	CWB2plusFruc_vs_GCWB2_07242017.bam	gnl|CeBiTec|chromosome	Rev	3295949	3293277	2673	187.003	48.5341	211.563	6.57392	-1.94599	7.63593	0.178028	'b'	0.7	0.7	0.7	0.259537
1837	GCWB2_14605	cbpA		Curved DNA-binding protein	CDS	CWB2plusFruc_vs_GCWB2_07242017.bam	gnl|CeBiTec|chromosome	Fwd	3197368	3198270	903	81.0296	111.568	49.5413	6.57108	0.461407	5.98547	-0.709819	'b'	0.7	0.7	0.7	1.37688
3697	GCWB2_05135	GCWB2_05135	1.3.1.-	Putative trans-acting enoyl reductase	CDS	CWB2plusFruc_vs_GCWB2_07242017.bam	gnl|CeBiTec|chromosome	Rev	1117014	1115707	1308	139.31	64.6252	89.9389	6.56809	-1.10813	6.80652	-0.631286	'b'	0.7	0.7	0.7	0.463894
443	GCWB2_21670	sadH6	1.-.-.-	Putative oxidoreductase SadH	CDS	CWB2plusFruc_vs_GCWB2_07242017.bam	gnl|CeBiTec|chromosome	Fwd	4733286	4735067	1782	69.3391	129.647	39.0091	6.56702	0.902849	5.70067	-0.82986	'b'	0.7	0.7	0.7	1.86975
2220	GCWB2_12660	GCWB2_12660		C-5 cytosine-specific DNA methylase	CDS	CWB2plusFruc_vs_GCWB2_07242017.bam	gnl|CeBiTec|chromosome	Fwd	2761371	2762480	1110	114.789	78.0702	107.153	6.56477	-0.556138	6.79318	-0.0993077	'b'	0.7	0.7	0.7	0.680121
1626	GCWB2_15680	rsmH	2.1.1.199	Ribosomal RNA small subunit methyltransferase H	CDS	CWB2plusFruc_vs_GCWB2_07242017.bam	gnl|CeBiTec|chromosome	Rev	3437289	3436303	987	418.947	21.3892	193.229	6.56472	-4.29181	8.1524	-1.11646	'b'	0.7	0.7	0.7	0.0510547
3981	GCWB2_03705	GCWB2_03705		Transglutaminase-like superfamily protein	CDS	CWB2plusFruc_vs_GCWB2_07242017.bam	gnl|CeBiTec|chromosome	Fwd	795732	796604	873	70.0331	127.737	49.5458	6.5635	0.86707	5.88033	-0.499276	'b'	0.7	0.7	0.7	1.82396
386	GCWB2_21960	lipF2	3.1.1.1	Carboxylesterase LipF	CDS	CWB2plusFruc_vs_GCWB2_07242017.bam	gnl|CeBiTec|chromosome	Rev	4802141	4801167	975	173.585	51.5119	114.345	6.56317	-1.75266	7.13837	-0.602248	'b'	0.7	0.7	0.7	0.296754
1715	GCWB2_15225	malL	3.2.1.10	Oligo-1,6-glucosidase 1	CDS	CWB2plusFruc_vs_GCWB2_07242017.bam	gnl|CeBiTec|chromosome	Fwd	3323832	3325865	2034	209.862	42.4791	166.986	6.56099	-2.30461	7.54844	-0.329714	'b'	0.7	0.7	0.7	0.202415
2252	GCWB2_12500	GCWB2_12500		Luciferase-like monooxygenase	CDS	CWB2plusFruc_vs_GCWB2_07242017.bam	gnl|CeBiTec|chromosome	Fwd	2735301	2736167	867	226.763	39.2737	140.023	6.56027	-2.52955	7.47728	-0.695526	'b'	0.7	0.7	0.7	0.173193
1683	GCWB2_15395	GCWB2_15395		hypothetical protein	CDS	CWB2plusFruc_vs_GCWB2_07242017.bam	gnl|CeBiTec|chromosome	Rev	3368316	3367795	522	65.8619	135.19	116.373	6.56011	1.03747	6.45199	0.821236	'b'	0.7	0.7	0.7	2.05263
2256	GCWB2_12480	xylE		D-xylose-proton symporter	CDS	CWB2plusFruc_vs_GCWB2_07242017.bam	gnl|CeBiTec|chromosome	Rev	2730287	2728785	1503	244.181	36.3611	152.253	6.55807	-2.74749	7.59107	-0.681482	'b'	0.7	0.7	0.7	0.14891
693	GCWB2_20420	lysN	2.6.1.39	2-aminoadipate transaminase	CDS	CWB2plusFruc_vs_GCWB2_07242017.bam	gnl|CeBiTec|chromosome	Fwd	4477834	4479075	1242	80.4579	110.074	36.1208	6.55625	0.452167	5.75246	-1.15541	'b'	0.7	0.7	0.7	1.36809
230	GCWB2_22740	GCWB2_22740		hypothetical protein	CDS	CWB2plusFruc_vs_GCWB2_07242017.bam	gnl|CeBiTec|chromosome	Fwd	4976108	4977394	1287	142.914	61.8434	65.3775	6.55478	-1.20846	6.59486	-1.12828	'b'	0.7	0.7	0.7	0.432731
4692	GCWB2_00315	GCWB2_00315		hypothetical protein	CDS	CWB2plusFruc_vs_GCWB2_07242017.bam	gnl|CeBiTec|chromosome	Rev	67331	66372	960	222.546	39.6366	42.4157	6.55336	-2.48919	6.60224	-2.39143	'b'	0.7	0.7	0.7	0.178106
4043	GCWB2_03395	GCWB2_03395		hypothetical protein	CDS	CWB2plusFruc_vs_GCWB2_07242017.bam	gnl|CeBiTec|chromosome	Fwd	733602	734279	678	124.275	70.9381	132.598	6.55294	-0.808908	7.00416	0.0935234	'b'	0.7	0.7	0.7	0.570814
2941	GCWB2_08995	GCWB2_08995		Fe-S metabolism associated domain protein	CDS	CWB2plusFruc_vs_GCWB2_07242017.bam	gnl|CeBiTec|chromosome	Rev	1951843	1951400	444	218.7	40.2621	152.698	6.55208	-2.44146	7.51368	-0.518272	'b'	0.7	0.7	0.7	0.184097
2156	GCWB2_12980	GCWB2_12980		hypothetical protein	CDS	CWB2plusFruc_vs_GCWB2_07242017.bam	gnl|CeBiTec|chromosome	Rev	2853030	2852140	891	312.146	28.1841	150.137	6.55144	-3.46927	7.75811	-1.05594	'b'	0.7	0.7	0.7	0.0902915
4295	GCWB2_02120	GCWB2_02120		putative ABC transporter ATP-binding protein	CDS	CWB2plusFruc_vs_GCWB2_07242017.bam	gnl|CeBiTec|chromosome	Fwd	471279	472295	1017	111.562	78.4295	55.8459	6.54751	-0.508372	6.30254	-0.998316	'b'	0.7	0.7	0.7	0.703015
1493	GCWB2_16365	smtB		HTH-type transcriptional repressor SmtB	CDS	CWB2plusFruc_vs_GCWB2_07242017.bam	gnl|CeBiTec|chromosome	Fwd	3581423	3581794	372	295.672	29.5194	360.269	6.54572	-3.32426	8.35039	0.285077	'b'	0.7	0.7	0.7	0.0998382
47	GCWB2_23655	GCWB2_23655		hypothetical protein	CDS	CWB2plusFruc_vs_GCWB2_07242017.bam	gnl|CeBiTec|chromosome	Fwd	5175983	5176660	678	130.653	66.6692	60.9404	6.54427	-0.97065	6.47946	-1.10027	'b'	0.7	0.7	0.7	0.510276
2264	GCWB2_12440	yhjD2		Inner membrane protein YhjD	CDS	CWB2plusFruc_vs_GCWB2_07242017.bam	gnl|CeBiTec|chromosome	Fwd	2718538	2719551	1014	133.341	65.3134	72.5848	6.54414	-1.02967	6.62029	-0.877381	'b'	0.7	0.7	0.7	0.489822
248	GCWB2_22650	GCWB2_22650		hypothetical protein	CDS	CWB2plusFruc_vs_GCWB2_07242017.bam	gnl|CeBiTec|chromosome	Rev	4955004	4954816	189	49.8368	174.305	19.5454	6.54231	1.80633	4.96395	-1.35038	'b'	0.7	0.7	0.7	3.49751
1850	GCWB2_14540	GCWB2_14540		hypothetical protein	CDS	CWB2plusFruc_vs_GCWB2_07242017.bam	gnl|CeBiTec|chromosome	Rev	3184717	3183707	1011	196.667	44.0363	167.894	6.54012	-2.15899	7.50551	-0.228203	'b'	0.7	0.7	0.7	0.223914
1350	GCWB2_17100	GCWB2_17100		hypothetical protein	CDS	CWB2plusFruc_vs_GCWB2_07242017.bam	gnl|CeBiTec|chromosome	Rev	3733653	3733195	459	81.338	106.083	34.5966	6.53745	0.383186	5.72921	-1.2333	'b'	0.7	0.7	0.7	1.30422
175	GCWB2_23015	plsB	2.3.1.15	Glycerol-3-phosphate acyltransferase	CDS	CWB2plusFruc_vs_GCWB2_07242017.bam	gnl|CeBiTec|chromosome	Fwd	5034399	5036765	2367	148.485	58.0811	67.9775	6.53708	-1.35417	6.65058	-1.12718	'b'	0.7	0.7	0.7	0.391159
2401	GCWB2_11755	GCWB2_11755		hypothetical protein	CDS	CWB2plusFruc_vs_GCWB2_07242017.bam	gnl|CeBiTec|chromosome	Rev	2581794	2581258	537	45.4454	189.432	32.8804	6.5358	2.05948	5.27261	-0.466908	'b'	0.7	0.7	0.7	4.16835
2926	GCWB2_09070	GCWB2_09070		hypothetical protein	CDS	CWB2plusFruc_vs_GCWB2_07242017.bam	gnl|CeBiTec|chromosome	Rev	1964953	1964579	375	181.076	47.4434	93.6706	6.53429	-1.93232	7.02499	-0.950929	'b'	0.7	0.7	0.7	0.262008
4036	GCWB2_03430	kynB2	3.5.1.9	Kynurenine formamidase	CDS	CWB2plusFruc_vs_GCWB2_07242017.bam	gnl|CeBiTec|chromosome	Rev	741216	740437	780	126.906	67.6094	78.5516	6.53339	-0.908466	6.64159	-0.692049	'b'	0.7	0.7	0.7	0.532751
1063	GCWB2_18565	GCWB2_18565		hypothetical protein	CDS	CWB2plusFruc_vs_GCWB2_07242017.bam	gnl|CeBiTec|chromosome	Rev	4042699	4042520	180	266.4	32.1586	122.175	6.53229	-3.05032	7.49513	-1.12465	'b'	0.7	0.7	0.7	0.120715
3700	GCWB2_05120	pleD		Response regulator PleD	CDS	CWB2plusFruc_vs_GCWB2_07242017.bam	gnl|CeBiTec|chromosome	Rev	1113343	1112183	1161	103.256	82.4128	51.7064	6.52744	-0.325285	6.19118	-0.997811	'b'	0.7	0.7	0.7	0.79814
477	GCWB2_21500	GCWB2_21500		hypothetical protein	CDS	CWB2plusFruc_vs_GCWB2_07242017.bam	gnl|CeBiTec|chromosome	Fwd	4697778	4698104	327	109.458	77.5763	109.737	6.52589	-0.496691	6.77607	0.00367084	'b'	0.7	0.7	0.7	0.70873
2210	GCWB2_12710	GCWB2_12710		hypothetical protein	CDS	CWB2plusFruc_vs_GCWB2_07242017.bam	gnl|CeBiTec|chromosome	Fwd	2793595	2794329	735	126.171	67.2898	57.3468	6.52578	-0.906924	6.41044	-1.1376	'b'	0.7	0.7	0.7	0.533321
3021	GCWB2_08595	trmL	2.1.1.207	tRNA (cytidine(34)-2'-O)-methyltransferase	CDS	CWB2plusFruc_vs_GCWB2_07242017.bam	gnl|CeBiTec|chromosome	Rev	1861068	1860604	465	67.7664	125.217	99.1322	6.52539	0.88579	6.35689	0.548784	'b'	0.7	0.7	0.7	1.84778
4609	GCWB2_00515	gerE1		Spore germination protein GerE	CDS	CWB2plusFruc_vs_GCWB2_07242017.bam	gnl|CeBiTec|chromosome	Fwd	110754	113240	2487	580.017	14.6155	511.214	6.52469	-5.31053	9.08887	-0.182167	'b'	0.7	0.7	0.7	0.0251984
4666	GCWB2_00375	arsR		Arsenical resistance operon repressor	CDS	CWB2plusFruc_vs_GCWB2_07242017.bam	gnl|CeBiTec|chromosome	Rev	78771	78409	363	51.8962	162.513	21.3449	6.52098	1.64685	5.05669	-1.28173	'b'	0.7	0.7	0.7	3.13149
1923	GCWB2_14175	GCWB2_14175		PAC2 family protein	CDS	CWB2plusFruc_vs_GCWB2_07242017.bam	gnl|CeBiTec|chromosome	Fwd	3108232	3109209	978	128.093	65.7156	239.779	6.51961	-0.962882	7.4533	0.904515	'b'	0.7	0.7	0.7	0.513031
3888	GCWB2_04175	hsaA1	1.14.14.12	Flavin-dependent monooxygenase, oxygenase subunit HsaA	CDS	CWB2plusFruc_vs_GCWB2_07242017.bam	gnl|CeBiTec|chromosome	Fwd	897033	898217	1185	48.5591	173.268	21.4506	6.51927	1.8352	5.01231	-1.17872	'b'	0.7	0.7	0.7	3.5682
2689	GCWB2_10295	argF	2.1.3.3	Ornithine carbamoyltransferase	CDS	CWB2plusFruc_vs_GCWB2_07242017.bam	gnl|CeBiTec|chromosome	Fwd	2275397	2276320	924	89.2429	94.2463	66.3149	6.51901	0.0786978	6.26546	-0.428405	'b'	0.7	0.7	0.7	1.05606
2509	GCWB2_11215	GCWB2_11215	4.3.2.3	Ureidoglycolate lyase	CDS	CWB2plusFruc_vs_GCWB2_07242017.bam	gnl|CeBiTec|chromosome	Rev	2470402	2469485	918	36.6581	229.042	18.5616	6.51776	2.64341	4.70515	-0.981811	'b'	0.7	0.7	0.7	6.24806
4427	GCWB2_01450	nqo4	1.6.5.11	NADH-quinone oxidoreductase subunit 1	CDS	CWB2plusFruc_vs_GCWB2_07242017.bam	gnl|CeBiTec|chromosome	Rev	331206	329164	2043	156.211	53.7296	76.554	6.5175	-1.5397	6.77288	-1.02894	'b'	0.7	0.7	0.7	0.343956
1207	GCWB2_17815	GCWB2_17815		Transposase	CDS	CWB2plusFruc_vs_GCWB2_07242017.bam	gnl|CeBiTec|chromosome	Rev	3880714	3880424	291	92.3966	90.6837	44.5108	6.51627	-0.0269969	6.00293	-1.05368	'b'	0.7	0.7	0.7	0.981461
2824	GCWB2_09605	rph	2.7.7.56	Ribonuclease PH	CDS	CWB2plusFruc_vs_GCWB2_07242017.bam	gnl|CeBiTec|chromosome	Fwd	2084590	2085345	756	167.18	50.107	164.311	6.5161	-1.73832	7.37277	-0.024971	'b'	0.7	0.7	0.7	0.299719
2775	GCWB2_09860	lgt	2.4.99.-	Prolipoprotein diacylglyceryl transferase	CDS	CWB2plusFruc_vs_GCWB2_07242017.bam	gnl|CeBiTec|chromosome	Fwd	2143156	2144628	1473	161.317	51.896	135.418	6.51565	-1.6362	7.20752	-0.252476	'b'	0.7	0.7	0.7	0.321702
1328	GCWB2_17210	glgA	2.4.1.21	Capsular glucan synthase	CDS	CWB2plusFruc_vs_GCWB2_07242017.bam	gnl|CeBiTec|chromosome	Fwd	3755739	3756893	1155	137.228	60.8778	89.6344	6.51414	-1.17259	6.79321	-0.614455	'b'	0.7	0.7	0.7	0.443624
2440	GCWB2_11560	GCWB2_11560		hypothetical protein	CDS	CWB2plusFruc_vs_GCWB2_07242017.bam	gnl|CeBiTec|chromosome	Rev	2539208	2538918	291	82.6862	100.922	33.0377	6.51334	0.287526	5.70781	-1.32353	'b'	0.7	0.7	0.7	1.22055
860	GCWB2_19580	GCWB2_19580		hypothetical protein	CDS	CWB2plusFruc_vs_GCWB2_07242017.bam	gnl|CeBiTec|chromosome	Rev	4287020	4286469	552	133.95	62.225	86.5831	6.51249	-1.10613	6.75078	-0.629537	'b'	0.7	0.7	0.7	0.464539
2180	GCWB2_12860	glgC1	2.7.7.27	Glucose-1-phosphate adenylyltransferase	CDS	CWB2plusFruc_vs_GCWB2_07242017.bam	gnl|CeBiTec|chromosome	Rev	2827875	2826700	1176	85.9564	96.8522	50.3232	6.51162	0.172179	6.03934	-0.772382	'b'	0.7	0.7	0.7	1.12676
1869	GCWB2_14445	dapB	1.17.1.8	4-hydroxy-tetrahydrodipicolinate reductase	CDS	CWB2plusFruc_vs_GCWB2_07242017.bam	gnl|CeBiTec|chromosome	Rev	3164314	3163565	750	128.443	64.809	87.174	6.51155	-0.986863	6.72541	-0.559159	'b'	0.7	0.7	0.7	0.504574
3097	GCWB2_08215	ybeZ1		PhoH-like protein	CDS	CWB2plusFruc_vs_GCWB2_07242017.bam	gnl|CeBiTec|chromosome	Fwd	1775663	1776973	1311	165.379	50.3222	157.887	6.51138	-1.71651	7.33619	-0.0668834	'b'	0.7	0.7	0.7	0.304284
539	GCWB2_21190	linC2	1.14.13.151	Linalool 8-monooxygenase	CDS	CWB2plusFruc_vs_GCWB2_07242017.bam	gnl|CeBiTec|chromosome	Fwd	4641778	4643169	1392	116.386	71.3967	98.4187	6.51028	-0.70499	6.74182	-0.241915	'b'	0.7	0.7	0.7	0.613447
3013	GCWB2_08635	GCWB2_08635		Cutinase	CDS	CWB2plusFruc_vs_GCWB2_07242017.bam	gnl|CeBiTec|chromosome	Fwd	1868107	1870023	1917	205.786	40.2315	97.0579	6.50763	-2.35475	7.14289	-1.08423	'b'	0.7	0.7	0.7	0.195502
3771	GCWB2_04765	senX3	2.7.13.3	Signal-transduction histidine kinase senX3	CDS	CWB2plusFruc_vs_GCWB2_07242017.bam	gnl|CeBiTec|chromosome	Fwd	1025150	1026508	1359	113.542	72.8485	93.8788	6.50695	-0.640249	6.6899	-0.274349	'b'	0.7	0.7	0.7	0.641602
2266	GCWB2_12430	GCWB2_12430		SnoaL-like domain protein	CDS	CWB2plusFruc_vs_GCWB2_07242017.bam	gnl|CeBiTec|chromosome	Fwd	2716515	2716952	438	234.99	35.1775	117.819	6.50652	-2.73988	7.37844	-0.996025	'b'	0.7	0.7	0.7	0.149698
3129	GCWB2_08055	fadA4	2.3.1.16	3-ketoacyl-CoA thiolase	CDS	CWB2plusFruc_vs_GCWB2_07242017.bam	gnl|CeBiTec|chromosome	Rev	1743911	1742688	1224	234.01	35.1213	275.772	6.50235	-2.73615	7.98888	0.236908	'b'	0.7	0.7	0.7	0.150085
1582	GCWB2_15900	GCWB2_15900		hypothetical protein	CDS	CWB2plusFruc_vs_GCWB2_07242017.bam	gnl|CeBiTec|chromosome	Fwd	3484616	3485299	684	170.006	48.2877	169.267	6.50151	-1.81586	7.4063	-0.00627715	'b'	0.7	0.7	0.7	0.284036
1418	GCWB2_16740	leuD	4.2.1.33	3-isopropylmalate dehydratase small subunit	CDS	CWB2plusFruc_vs_GCWB2_07242017.bam	gnl|CeBiTec|chromosome	Rev	3660647	3660054	594	98.1703	83.5493	76.832	6.50089	-0.23266	6.44043	-0.353579	'b'	0.7	0.7	0.7	0.851065
3032	GCWB2_08540	GCWB2_08540		PspC domain protein	CDS	CWB2plusFruc_vs_GCWB2_07242017.bam	gnl|CeBiTec|chromosome	Rev	1846527	1845094	1434	79.6873	102.786	61.6593	6.49989	0.367222	6.13126	-0.370031	'b'	0.7	0.7	0.7	1.28987
1543	GCWB2_16100	GCWB2_16100		CAAX amino terminal protease self- immunity	CDS	CWB2plusFruc_vs_GCWB2_07242017.bam	gnl|CeBiTec|chromosome	Fwd	3528773	3529474	702	90.6298	90.2187	71.3397	6.49863	-0.00656019	6.32927	-0.345281	'b'	0.7	0.7	0.7	0.995463
3201	GCWB2_07690	opuCC		Carnitine transport binding protein OpuCC precursor	CDS	CWB2plusFruc_vs_GCWB2_07242017.bam	gnl|CeBiTec|chromosome	Rev	1668038	1667070	969	132.906	61.3625	58.26	6.49677	-1.11497	6.45935	-1.18983	'b'	0.7	0.7	0.7	0.4617
3994	GCWB2_03640	GCWB2_03640		hypothetical protein	CDS	CWB2plusFruc_vs_GCWB2_07242017.bam	gnl|CeBiTec|chromosome	Rev	781911	781282	630	122.055	66.7493	75.0543	6.49603	-0.870705	6.58062	-0.701524	'b'	0.7	0.7	0.7	0.54688
1572	GCWB2_15950	lipA	2.8.1.8	Lipoyl synthase	CDS	CWB2plusFruc_vs_GCWB2_07242017.bam	gnl|CeBiTec|chromosome	Fwd	3496453	3497565	1113	322.666	25.2394	227.194	6.49575	-3.67629	8.08084	-0.506117	'b'	0.7	0.7	0.7	0.0782216
2840	GCWB2_09520	GCWB2_09520		hypothetical protein	CDS	CWB2plusFruc_vs_GCWB2_07242017.bam	gnl|CeBiTec|chromosome	Fwd	2066934	2067329	396	111.793	72.6578	191.765	6.49387	-0.621642	7.19394	0.77851	'b'	0.7	0.7	0.7	0.649931
492	GCWB2_21425	GCWB2_21425		IS2 transposase TnpB	CDS	CWB2plusFruc_vs_GCWB2_07242017.bam	gnl|CeBiTec|chromosome	Fwd	4685390	4686223	834	96.4093	83.9008	67.2813	6.49086	-0.200487	6.33162	-0.518968	'b'	0.7	0.7	0.7	0.870257
3008	GCWB2_08660	trpS	6.1.1.2	Tryptophan--tRNA ligase	CDS	CWB2plusFruc_vs_GCWB2_07242017.bam	gnl|CeBiTec|chromosome	Fwd	1873230	1874264	1035	91.2546	88.0043	112.406	6.48566	-0.0523226	6.6622	0.300749	'b'	0.7	0.7	0.7	0.964383
4462	GCWB2_01265	GCWB2_01265		hypothetical protein	CDS	CWB2plusFruc_vs_GCWB2_07242017.bam	gnl|CeBiTec|chromosome	Fwd	289553	290095	543	155.015	51.7338	161.483	6.48465	-1.58323	7.30575	0.0589762	'b'	0.7	0.7	0.7	0.333735
1978	GCWB2_13875	thrS	6.1.1.3	Threonine--tRNA ligase	CDS	CWB2plusFruc_vs_GCWB2_07242017.bam	gnl|CeBiTec|chromosome	Rev	3047641	3045566	2076	183.137	43.67	179.92	6.48267	-2.06821	7.50399	-0.0255665	'b'	0.7	0.7	0.7	0.238456
1423	GCWB2_16715	gpsA	1.1.1.94	Glycerol-3-phosphate dehydrogenase [NAD(P)+]	CDS	CWB2plusFruc_vs_GCWB2_07242017.bam	gnl|CeBiTec|chromosome	Rev	3654982	3653975	1008	201.075	39.6915	139.261	6.48117	-2.34083	7.38662	-0.529941	'b'	0.7	0.7	0.7	0.197397
525	GCWB2_21260	GCWB2_21260		Transposase	CDS	CWB2plusFruc_vs_GCWB2_07242017.bam	gnl|CeBiTec|chromosome	Rev	4658438	4658148	291	109.464	72.8395	59.7442	6.48048	-0.587657	6.33752	-0.873581	'b'	0.7	0.7	0.7	0.665422
487	GCWB2_21450	linC3	1.14.13.151	Linalool 8-monooxygenase	CDS	CWB2plusFruc_vs_GCWB2_07242017.bam	gnl|CeBiTec|chromosome	Rev	4690745	4689354	1392	108.358	73.5677	99.0671	6.48033	-0.558668	6.695	-0.129335	'b'	0.7	0.7	0.7	0.678929
2232	GCWB2_12600	GCWB2_12600		Polyketide cyclase / dehydrase and lipid transport	CDS	CWB2plusFruc_vs_GCWB2_07242017.bam	gnl|CeBiTec|chromosome	Fwd	2750479	2750961	483	36.3435	218.366	25.2294	6.47711	2.58698	4.92033	-0.526592	'b'	0.7	0.7	0.7	6.0084
2097	GCWB2_13280	GCWB2_13280		von Willebrand factor type A domain protein	CDS	CWB2plusFruc_vs_GCWB2_07242017.bam	gnl|CeBiTec|chromosome	Rev	2917424	2916456	969	207.93	37.9508	138.303	6.47301	-2.4539	7.40582	-0.588268	'b'	0.7	0.7	0.7	0.182517
2111	GCWB2_13210	mutB	5.4.99.2	Methylmalonyl-CoA mutase large subunit	CDS	CWB2plusFruc_vs_GCWB2_07242017.bam	gnl|CeBiTec|chromosome	Rev	2904901	2902631	2271	95.2813	82.4081	161.547	6.46942	-0.209407	6.95497	0.76169	'b'	0.7	0.7	0.7	0.864893
3287	GCWB2_07250	GCWB2_07250		hypothetical protein	CDS	CWB2plusFruc_vs_GCWB2_07242017.bam	gnl|CeBiTec|chromosome	Rev	1575810	1575070	741	162.706	48.2494	92.2715	6.46928	-1.75369	6.93697	-0.818312	'b'	0.7	0.7	0.7	0.296543
3737	GCWB2_04935	GCWB2_04935		Plasmid pRiA4b ORF-3-like protein	CDS	CWB2plusFruc_vs_GCWB2_07242017.bam	gnl|CeBiTec|chromosome	Rev	1064886	1063453	1434	124.86	62.8648	68.9147	6.46918	-0.989991	6.53545	-0.857432	'b'	0.7	0.7	0.7	0.503481
2878	GCWB2_09315	argS	6.1.1.19	Arginine--tRNA ligase	CDS	CWB2plusFruc_vs_GCWB2_07242017.bam	gnl|CeBiTec|chromosome	Fwd	2018754	2020406	1653	163.021	48.0988	210.34	6.46842	-1.76098	7.53275	0.367667	'b'	0.7	0.7	0.7	0.295047
4577	GCWB2_00675	GCWB2_00675		hypothetical protein	CDS	CWB2plusFruc_vs_GCWB2_07242017.bam	gnl|CeBiTec|chromosome	Rev	150905	150198	708	14.9971	520.854	18.0702	6.46567	5.11812	4.04108	0.268923	'b'	0.7	0.7	0.7	34.7302
2272	GCWB2_12400	ethA2	1.14.13.-	FAD-containing monooxygenase EthA	CDS	CWB2plusFruc_vs_GCWB2_07242017.bam	gnl|CeBiTec|chromosome	Rev	2711102	2709627	1476	69.6749	111.021	25.0847	6.45863	0.672122	5.38565	-1.47383	'b'	0.7	0.7	0.7	1.59341
1903	GCWB2_14275	GCWB2_14275		hypothetical protein	CDS	CWB2plusFruc_vs_GCWB2_07242017.bam	gnl|CeBiTec|chromosome	Rev	3133275	3132658	618	134.955	57.3014	197.136	6.45842	-1.23584	7.34969	0.546706	'b'	0.7	0.7	0.7	0.424596
1165	GCWB2_18035	acsA5	6.2.1.1	Acetyl-coenzyme A synthetase	CDS	CWB2plusFruc_vs_GCWB2_07242017.bam	gnl|CeBiTec|chromosome	Rev	3919177	3917297	1881	202.304	38.1957	87.2962	6.45786	-2.40504	7.05411	-1.21254	'b'	0.7	0.7	0.7	0.188803
1697	GCWB2_15320	GCWB2_15320		hypothetical protein	CDS	CWB2plusFruc_vs_GCWB2_07242017.bam	gnl|CeBiTec|chromosome	Fwd	3348924	3349472	549	34.3139	224.831	24.6323	6.45671	2.71198	4.8616	-0.478241	'b'	0.7	0.7	0.7	6.55219
2702	GCWB2_10230	GCWB2_10230		hypothetical protein	CDS	CWB2plusFruc_vs_GCWB2_07242017.bam	gnl|CeBiTec|chromosome	Rev	2260494	2260069	426	197.79	38.966	164.32	6.45599	-2.34368	7.4941	-0.267461	'b'	0.7	0.7	0.7	0.197007
478	GCWB2_21495	GCWB2_21495		Protein of unknown function (Hypoth_ymh)	CDS	CWB2plusFruc_vs_GCWB2_07242017.bam	gnl|CeBiTec|chromosome	Fwd	4696677	4697447	771	57.7522	133.375	65.2585	6.45557	1.20754	5.93995	0.17629	'b'	0.7	0.7	0.7	2.30943
22	GCWB2_23780	mviN		putative peptidoglycan biosynthesis protein MviN	CDS	CWB2plusFruc_vs_GCWB2_07242017.bam	gnl|CeBiTec|chromosome	Fwd	5204126	5207944	3819	142.849	53.875	121.345	6.45495	-1.4068	7.04066	-0.235382	'b'	0.7	0.7	0.7	0.377147
1447	GCWB2_16595	GCWB2_16595		DegV domain-containing protein	CDS	CWB2plusFruc_vs_GCWB2_07242017.bam	gnl|CeBiTec|chromosome	Rev	3631882	3631022	861	93.386	82.3574	145.158	6.45448	-0.181309	6.86331	0.63635	'b'	0.7	0.7	0.7	0.881902
4131	GCWB2_02955	GCWB2_02955		hypothetical protein	CDS	CWB2plusFruc_vs_GCWB2_07242017.bam	gnl|CeBiTec|chromosome	Fwd	637445	638257	813	65.4064	117.166	37.1323	6.45188	0.841044	5.62298	-0.816758	'r'	0	0	0	1.79135
695	GCWB2_20410	gabD6	1.2.1.79	Succinate-semialdehyde dehydrogenase [NADP(+)] GabD	CDS	CWB2plusFruc_vs_GCWB2_07242017.bam	gnl|CeBiTec|chromosome	Fwd	4474971	4476476	1506	32.921	232.202	30.7203	6.45009	2.8183	4.99103	-0.0998144	'b'	0.7	0.7	0.7	7.05331
1417	GCWB2_16745	leuC	4.2.1.33	3-isopropylmalate dehydratase large subunit	CDS	CWB2plusFruc_vs_GCWB2_07242017.bam	gnl|CeBiTec|chromosome	Rev	3662132	3660696	1437	113.516	67.2949	86.9739	6.44959	-0.754329	6.63463	-0.384244	'b'	0.7	0.7	0.7	0.592822
1719	GCWB2_15205	GCWB2_15205		hypothetical protein	CDS	CWB2plusFruc_vs_GCWB2_07242017.bam	gnl|CeBiTec|chromosome	Rev	3322165	3321671	495	331.444	23.0441	486.319	6.44947	-3.84629	8.64919	0.553138	'b'	0.7	0.7	0.7	0.0695265
3213	GCWB2_07625	rplY		50S ribosomal protein L25	CDS	CWB2plusFruc_vs_GCWB2_07242017.bam	gnl|CeBiTec|chromosome	Rev	1656743	1656120	624	530.377	14.324	724.788	6.44562	-5.21051	9.27614	0.450541	'b'	0.7	0.7	0.7	0.0270073
4004	GCWB2_03590	hbhA2		Heparin-binding hemagglutinin	CDS	CWB2plusFruc_vs_GCWB2_07242017.bam	gnl|CeBiTec|chromosome	Fwd	772715	773752	1038	197.903	38.2163	94.6112	6.44238	-2.37253	7.09629	-1.06471	'b'	0.7	0.7	0.7	0.193106
2661	GCWB2_10455	GCWB2_10455		bifunctional chorismate mutase/prephenate dehydrogenase	CDS	CWB2plusFruc_vs_GCWB2_07242017.bam	gnl|CeBiTec|chromosome	Rev	2313227	2312796	432	115.956	65.0266	118.157	6.44019	-0.834471	6.87099	0.0271308	'b'	0.7	0.7	0.7	0.560789
2692	GCWB2_10280	argJ		Arginine biosynthesis bifunctional protein ArgJ	CDS	CWB2plusFruc_vs_GCWB2_07242017.bam	gnl|CeBiTec|chromosome	Fwd	2272013	2273287	1275	94.1244	80.0181	86.2593	6.43938	-0.234242	6.49355	-0.125889	'b'	0.7	0.7	0.7	0.850131
1053	GCWB2_18615	GCWB2_18615		hypothetical protein	CDS	CWB2plusFruc_vs_GCWB2_07242017.bam	gnl|CeBiTec|chromosome	Rev	4049922	4049536	387	52.9925	142.096	66.7696	6.43922	1.42301	5.89442	0.333405	'b'	0.7	0.7	0.7	2.68144
3718	GCWB2_05030	GCWB2_05030		hypothetical protein	CDS	CWB2plusFruc_vs_GCWB2_07242017.bam	gnl|CeBiTec|chromosome	Fwd	1081333	1081614	282	40.0815	187.759	27.5754	6.4388	2.22788	5.05509	-0.539555	'b'	0.7	0.7	0.7	4.68444
3459	GCWB2_06370	echA5	4.2.1.17	putative enoyl-CoA hydratase echA8	CDS	CWB2plusFruc_vs_GCWB2_07242017.bam	gnl|CeBiTec|chromosome	Fwd	1379066	1379875	810	49.5801	151.65	22.9761	6.43814	1.61291	5.07688	-1.10962	'b'	0.7	0.7	0.7	3.05868
3400	GCWB2_06680	qacA3		Antiseptic resistance protein	CDS	CWB2plusFruc_vs_GCWB2_07242017.bam	gnl|CeBiTec|chromosome	Rev	1451081	1449453	1629	123.213	60.9832	57.5593	6.43767	-1.01467	6.39599	-1.09803	'b'	0.7	0.7	0.7	0.494942
4740	GCWB2_00195	GCWB2_00195		hypothetical protein	CDS	CWB2plusFruc_vs_GCWB2_07242017.bam	gnl|CeBiTec|chromosome	Rev	41424	40930	495	92.5482	80.9984	34.7822	6.43598	-0.192312	5.82621	-1.41185	'b'	0.7	0.7	0.7	0.875202
4571	GCWB2_00705	GCWB2_00705		hypothetical protein	CDS	CWB2plusFruc_vs_GCWB2_07242017.bam	gnl|CeBiTec|chromosome	Fwd	156600	157691	1092	64.3784	116.229	78.054	6.43467	0.852326	6.14745	0.277897	'b'	0.7	0.7	0.7	1.80541
1399	GCWB2_16850	gatB	6.3.5.-	Aspartyl/glutamyl-tRNA(Asn/Gln) amidotransferase subunit B	CDS	CWB2plusFruc_vs_GCWB2_07242017.bam	gnl|CeBiTec|chromosome	Rev	3684659	3683154	1506	152.608	49.0066	146.131	6.4343	-1.63878	7.2224	-0.0625657	'b'	0.7	0.7	0.7	0.321128
699	GCWB2_20390	GCWB2_20390		hypothetical protein	CDS	CWB2plusFruc_vs_GCWB2_07242017.bam	gnl|CeBiTec|chromosome	Rev	4469455	4468535	921	212.91	35.1224	203.157	6.43421	-2.59978	7.70027	-0.0676477	'b'	0.7	0.7	0.7	0.164964
3923	GCWB2_04000	xecD	1.1.1.268	2-(R)-hydroxypropyl-CoM dehydrogenase	CDS	CWB2plusFruc_vs_GCWB2_07242017.bam	gnl|CeBiTec|chromosome	Fwd	860462	861154	693	125.787	59.33	79.8909	6.43276	-1.08414	6.6474	-0.654873	'b'	0.7	0.7	0.7	0.471672
1657	GCWB2_15525	GCWB2_15525		hypothetical protein	CDS	CWB2plusFruc_vs_GCWB2_07242017.bam	gnl|CeBiTec|chromosome	Rev	3397533	3397264	270	620.333	11.9807	644.983	6.42977	-5.69426	9.30501	0.0562192	'b'	0.7	0.7	0.7	0.0193133
1732	GCWB2_15140	rpiB	5.3.1.6	Ribose-5-phosphate isomerase B	CDS	CWB2plusFruc_vs_GCWB2_07242017.bam	gnl|CeBiTec|chromosome	Rev	3308936	3308457	480	220.316	33.6956	194.368	6.42896	-2.70894	7.69304	-0.180783	'b'	0.7	0.7	0.7	0.152942
1945	GCWB2_14065	GCWB2_14065		hypothetical protein	CDS	CWB2plusFruc_vs_GCWB2_07242017.bam	gnl|CeBiTec|chromosome	Rev	3086837	3086157	681	56.3314	131.439	96.1096	6.42706	1.22238	6.20124	0.770742	'b'	0.7	0.7	0.7	2.33331
1440	GCWB2_16630	proA	1.2.1.41	Gamma-glutamyl phosphate reductase	CDS	CWB2plusFruc_vs_GCWB2_07242017.bam	gnl|CeBiTec|chromosome	Rev	3638175	3636892	1284	190.864	38.7839	168.079	6.42689	-2.29902	7.4847	-0.183404	'b'	0.7	0.7	0.7	0.203202
2796	GCWB2_09755	GCWB2_09755		hypothetical protein	CDS	CWB2plusFruc_vs_GCWB2_07242017.bam	gnl|CeBiTec|chromosome	Rev	2125100	2123475	1626	31.7026	232.761	17.8875	6.42462	2.87617	4.5737	-0.825654	'b'	0.7	0.7	0.7	7.34199
4797	GCWB2_23955	paaA	1.14.13.149	1,2-phenylacetyl-CoA epoxidase, subunit A	CDS	CWB2plusFruc_vs_GCWB2_07242017.bam	gnl|CeBiTec|pGCWB2	Rev	14029	13070	960	31.9324	230.903	4350.89	6.42405	2.8542	8.54202	7.09015	'b'	0.7	0.7	0.7	7.23101
4195	GCWB2_02630	topA	5.99.1.2	DNA topoisomerase 1	CDS	CWB2plusFruc_vs_GCWB2_07242017.bam	gnl|CeBiTec|chromosome	Fwd	570141	573203	3063	158.566	46.2174	161.532	6.41965	-1.77857	7.32231	0.0267416	'b'	0.7	0.7	0.7	0.291472
2011	GCWB2_13710	yrrK	3.1.-.-	Putative Holliday junction resolvase	CDS	CWB2plusFruc_vs_GCWB2_07242017.bam	gnl|CeBiTec|chromosome	Rev	3007795	3007364	432	149.949	48.8684	174.259	6.41958	-1.6175	7.33671	0.216754	'b'	0.7	0.7	0.7	0.3259
3515	GCWB2_06085	serC	2.6.1.52	Phosphoserine aminotransferase	CDS	CWB2plusFruc_vs_GCWB2_07242017.bam	gnl|CeBiTec|chromosome	Rev	1321204	1320059	1146	220.797	33.0549	268.142	6.41668	-2.73978	7.92671	0.280282	'b'	0.7	0.7	0.7	0.149708
1637	GCWB2_15625	ftsZ		Cell division protein FtsZ	CDS	CWB2plusFruc_vs_GCWB2_07242017.bam	gnl|CeBiTec|chromosome	Rev	3422446	3421271	1176	530.01	13.7533	320.779	6.41579	-5.26817	8.68765	-0.724441	'b'	0.7	0.7	0.7	0.0259491
4226	GCWB2_02470	GCWB2_02470		Anion-transporting ATPase	CDS	CWB2plusFruc_vs_GCWB2_07242017.bam	gnl|CeBiTec|chromosome	Rev	542948	541854	1095	302.281	24.0995	216.478	6.41534	-3.64882	7.99891	-0.481673	'b'	0.7	0.7	0.7	0.0797255
1877	GCWB2_14405	thyA	2.1.1.45	Thymidylate synthase	CDS	CWB2plusFruc_vs_GCWB2_07242017.bam	gnl|CeBiTec|chromosome	Rev	3158545	3157712	834	199.903	36.3366	142.575	6.41325	-2.4598	7.39937	-0.487583	'b'	0.7	0.7	0.7	0.181771
1890	GCWB2_14340	argA	2.3.1.1	Amino-acid acetyltransferase	CDS	CWB2plusFruc_vs_GCWB2_07242017.bam	gnl|CeBiTec|chromosome	Fwd	3143826	3144401	576	112.239	64.5832	123.217	6.41176	-0.797344	6.87774	0.134628	'b'	0.7	0.7	0.7	0.575408
1936	GCWB2_14110	ppgK	2.7.1.63	Polyphosphate glucokinase	CDS	CWB2plusFruc_vs_GCWB2_07242017.bam	gnl|CeBiTec|chromosome	Fwd	3092727	3093515	789	301.6	23.9517	154.043	6.40927	-3.65443	7.75184	-0.969303	'b'	0.7	0.7	0.7	0.0794155
815	GCWB2_19810	GCWB2_19810		hypothetical protein	CDS	CWB2plusFruc_vs_GCWB2_07242017.bam	gnl|CeBiTec|chromosome	Rev	4352723	4351764	960	286.856	25.1387	130.895	6.40801	-3.51235	7.59823	-1.13192	'b'	0.7	0.7	0.7	0.0876351
4340	GCWB2_01895	mlaE4		putative phospholipid ABC transporter permease protein MlaE	CDS	CWB2plusFruc_vs_GCWB2_07242017.bam	gnl|CeBiTec|chromosome	Fwd	421162	421968	807	86.1593	83.6489	34.9284	6.4076	-0.0426595	5.77763	-1.30261	'b'	0.7	0.7	0.7	0.970864
2290	GCWB2_12310	gltS	1.4.7.1	Ferredoxin-dependent glutamate synthase 2	CDS	CWB2plusFruc_vs_GCWB2_07242017.bam	gnl|CeBiTec|chromosome	Rev	2694809	2693232	1578	78.086	92.2465	77.946	6.40721	0.240429	6.2857	-0.00258937	'b'	0.7	0.7	0.7	1.18134
498	GCWB2_21395	GCWB2_21395		mce related protein	CDS	CWB2plusFruc_vs_GCWB2_07242017.bam	gnl|CeBiTec|chromosome	Fwd	4680426	4681382	957	75.16	95.5774	20.6684	6.40525	0.346704	5.30063	-1.86254	'b'	0.7	0.7	0.7	1.27165
2470	GCWB2_11410	fldA1	2.8.3.17	E-cinnamoyl-CoA:R-phenyllactate CoA transferase	CDS	CWB2plusFruc_vs_GCWB2_07242017.bam	gnl|CeBiTec|chromosome	Rev	2510578	2508128	2451	34.7616	205.851	17.3725	6.40244	2.56603	4.61908	-1.00068	'b'	0.7	0.7	0.7	5.92179
375	GCWB2_22015	acrC13	1.3.1.95	Acryloyl-CoA reductase (NADH)	CDS	CWB2plusFruc_vs_GCWB2_07242017.bam	gnl|CeBiTec|chromosome	Fwd	4813674	4815509	1836	99.5271	71.8654	51.4824	6.40212	-0.469793	6.16151	-0.95101	'b'	0.7	0.7	0.7	0.722068
3905	GCWB2_04090	GCWB2_04090		hypothetical protein	CDS	CWB2plusFruc_vs_GCWB2_07242017.bam	gnl|CeBiTec|chromosome	Rev	880083	879652	432	346.677	20.4932	217.631	6.39726	-4.08038	8.1016	-0.671709	'b'	0.7	0.7	0.7	0.0591132
618	GCWB2_20795	GCWB2_20795		hypothetical protein	CDS	CWB2plusFruc_vs_GCWB2_07242017.bam	gnl|CeBiTec|chromosome	Rev	4562423	4562175	249	25.104	282.727	33.5399	6.39655	3.49342	4.85883	0.417959	'b'	0.7	0.7	0.7	11.2622
1457	GCWB2_16545	GCWB2_16545		hypothetical protein	CDS	CWB2plusFruc_vs_GCWB2_07242017.bam	gnl|CeBiTec|chromosome	Rev	3620334	3618514	1821	170.811	41.511	81.2236	6.39584	-2.04083	6.88004	-1.07243	'b'	0.7	0.7	0.7	0.243024
4470	GCWB2_01215	GCWB2_01215		hypothetical protein	CDS	CWB2plusFruc_vs_GCWB2_07242017.bam	gnl|CeBiTec|chromosome	Fwd	280066	281301	1236	77.246	91.7374	80.7867	6.39541	0.24805	6.30372	0.0646576	'b'	0.7	0.7	0.7	1.1876
3270	GCWB2_07340	GCWB2_07340		P-aminobenzoate N-oxygenase AurF	CDS	CWB2plusFruc_vs_GCWB2_07242017.bam	gnl|CeBiTec|chromosome	Rev	1591441	1590398	1044	72.4235	97.6825	45.3362	6.39421	0.431642	5.84049	-0.675796	'b'	0.7	0.7	0.7	1.34877
502	GCWB2_21375	GCWB2_21375		mce related protein	CDS	CWB2plusFruc_vs_GCWB2_07242017.bam	gnl|CeBiTec|chromosome	Fwd	4676329	4677342	1014	58.3947	121.098	19.8017	6.3939	1.05227	5.08766	-1.56021	'b'	0.7	0.7	0.7	2.07379
4407	GCWB2_01550	GCWB2_01550		Putative DNA ligase-like protein	CDS	CWB2plusFruc_vs_GCWB2_07242017.bam	gnl|CeBiTec|chromosome	Fwd	351482	352516	1035	96.4668	73.1999	41.9805	6.39286	-0.398191	5.9918	-1.20031	'b'	0.7	0.7	0.7	0.758809
3935	GCWB2_03940	codA	1.1.3.17	Choline oxidase	CDS	CWB2plusFruc_vs_GCWB2_07242017.bam	gnl|CeBiTec|chromosome	Rev	846109	844544	1566	221.235	31.9085	96.6622	6.39265	-2.79356	7.19216	-1.19455	'b'	0.7	0.7	0.7	0.144229
1872	GCWB2_14430	fldA4		Flavodoxin	CDS	CWB2plusFruc_vs_GCWB2_07242017.bam	gnl|CeBiTec|chromosome	Rev	3162446	3161985	462	63.9435	110.092	47.3374	6.39065	0.783842	5.78182	-0.433818	'b'	0.7	0.7	0.7	1.72171
1716	GCWB2_15220	glbO		Group 2 truncated hemoglobin GlbO	CDS	CWB2plusFruc_vs_GCWB2_07242017.bam	gnl|CeBiTec|chromosome	Fwd	3323303	3323731	429	93.014	75.6011	66.3149	6.38986	-0.29904	6.29532	-0.488115	'b'	0.7	0.7	0.7	0.812793
4520	GCWB2_00960	fgd1	1.1.98.2	F420-dependent glucose-6-phosphate dehydrogenase	CDS	CWB2plusFruc_vs_GCWB2_07242017.bam	gnl|CeBiTec|chromosome	Fwd	210269	211279	1011	474.981	14.7349	377.377	6.38645	-5.01056	8.72579	-0.331864	'b'	0.7	0.7	0.7	0.0310221
2613	GCWB2_10695	pgsA1	2.7.8.5	CDP-diacylglycerol--glycerol-3-phosphate 3-phosphatidyltransferase	CDS	CWB2plusFruc_vs_GCWB2_07242017.bam	gnl|CeBiTec|chromosome	Fwd	2363167	2363793	627	160.469	43.5811	126.85	6.38589	-1.88052	7.15656	-0.339167	'b'	0.7	0.7	0.7	0.271587
927	GCWB2_19245	rutR1		HTH-type transcriptional regulator RutR	CDS	CWB2plusFruc_vs_GCWB2_07242017.bam	gnl|CeBiTec|chromosome	Rev	4216008	4215376	633	111.872	62.2641	74.9941	6.38302	-0.845376	6.5172	-0.577	'b'	0.7	0.7	0.7	0.556566
3070	GCWB2_08350	pucR		Purine catabolism regulatory protein	CDS	CWB2plusFruc_vs_GCWB2_07242017.bam	gnl|CeBiTec|chromosome	Rev	1809167	1807311	1857	78.8043	88.3803	72.6764	6.38293	0.165452	6.24181	-0.116786	'b'	0.7	0.7	0.7	1.12152
2441	GCWB2_11555	GCWB2_11555		SnoaL-like domain protein	CDS	CWB2plusFruc_vs_GCWB2_07242017.bam	gnl|CeBiTec|chromosome	Rev	2538791	2538213	579	44.663	155.843	31.6905	6.38248	1.80294	5.23349	-0.495028	'b'	0.7	0.7	0.7	3.48931
4339	GCWB2_01900	GCWB2_01900		hypothetical protein	CDS	CWB2plusFruc_vs_GCWB2_07242017.bam	gnl|CeBiTec|chromosome	Fwd	421975	423042	1068	88.7556	78.1514	40.8147	6.37998	-0.183566	5.91139	-1.12075	'b'	0.7	0.7	0.7	0.880524
1356	GCWB2_17065	serB2	3.1.3.3	Phosphoserine phosphatase	CDS	CWB2plusFruc_vs_GCWB2_07242017.bam	gnl|CeBiTec|chromosome	Rev	3725225	3724071	1155	145.754	47.5377	239.754	6.3792	-1.61639	7.5464	0.718016	'b'	0.7	0.7	0.7	0.32615
526	GCWB2_21255	GCWB2_21255		IS2 transposase TnpB	CDS	CWB2plusFruc_vs_GCWB2_07242017.bam	gnl|CeBiTec|chromosome	Rev	4658118	4657285	834	87.4768	79.2057	58.7141	6.37918	-0.143297	6.16323	-0.575193	'b'	0.7	0.7	0.7	0.905447
4802	GCWB2_00050	GCWB2_00050		hypothetical protein	CDS	CWB2plusFruc_vs_GCWB2_07242017.bam	gnl|CeBiTec|chromosome	Rev	12217	11651	567	62.6736	110.498	38.431	6.37883	0.818094	5.61699	-0.705586	'b'	0.7	0.7	0.7	1.76307
1117	GCWB2_18295	GCWB2_18295		Transcriptional regulator, TetR family	CDS	CWB2plusFruc_vs_GCWB2_07242017.bam	gnl|CeBiTec|chromosome	Fwd	3979993	3980607	615	51.0988	135.509	80.428	6.37873	1.40703	6.00242	0.65441	'b'	0.7	0.7	0.7	2.6519
1745	GCWB2_15065	GCWB2_15065		hypothetical protein	CDS	CWB2plusFruc_vs_GCWB2_07242017.bam	gnl|CeBiTec|chromosome	Rev	3296117	3296001	117	306.653	22.5547	163.462	6.37791	-3.76511	7.80664	-0.907654	'b'	0.7	0.7	0.7	0.073551
1620	GCWB2_15710	GCWB2_15710		hypothetical protein	CDS	CWB2plusFruc_vs_GCWB2_07242017.bam	gnl|CeBiTec|chromosome	Fwd	3442241	3443137	897	221.47	31.2222	154.961	6.37774	-2.82647	7.53337	-0.515204	'b'	0.7	0.7	0.7	0.140977
1200	GCWB2_17850	GCWB2_17850		hypothetical protein	CDS	CWB2plusFruc_vs_GCWB2_07242017.bam	gnl|CeBiTec|chromosome	Fwd	3885939	3887438	1500	72.7273	95.057	43.4374	6.37757	0.386295	5.81265	-0.743561	'b'	0.7	0.7	0.7	1.30703
1182	GCWB2_17950	ftsX		Cell division protein FtsX	CDS	CWB2plusFruc_vs_GCWB2_07242017.bam	gnl|CeBiTec|chromosome	Rev	3904355	3903447	909	258.959	26.6896	229.656	6.37739	-3.27837	7.92995	-0.173246	'b'	0.7	0.7	0.7	0.103065
2943	GCWB2_08985	accA3		Acetyl-/propionyl-coenzyme A carboxylase alpha chain	CDS	CWB2plusFruc_vs_GCWB2_07242017.bam	gnl|CeBiTec|chromosome	Rev	1949660	1947870	1791	294.178	23.4797	293.027	6.37694	-3.64721	8.19772	-0.00565709	'b'	0.7	0.7	0.7	0.0798144
3196	GCWB2_07715	icaR		Biofilm operon icaADBC HTH-type negative transcriptional regulator IcaR	CDS	CWB2plusFruc_vs_GCWB2_07242017.bam	gnl|CeBiTec|chromosome	Fwd	1671764	1672465	702	88.4342	77.9712	74.6169	6.3757	-0.181663	6.34398	-0.245102	'b'	0.7	0.7	0.7	0.881686
2342	GCWB2_12050	GCWB2_12050		Amidohydrolase	CDS	CWB2plusFruc_vs_GCWB2_07242017.bam	gnl|CeBiTec|chromosome	Rev	2637356	2636124	1233	58.9956	116.573	22.2387	6.37381	0.982556	5.17877	-1.40753	'b'	0.7	0.7	0.7	1.97596
4293	GCWB2_02130	GCWB2_02130		hypothetical protein	CDS	CWB2plusFruc_vs_GCWB2_07242017.bam	gnl|CeBiTec|chromosome	Rev	474407	473397	1011	179.219	38.3108	67.1667	6.37263	-2.2259	6.77763	-1.4159	'b'	0.7	0.7	0.7	0.213765
3693	GCWB2_05155	GCWB2_05155		hypothetical protein	CDS	CWB2plusFruc_vs_GCWB2_07242017.bam	gnl|CeBiTec|chromosome	Fwd	1120586	1121146	561	90.971	75.4144	115.526	6.37205	-0.270567	6.6797	0.344738	'b'	0.7	0.7	0.7	0.828994
2338	GCWB2_12070	GCWB2_12070		hypothetical protein	CDS	CWB2plusFruc_vs_GCWB2_07242017.bam	gnl|CeBiTec|chromosome	Rev	2641128	2640715	414	76.2178	89.6493	33.7715	6.36914	0.234163	5.66489	-1.17432	'b'	0.7	0.7	0.7	1.17622
2896	GCWB2_09220	fadR3		Fatty acid metabolism regulator protein	CDS	CWB2plusFruc_vs_GCWB2_07242017.bam	gnl|CeBiTec|chromosome	Fwd	1992377	1992940	564	29.1502	234.247	27.8739	6.36866	3.00645	4.83314	-0.0645916	'b'	0.7	0.7	0.7	8.03585
2752	GCWB2_09975	guaD	3.5.4.3	Guanine deaminase	CDS	CWB2plusFruc_vs_GCWB2_07242017.bam	gnl|CeBiTec|chromosome	Rev	2172455	2171058	1398	38.8331	174.94	34.9801	6.36496	2.1715	5.20384	-0.150753	'b'	0.7	0.7	0.7	4.50492
3969	GCWB2_03770	tcrX		putative transcriptional regulatory protein TcrX	CDS	CWB2plusFruc_vs_GCWB2_07242017.bam	gnl|CeBiTec|chromosome	Fwd	810132	810854	723	60.2836	112.324	75.3665	6.3626	0.897823	6.07477	0.322159	'b'	0.7	0.7	0.7	1.86325
2720	GCWB2_10140	GCWB2_10140		hypothetical protein	CDS	CWB2plusFruc_vs_GCWB2_07242017.bam	gnl|CeBiTec|chromosome	Rev	2206567	2205944	624	73.004	92.6287	68.7769	6.36165	0.343485	6.14688	-0.0860514	'b'	0.7	0.7	0.7	1.26882
734	GCWB2_20215	GCWB2_20215		Rhodanese-like domain protein	CDS	CWB2plusFruc_vs_GCWB2_07242017.bam	gnl|CeBiTec|chromosome	Rev	4436017	4435586	432	101.684	66.4059	130.713	6.3606	-0.614711	6.8491	0.362307	'b'	0.7	0.7	0.7	0.653061
2026	GCWB2_13635	carA1	6.3.5.5	Carbamoyl-phosphate synthase small chain	CDS	CWB2plusFruc_vs_GCWB2_07242017.bam	gnl|CeBiTec|chromosome	Rev	2994855	2993686	1170	209.424	32.195	171.831	6.35952	-2.70152	7.56757	-0.285441	'b'	0.7	0.7	0.7	0.153731
1323	GCWB2_17235	folP1		Inactive dihydropteroate synthase 2	CDS	CWB2plusFruc_vs_GCWB2_07242017.bam	gnl|CeBiTec|chromosome	Rev	3760625	3759744	882	180.723	37.3028	105.858	6.35943	-2.27643	7.11181	-0.771653	'b'	0.7	0.7	0.7	0.206408
2558	GCWB2_10970	GCWB2_10970		PhoD-like phosphatase	CDS	CWB2plusFruc_vs_GCWB2_07242017.bam	gnl|CeBiTec|chromosome	Rev	2426661	2425006	1656	78.6481	85.6911	57.8407	6.35921	0.123733	6.07568	-0.443328	'b'	0.7	0.7	0.7	1.08955
1477	GCWB2_16445	GCWB2_16445		hypothetical protein	CDS	CWB2plusFruc_vs_GCWB2_07242017.bam	gnl|CeBiTec|chromosome	Fwd	3596374	3596877	504	99.5604	67.5601	79.5671	6.3578	-0.559401	6.4758	-0.323401	'b'	0.7	0.7	0.7	0.678584
4818	GCWB2_23895	GCWB2_23895		hypothetical protein	CDS	CWB2plusFruc_vs_GCWB2_07242017.bam	gnl|CeBiTec|pGCWB2	Fwd	1809	1928	120	127.73	52.4942	18.0028	6.35552	-1.28286	5.58355	-2.8268	'b'	0.7	0.7	0.7	0.410979
2667	GCWB2_10420	cmk	2.7.4.25	Cytidylate kinase	CDS	CWB2plusFruc_vs_GCWB2_07242017.bam	gnl|CeBiTec|chromosome	Fwd	2306074	2306769	696	97.1935	68.9812	108.987	6.35546	-0.494658	6.6854	0.165222	'b'	0.7	0.7	0.7	0.70973
1092	GCWB2_18420	acoR4		Acetoin dehydrogenase operon transcriptional activator AcoR	CDS	CWB2plusFruc_vs_GCWB2_07242017.bam	gnl|CeBiTec|chromosome	Fwd	4007781	4009574	1794	98.8978	67.4742	85.7432	6.35207	-0.551603	6.52491	-0.205917	'b'	0.7	0.7	0.7	0.682262
933	GCWB2_19215	fdr	1.18.1.2	Ferredoxin--NAD(P)(+) reductase fdr	CDS	CWB2plusFruc_vs_GCWB2_07242017.bam	gnl|CeBiTec|chromosome	Rev	4211934	4210753	1182	186.905	35.6491	95.2537	6.35098	-2.39037	7.05993	-0.97246	'b'	0.7	0.7	0.7	0.190733
2478	GCWB2_11370	GCWB2_11370	6.2.1.3	Long-chain-fatty-acid--CoA ligase FadD13	CDS	CWB2plusFruc_vs_GCWB2_07242017.bam	gnl|CeBiTec|chromosome	Rev	2501686	2500187	1500	39.9315	166.25	24.0723	6.34834	2.05776	4.95438	-0.730154	'b'	0.7	0.7	0.7	4.16339
1826	GCWB2_14660	GCWB2_14660		putative acyltransferase	CDS	CWB2plusFruc_vs_GCWB2_07242017.bam	gnl|CeBiTec|chromosome	Rev	3211099	3210602	498	137.04	48.2892	246.704	6.34604	-1.50483	7.52255	0.848179	'b'	0.7	0.7	0.7	0.352372
4196	GCWB2_02625	GCWB2_02625		hypothetical protein	CDS	CWB2plusFruc_vs_GCWB2_07242017.bam	gnl|CeBiTec|chromosome	Fwd	569372	569956	585	138.616	47.7286	100.315	6.34587	-1.53817	6.88167	-0.466554	'b'	0.7	0.7	0.7	0.344322
1665	GCWB2_15485	GCWB2_15485		mce related protein	CDS	CWB2plusFruc_vs_GCWB2_07242017.bam	gnl|CeBiTec|chromosome	Rev	3388582	3387593	990	285.689	23.0871	88.075	6.34366	-3.62928	7.30948	-1.69764	'b'	0.7	0.7	0.7	0.0808122
3486	GCWB2_06230	GCWB2_06230	1.14.13.141	Steroid C26-monooxygenase	CDS	CWB2plusFruc_vs_GCWB2_07242017.bam	gnl|CeBiTec|chromosome	Fwd	1352350	1353555	1206	226.994	29.0458	11.9499	6.34338	-2.96626	5.70272	-4.24758	'b'	0.7	0.7	0.7	0.127958
322	GCWB2_22280	GCWB2_22280		hypothetical protein	CDS	CWB2plusFruc_vs_GCWB2_07242017.bam	gnl|CeBiTec|chromosome	Fwd	4878817	4879140	324	87.0823	75.6673	46.977	6.34295	-0.20271	5.99909	-0.890426	'b'	0.7	0.7	0.7	0.868917
186	GCWB2_22960	GCWB2_22960	1.-.-.-	putative oxidoreductase	CDS	CWB2plusFruc_vs_GCWB2_07242017.bam	gnl|CeBiTec|chromosome	Rev	5025663	5024833	831	126.64	51.9359	120.778	6.34162	-1.28593	6.9504	-0.0683709	'b'	0.7	0.7	0.7	0.410107
4018	GCWB2_03520	GCWB2_03520		putative inactive lipase	CDS	CWB2plusFruc_vs_GCWB2_07242017.bam	gnl|CeBiTec|chromosome	Fwd	757768	759171	1404	226.941	28.9815	164.508	6.34162	-2.96911	7.59409	-0.46416	'b'	0.7	0.7	0.7	0.127705
161	GCWB2_23085	yceD3		General stress protein 16U	CDS	CWB2plusFruc_vs_GCWB2_07242017.bam	gnl|CeBiTec|chromosome	Fwd	5052883	5054196	1314	139.587	47.0329	55.4791	6.34031	-1.56942	6.45944	-1.33114	'b'	0.7	0.7	0.7	0.336944
3578	GCWB2_05770	cyaB2	4.6.1.1	Adenylate cyclase 2	CDS	CWB2plusFruc_vs_GCWB2_07242017.bam	gnl|CeBiTec|chromosome	Fwd	1251373	1253088	1716	59.0319	110.971	54.4177	6.33873	0.910615	5.82471	-0.117421	'b'	0.7	0.7	0.7	1.87985
2263	GCWB2_12445	cat2	2.8.3.-	Succinyl-CoA:coenzyme A transferase	CDS	CWB2plusFruc_vs_GCWB2_07242017.bam	gnl|CeBiTec|chromosome	Rev	2721070	2719556	1515	99.0241	65.7968	160.381	6.33483	-0.589762	6.97753	0.695649	'b'	0.7	0.7	0.7	0.664452
1995	GCWB2_13790	GCWB2_13790		preprotein translocase subunit SecD	CDS	CWB2plusFruc_vs_GCWB2_07242017.bam	gnl|CeBiTec|chromosome	Rev	3032785	3031091	1695	202.882	32.0916	225.079	6.33431	-2.66037	7.73939	0.149793	'b'	0.7	0.7	0.7	0.158179
1552	GCWB2_16055	GCWB2_16055		hypothetical protein	CDS	CWB2plusFruc_vs_GCWB2_07242017.bam	gnl|CeBiTec|chromosome	Rev	3519158	3518154	1005	66.1173	98.0851	77.4875	6.33146	0.569006	6.16142	0.228935	'b'	0.7	0.7	0.7	1.4835
2838	GCWB2_09530	trxA1		Thioredoxin	CDS	CWB2plusFruc_vs_GCWB2_07242017.bam	gnl|CeBiTec|chromosome	Fwd	2068665	2069609	945	201.522	32.1586	193.633	6.33096	-2.64766	7.62599	-0.0576129	'b'	0.7	0.7	0.7	0.159579
3199	GCWB2_07700	opuCA	3.6.3.32	Carnitine transport ATP-binding protein OpuCA	CDS	CWB2plusFruc_vs_GCWB2_07242017.bam	gnl|CeBiTec|chromosome	Rev	1670172	1668847	1326	152.046	42.4344	64.7206	6.32776	-1.8412	6.63226	-1.23221	'b'	0.7	0.7	0.7	0.27909
914	GCWB2_19310	adhD3	1.1.1.1	Putative alcohol dehydrogenase D	CDS	CWB2plusFruc_vs_GCWB2_07242017.bam	gnl|CeBiTec|chromosome	Fwd	4231047	4232165	1119	54.4841	117.913	24.5043	6.32467	1.11382	5.19136	-1.1528	'b'	0.7	0.7	0.7	2.16418
3305	GCWB2_07160	htrA1		Putative serine protease HtrA	CDS	CWB2plusFruc_vs_GCWB2_07242017.bam	gnl|CeBiTec|chromosome	Fwd	1557249	1558691	1443	388.385	16.5178	271.373	6.32365	-4.5554	8.34274	-0.517212	'b'	0.7	0.7	0.7	0.0425294
2096	GCWB2_13285	GCWB2_13285		hypothetical protein	CDS	CWB2plusFruc_vs_GCWB2_07242017.bam	gnl|CeBiTec|chromosome	Rev	2918366	2917428	939	159.311	40.2511	146.347	6.32333	-1.98475	7.25448	-0.122457	'b'	0.7	0.7	0.7	0.252657
1623	GCWB2_15695	GCWB2_15695		hypothetical protein	CDS	CWB2plusFruc_vs_GCWB2_07242017.bam	gnl|CeBiTec|chromosome	Rev	3439471	3439007	465	57.27	110.938	63.0713	6.31666	0.953903	5.90931	0.139206	'b'	0.7	0.7	0.7	1.93711
3371	GCWB2_06830	uvrD1	3.6.4.12	ATP-dependent DNA helicase UvrD1	CDS	CWB2plusFruc_vs_GCWB2_07242017.bam	gnl|CeBiTec|chromosome	Fwd	1480216	1482765	2550	81.8342	77.5478	86.0833	6.31582	-0.0776177	6.39115	0.0730295	'b'	0.7	0.7	0.7	0.947621
1743	GCWB2_15075	fdhF	1.1.99.33	Formate dehydrogenase H	CDS	CWB2plusFruc_vs_GCWB2_07242017.bam	gnl|CeBiTec|chromosome	Fwd	3296923	3299229	2307	83.0677	76.3806	67.7632	6.31568	-0.12108	6.22932	-0.293785	'b'	0.7	0.7	0.7	0.919499
235	GCWB2_22715	GCWB2_22715		hypothetical protein	CDS	CWB2plusFruc_vs_GCWB2_07242017.bam	gnl|CeBiTec|chromosome	Rev	4972752	4972057	696	73.9409	85.7372	43.8044	6.31508	0.213549	5.83065	-0.755298	'b'	0.7	0.7	0.7	1.15954
416	GCWB2_21810	stp7		Multidrug resistance protein stp	CDS	CWB2plusFruc_vs_GCWB2_07242017.bam	gnl|CeBiTec|chromosome	Rev	4768546	4766966	1581	220.652	28.6983	85.4229	6.31426	-2.94274	7.10109	-1.36908	'b'	0.7	0.7	0.7	0.130061
1834	GCWB2_14620	GCWB2_14620		Thioredoxin C-1	CDS	CWB2plusFruc_vs_GCWB2_07242017.bam	gnl|CeBiTec|chromosome	Fwd	3201226	3201678	453	65.3084	96.7764	44.4173	6.31289	0.567386	5.75112	-0.556148	'b'	0.7	0.7	0.7	1.48184
4819	GCWB2_23890	GCWB2_23890		hypothetical protein	CDS	CWB2plusFruc_vs_GCWB2_07242017.bam	gnl|CeBiTec|pGCWB2	Fwd	877	1755	879	124.985	50.5524	55.7402	6.31266	-1.3059	6.38313	-1.16496	'b'	0.7	0.7	0.7	0.404469
4400	GCWB2_01595	cfa	2.1.1.79	Cyclopropane-fatty-acyl-phospholipid synthase	CDS	CWB2plusFruc_vs_GCWB2_07242017.bam	gnl|CeBiTec|chromosome	Rev	362591	361272	1320	336.19	18.7019	204.404	6.30912	-4.16802	8.0342	-0.717857	'b'	0.7	0.7	0.7	0.0556288
936	GCWB2_19200	hmp6	1.17.1.-	3-ketosteroid-9-alpha-hydroxylase reductase subunit	CDS	CWB2plusFruc_vs_GCWB2_07242017.bam	gnl|CeBiTec|chromosome	Fwd	4208514	4209572	1059	78.4324	79.8204	34.7149	6.30603	0.0253084	5.70543	-1.17589	'b'	0.7	0.7	0.7	1.0177
4152	GCWB2_02850	pepN1	3.4.11.2	Aminopeptidase N	CDS	CWB2plusFruc_vs_GCWB2_07242017.bam	gnl|CeBiTec|chromosome	Rev	615603	614236	1368	119.117	52.5191	91.4837	6.3055	-1.18146	6.70584	-0.380787	'b'	0.7	0.7	0.7	0.440905
895	GCWB2_19405	suaB		Ferredoxin-1	CDS	CWB2plusFruc_vs_GCWB2_07242017.bam	gnl|CeBiTec|chromosome	Rev	4250376	4250179	198	60.5456	103.183	26.8046	6.3045	0.769107	5.33218	-1.17554	'b'	0.7	0.7	0.7	1.70421
2387	GCWB2_11825	tesB3	3.1.2.-	Acyl-CoA thioesterase 2	CDS	CWB2plusFruc_vs_GCWB2_07242017.bam	gnl|CeBiTec|chromosome	Rev	2594790	2593930	861	63.2519	98.5223	56.0963	6.30271	0.639342	5.89644	-0.173203	'b'	0.7	0.7	0.7	1.55762
4025	GCWB2_03485	GCWB2_03485		hypothetical protein	CDS	CWB2plusFruc_vs_GCWB2_07242017.bam	gnl|CeBiTec|chromosome	Rev	753886	753407	480	19.4449	320.285	11.0082	6.30227	4.0419	3.87091	-0.82081	'b'	0.7	0.7	0.7	16.4715
3687	GCWB2_05185	hepT	2.5.1.30	Heptaprenyl diphosphate synthase component 2	CDS	CWB2plusFruc_vs_GCWB2_07242017.bam	gnl|CeBiTec|chromosome	Fwd	1126449	1127465	1017	94.8904	65.4555	133.661	6.30032	-0.535748	6.81531	0.494239	'b'	0.7	0.7	0.7	0.689801
3034	GCWB2_08530	guaA1	6.3.5.2	GMP synthase [glutamine-hydrolyzing]	CDS	CWB2plusFruc_vs_GCWB2_07242017.bam	gnl|CeBiTec|chromosome	Fwd	1843213	1844805	1593	223.075	27.8409	248.749	6.30026	-3.00226	7.87997	0.157161	'b'	0.7	0.7	0.7	0.124805
1904	GCWB2_14270	GCWB2_14270		hypothetical protein	CDS	CWB2plusFruc_vs_GCWB2_07242017.bam	gnl|CeBiTec|chromosome	Fwd	3131243	3132613	1371	256.824	24.1531	170.8	6.29939	-3.4105	7.7104	-0.588468	'b'	0.7	0.7	0.7	0.0940454
2988	GCWB2_08760	GCWB2_08760		hypothetical protein	CDS	CWB2plusFruc_vs_GCWB2_07242017.bam	gnl|CeBiTec|chromosome	Rev	1895239	1893968	1272	250.424	24.7614	232.2	6.29912	-3.33821	7.91372	-0.109005	'b'	0.7	0.7	0.7	0.098878
1574	GCWB2_15940	GCWB2_15940		Epimerase family protein	CDS	CWB2plusFruc_vs_GCWB2_07242017.bam	gnl|CeBiTec|chromosome	Fwd	3494847	3495743	897	378.695	16.3229	246.84	6.29686	-4.53607	8.25616	-0.617458	'b'	0.7	0.7	0.7	0.043103
4336	GCWB2_01915	GCWB2_01915		mce related protein	CDS	CWB2plusFruc_vs_GCWB2_07242017.bam	gnl|CeBiTec|chromosome	Fwd	425026	426111	1086	107.667	57.3775	37.2878	6.29642	-0.908014	5.98553	-1.5298	'b'	0.7	0.7	0.7	0.532918
70	GCWB2_23540	rutA5	1.14.99.46	Pyrimidine monooxygenase RutA	CDS	CWB2plusFruc_vs_GCWB2_07242017.bam	gnl|CeBiTec|chromosome	Fwd	5150461	5151252	792	156.878	39.3384	98.2443	6.29568	-1.99563	6.9559	-0.675197	'b'	0.7	0.7	0.7	0.250758
784	GCWB2_19965	GCWB2_19965	1.14.13.141	Steroid C26-monooxygenase	CDS	CWB2plusFruc_vs_GCWB2_07242017.bam	gnl|CeBiTec|chromosome	Fwd	4383125	4383853	729	58.9652	104.51	33.5598	6.29464	0.8257	5.47523	-0.81313	'b'	0.7	0.7	0.7	1.77239
1234	GCWB2_17680	sadH4	1.-.-.-	Putative oxidoreductase SadH	CDS	CWB2plusFruc_vs_GCWB2_07242017.bam	gnl|CeBiTec|chromosome	Rev	3850390	3849491	900	156.225	39.4416	147.893	6.29456	-1.98584	7.24795	-0.07907	'b'	0.7	0.7	0.7	0.252467
1075	GCWB2_18505	tgs2	2.3.1.20	putative diacylglycerol O-acyltransferase tgs3	CDS	CWB2plusFruc_vs_GCWB2_07242017.bam	gnl|CeBiTec|chromosome	Rev	4027869	4026394	1476	97.4056	63.1522	100.972	6.29335	-0.625172	6.63187	0.0518823	'b'	0.7	0.7	0.7	0.648342
3401	GCWB2_06675	GCWB2_06675		Polyketide cyclase / dehydrase and lipid transport	CDS	CWB2plusFruc_vs_GCWB2_07242017.bam	gnl|CeBiTec|chromosome	Fwd	1449011	1449445	435	150.982	40.7038	88.5762	6.29266	-1.89114	6.85354	-0.769387	'b'	0.7	0.7	0.7	0.269593
3256	GCWB2_07410	betP		Glycine betaine transporter BetP	CDS	CWB2plusFruc_vs_GCWB2_07242017.bam	gnl|CeBiTec|chromosome	Fwd	1605599	1607374	1776	118.125	51.9573	146.169	6.29171	-1.18492	7.03783	0.307317	'b'	0.7	0.7	0.7	0.43985
197	GCWB2_22905	yedI		Inner membrane protein YedI	CDS	CWB2plusFruc_vs_GCWB2_07242017.bam	gnl|CeBiTec|chromosome	Fwd	5012672	5013628	957	120.256	50.9687	104.955	6.29075	-1.23843	6.81179	-0.196344	'b'	0.7	0.7	0.7	0.423835
647	GCWB2_20650	clcA3	1.13.11.-	Chlorocatechol 1,2-dioxygenase	CDS	CWB2plusFruc_vs_GCWB2_07242017.bam	gnl|CeBiTec|chromosome	Rev	4529467	4528601	867	179.06	34.1681	83.7752	6.28944	-2.38972	6.93637	-1.09585	'b'	0.7	0.7	0.7	0.190819
1605	GCWB2_15785	GCWB2_15785	6.2.1.3	Long-chain-fatty-acid--CoA ligase FadD15	CDS	CWB2plusFruc_vs_GCWB2_07242017.bam	gnl|CeBiTec|chromosome	Fwd	3456930	3458738	1809	130.881	46.6803	120.647	6.28843	-1.48737	6.97338	-0.117465	'b'	0.7	0.7	0.7	0.356663
1991	GCWB2_13810	ruvC	3.1.22.4	Crossover junction endodeoxyribonuclease RuvC	CDS	CWB2plusFruc_vs_GCWB2_07242017.bam	gnl|CeBiTec|chromosome	Rev	3035786	3035217	570	207.237	29.4206	240.037	6.28695	-2.81638	7.80112	0.211979	'b'	0.7	0.7	0.7	0.141966
1074	GCWB2_18510	GCWB2_18510		hypothetical protein	CDS	CWB2plusFruc_vs_GCWB2_07242017.bam	gnl|CeBiTec|chromosome	Rev	4028484	4027918	567	60.1062	101.04	129.049	6.28411	0.749337	6.46061	1.10233	'b'	0.7	0.7	0.7	1.68102
3005	GCWB2_08675	tpa	2.6.1.77	Taurine--pyruvate aminotransferase	CDS	CWB2plusFruc_vs_GCWB2_07242017.bam	gnl|CeBiTec|chromosome	Rev	1878170	1876779	1392	97.6241	62.132	42.8436	6.28321	-0.651902	6.01509	-1.18816	'b'	0.7	0.7	0.7	0.636441
3645	GCWB2_05415	GCWB2_05415		mce related protein	CDS	CWB2plusFruc_vs_GCWB2_07242017.bam	gnl|CeBiTec|chromosome	Fwd	1168123	1169364	1242	449.827	13.468	216.412	6.28234	-5.06177	8.28543	-1.05559	'b'	0.7	0.7	0.7	0.0299403
2086	GCWB2_13335	crtL	5.5.1.19	Lycopene beta cyclase	CDS	CWB2plusFruc_vs_GCWB2_07242017.bam	gnl|CeBiTec|chromosome	Fwd	2931909	2933060	1152	84.1421	71.5292	82.5858	6.27761	-0.234296	6.38129	-0.0269338	'b'	0.7	0.7	0.7	0.8501
887	GCWB2_19445	GCWB2_19445		Carboxymuconolactone decarboxylase family protein	CDS	CWB2plusFruc_vs_GCWB2_07242017.bam	gnl|CeBiTec|chromosome	Fwd	4257570	4257959	390	55.7685	107.717	27.9484	6.27624	0.949721	5.30304	-0.996684	'b'	0.7	0.7	0.7	1.9315
944	GCWB2_19160	crnA	3.5.2.10	Creatinine amidohydrolase	CDS	CWB2plusFruc_vs_GCWB2_07242017.bam	gnl|CeBiTec|chromosome	Rev	4202188	4201460	729	161.508	37.0162	136.433	6.27278	-2.12538	7.21376	-0.243417	'b'	0.7	0.7	0.7	0.229191
1294	GCWB2_17380	GCWB2_17380		HhH-GPD superfamily base excision DNA repair protein	CDS	CWB2plusFruc_vs_GCWB2_07242017.bam	gnl|CeBiTec|chromosome	Fwd	3789662	3790234	573	140.921	42.34	123.438	6.27135	-1.7348	7.04319	-0.191104	'b'	0.7	0.7	0.7	0.300451
4540	GCWB2_00860	GCWB2_00860	1.-.-.-	Putative Rieske 2Fe-2S iron-sulfur protein	CDS	CWB2plusFruc_vs_GCWB2_07242017.bam	gnl|CeBiTec|chromosome	Rev	188089	186488	1602	125.877	47.1858	117.853	6.26808	-1.4156	6.92836	-0.0950341	'b'	0.7	0.7	0.7	0.374855
3683	GCWB2_05220	GCWB2_05220		bifunctional enoyl-CoA hydratase/phosphate acetyltransferase	CDS	CWB2plusFruc_vs_GCWB2_07242017.bam	gnl|CeBiTec|chromosome	Fwd	1130111	1131208	1098	146.068	40.5471	225.583	6.26601	-1.84897	7.50401	0.62702	'b'	0.7	0.7	0.7	0.277591
4099	GCWB2_03115	antA	1.14.12.1	Anthranilate 1,2-dioxygenase large subunit	CDS	CWB2plusFruc_vs_GCWB2_07242017.bam	gnl|CeBiTec|chromosome	Fwd	675318	676496	1179	26.7998	220.576	9.8439	6.26464	3.04098	4.02169	-1.44492	'b'	0.7	0.7	0.7	8.23049
2131	GCWB2_13105	ppaC	3.6.1.1	putative manganese-dependent inorganic pyrophosphatase	CDS	CWB2plusFruc_vs_GCWB2_07242017.bam	gnl|CeBiTec|chromosome	Fwd	2880715	2881635	921	47.9744	123.021	32.3516	6.26348	1.35857	5.29998	-0.56843	'b'	0.7	0.7	0.7	2.5643
2673	GCWB2_10390	nudF	3.6.1.13	ADP-ribose pyrophosphatase	CDS	CWB2plusFruc_vs_GCWB2_07242017.bam	gnl|CeBiTec|chromosome	Fwd	2300806	2301426	621	242.132	24.2629	220.249	6.26016	-3.31897	7.85132	-0.136661	'b'	0.7	0.7	0.7	0.100205
232	GCWB2_22730	rnhA	3.1.26.4	Ribonuclease HI	CDS	CWB2plusFruc_vs_GCWB2_07242017.bam	gnl|CeBiTec|chromosome	Rev	4975120	4974635	486	161.919	36.2572	102.459	6.25966	-2.15893	7.00902	-0.660224	'b'	0.7	0.7	0.7	0.223922
258	GCWB2_22600	copA1	3.6.3.54	Copper-exporting P-type ATPase A	CDS	CWB2plusFruc_vs_GCWB2_07242017.bam	gnl|CeBiTec|chromosome	Rev	4946745	4944457	2289	28.917	202.29	38.7056	6.25706	2.80643	5.06416	0.420624	'b'	0.7	0.7	0.7	6.99553
937	GCWB2_19195	GCWB2_19195		Transcriptional regulator, TetR family	CDS	CWB2plusFruc_vs_GCWB2_07242017.bam	gnl|CeBiTec|chromosome	Fwd	4207757	4208386	630	75.0271	77.9643	40.9266	6.25704	0.0554024	5.79215	-0.874374	'b'	0.7	0.7	0.7	1.03915
3738	GCWB2_04930	GCWB2_04930		hypothetical protein	CDS	CWB2plusFruc_vs_GCWB2_07242017.bam	gnl|CeBiTec|chromosome	Rev	1063358	1061664	1695	64.411	90.5998	24.5141	6.25534	0.492201	5.31239	-1.3937	'b'	0.7	0.7	0.7	1.40659
3801	GCWB2_04610	cysS	6.1.1.16	Cysteine--tRNA ligase	CDS	CWB2plusFruc_vs_GCWB2_07242017.bam	gnl|CeBiTec|chromosome	Fwd	992252	993643	1392	154.895	37.6706	183.189	6.25525	-2.03978	7.39617	0.242046	'b'	0.7	0.7	0.7	0.243201
2547	GCWB2_11025	fbpB2	2.3.1.122	Diacylglycerol acyltransferase/mycolyltransferase Ag85B precursor	CDS	CWB2plusFruc_vs_GCWB2_07242017.bam	gnl|CeBiTec|chromosome	Rev	2436052	2435051	1002	74.6047	78.1593	55.9726	6.25477	0.0671516	6.01392	-0.414546	'b'	0.7	0.7	0.7	1.04765
2355	GCWB2_11985	GCWB2_11985	2.7.1.-	Putative aminoglycoside phosphotransferase	CDS	CWB2plusFruc_vs_GCWB2_07242017.bam	gnl|CeBiTec|chromosome	Fwd	2625249	2626271	1023	91.5717	63.5738	64.5596	6.2536	-0.526469	6.2647	-0.504269	'b'	0.7	0.7	0.7	0.694252
2781	GCWB2_09830	dmpI	5.3.2.6	2-hydroxymuconate tautomerase	CDS	CWB2plusFruc_vs_GCWB2_07242017.bam	gnl|CeBiTec|chromosome	Fwd	2137258	2137437	180	341.801	17.0251	223.749	6.2533	-4.32742	8.11138	-0.611277	'b'	0.7	0.7	0.7	0.04981
1293	GCWB2_17385	GCWB2_17385		hypothetical protein	CDS	CWB2plusFruc_vs_GCWB2_07242017.bam	gnl|CeBiTec|chromosome	Fwd	3790305	3791231	927	191.579	30.3036	133.623	6.25161	-2.66038	7.32191	-0.519773	'b'	0.7	0.7	0.7	0.158178
246	GCWB2_22660	adhC2	1.1.1.2	NADP-dependent alcohol dehydrogenase C 2	CDS	CWB2plusFruc_vs_GCWB2_07242017.bam	gnl|CeBiTec|chromosome	Rev	4956756	4955713	1044	91.3701	63.5181	31.0124	6.25137	-0.524555	5.73421	-1.55888	'b'	0.7	0.7	0.7	0.695174
4586	GCWB2_00630	desA1	1.14.19.-	Stearoyl-CoA 9-desaturase	CDS	CWB2plusFruc_vs_GCWB2_07242017.bam	gnl|CeBiTec|chromosome	Fwd	140960	142360	1401	72.1824	80.1433	17.6829	6.24904	0.150935	5.15893	-2.02929	'b'	0.7	0.7	0.7	1.11029
574	GCWB2_21015	GCWB2_21015		hypothetical protein	CDS	CWB2plusFruc_vs_GCWB2_07242017.bam	gnl|CeBiTec|chromosome	Rev	4606861	4605785	1077	124.349	46.4753	152.638	6.24832	-1.41985	7.10611	0.295725	'b'	0.7	0.7	0.7	0.37375
3712	GCWB2_05060	GCWB2_05060		hypothetical protein	CDS	CWB2plusFruc_vs_GCWB2_07242017.bam	gnl|CeBiTec|chromosome	Rev	1086128	1085820	309	34.6395	166.395	59.4115	6.2464	2.26412	5.50351	0.778327	'b'	0.7	0.7	0.7	4.80361
3198	GCWB2_07705	opuCB2		Glycine betaine/carnitine/choline transport system permease protein OpuCB	CDS	CWB2plusFruc_vs_GCWB2_07242017.bam	gnl|CeBiTec|chromosome	Rev	1670813	1670169	645	115.698	49.7556	57.2073	6.24551	-1.21744	6.34618	-1.0161	'b'	0.7	0.7	0.7	0.430046
975	GCWB2_19005	GCWB2_19005		Histidine kinase-, DNA gyrase B-, and HSP90-like ATPase	CDS	CWB2plusFruc_vs_GCWB2_07242017.bam	gnl|CeBiTec|chromosome	Rev	4174016	4172745	1272	89.1966	64.4466	55.8038	6.24447	-0.468885	6.1406	-0.676626	'b'	0.7	0.7	0.7	0.722523
343	GCWB2_22175	trmB	2.1.1.33	tRNA (guanine-N(7)-)-methyltransferase	CDS	CWB2plusFruc_vs_GCWB2_07242017.bam	gnl|CeBiTec|chromosome	Fwd	4853963	4854751	789	151.722	37.8696	112.954	6.24413	-2.00232	7.03244	-0.425697	'b'	0.7	0.7	0.7	0.249598
367	GCWB2_22055	fadR7		Fatty acid metabolism regulator protein	CDS	CWB2plusFruc_vs_GCWB2_07242017.bam	gnl|CeBiTec|chromosome	Rev	4824864	4824262	603	90.8829	62.9619	99.1664	6.24117	-0.529529	6.56886	0.125842	'b'	0.7	0.7	0.7	0.692781
4446	GCWB2_01355	GCWB2_01355		hypothetical protein	CDS	CWB2plusFruc_vs_GCWB2_07242017.bam	gnl|CeBiTec|chromosome	Fwd	306820	307692	873	49.8275	114.574	54.5593	6.2395	1.20126	5.70431	0.130882	'b'	0.7	0.7	0.7	2.2994
2370	GCWB2_11910	fadD2	6.2.1.3	Long-chain-fatty-acid--CoA ligase	CDS	CWB2plusFruc_vs_GCWB2_07242017.bam	gnl|CeBiTec|chromosome	Rev	2612657	2611089	1569	23.522	242.464	20.2361	6.23878	3.36569	4.4474	-0.217081	'b'	0.7	0.7	0.7	10.308
4751	GCWB2_24080	GCWB2_24080		hypothetical protein	CDS	CWB2plusFruc_vs_GCWB2_07242017.bam	gnl|CeBiTec|pGCWB2	Rev	35937	35485	453	14.1769	402.139	3740.62	6.23851	4.82608	7.84727	8.04359	'b'	0.7	0.7	0.7	28.3657
3646	GCWB2_05410	GCWB2_05410		mce related protein	CDS	CWB2plusFruc_vs_GCWB2_07242017.bam	gnl|CeBiTec|chromosome	Fwd	1166789	1168126	1338	513.164	11.102	258.27	6.23801	-5.53053	8.50801	-0.990543	'b'	0.7	0.7	0.7	0.0216343
160	GCWB2_23090	GCWB2_23090		hypothetical protein	CDS	CWB2plusFruc_vs_GCWB2_07242017.bam	gnl|CeBiTec|chromosome	Fwd	5054236	5054610	375	300.5	18.8411	86.6378	6.23352	-3.9954	7.33407	-1.79429	'b'	0.7	0.7	0.7	0.0626994
425	GCWB2_21765	GCWB2_21765		hypothetical protein	CDS	CWB2plusFruc_vs_GCWB2_07242017.bam	gnl|CeBiTec|chromosome	Fwd	4756576	4757859	1284	269.157	21.0162	144.856	6.23287	-3.67887	7.62539	-0.893833	'b'	0.7	0.7	0.7	0.0780817
4249	GCWB2_02350	gntK	2.7.1.12	Thermoresistant gluconokinase	CDS	CWB2plusFruc_vs_GCWB2_07242017.bam	gnl|CeBiTec|chromosome	Fwd	520882	521385	504	130.822	43.2384	10.6696	6.23285	-1.59722	5.22344	-3.61603	'b'	0.7	0.7	0.7	0.330514
1486	GCWB2_16400	era		GTPase Era	CDS	CWB2plusFruc_vs_GCWB2_07242017.bam	gnl|CeBiTec|chromosome	Rev	3588755	3587832	924	140.768	40.1675	104.062	6.23257	-1.80922	6.91924	-0.435876	'b'	0.7	0.7	0.7	0.285345
2739	GCWB2_10040	sdhA2	1.3.5.1	Succinate dehydrogenase flavoprotein subunit	CDS	CWB2plusFruc_vs_GCWB2_07242017.bam	gnl|CeBiTec|chromosome	Fwd	2182971	2184914	1944	150.819	37.4395	190.583	6.23158	-2.01019	7.40548	0.337596	'b'	0.7	0.7	0.7	0.248241
1421	GCWB2_16725	ppk	2.7.4.1	Polyphosphate kinase	CDS	CWB2plusFruc_vs_GCWB2_07242017.bam	gnl|CeBiTec|chromosome	Fwd	3655993	3658188	2196	162.367	34.655	78.0747	6.22905	-2.22812	6.81495	-1.05633	'b'	0.7	0.7	0.7	0.213436
396	GCWB2_21910	pta	2.3.1.8	Phosphate acetyltransferase	CDS	CWB2plusFruc_vs_GCWB2_07242017.bam	gnl|CeBiTec|chromosome	Rev	4791496	4789316	2181	92.4798	60.7511	47.2	6.22795	-0.606228	6.04589	-0.970351	'b'	0.7	0.7	0.7	0.656912
940	GCWB2_19180	albA		Antilisterial bacteriocin subtilosin biosynthesis protein AlbA	CDS	CWB2plusFruc_vs_GCWB2_07242017.bam	gnl|CeBiTec|chromosome	Rev	4207060	4205771	1290	307.069	18.2789	93.202	6.22726	-4.07031	7.40235	-1.72013	'b'	0.7	0.7	0.7	0.0595272
3056	GCWB2_08420	glmS1	2.6.1.16	Glutamine--fructose-6-phosphate aminotransferase [isomerizing]	CDS	CWB2plusFruc_vs_GCWB2_07242017.bam	gnl|CeBiTec|chromosome	Fwd	1821220	1823082	1863	154.021	36.4172	137.254	6.22677	-2.08044	7.18385	-0.166278	'b'	0.7	0.7	0.7	0.236442
2346	GCWB2_12030	GCWB2_12030	1.14.-.-	Putative cytochrome P450 124	CDS	CWB2plusFruc_vs_GCWB2_07242017.bam	gnl|CeBiTec|chromosome	Rev	2634348	2633083	1266	27.7989	201.518	13.4963	6.22586	2.85781	4.27572	-1.04247	'b'	0.7	0.7	0.7	7.24913
2543	GCWB2_11045	yflN2	3.-.-.-	putative metallo-hydrolase YflN	CDS	CWB2plusFruc_vs_GCWB2_07242017.bam	gnl|CeBiTec|chromosome	Rev	2440411	2439665	747	63.3905	88.3165	61.3833	6.2254	0.478416	5.96298	-0.0464197	'b'	0.7	0.7	0.7	1.39321
4312	GCWB2_02035	GCWB2_02035		hypothetical protein	CDS	CWB2plusFruc_vs_GCWB2_07242017.bam	gnl|CeBiTec|chromosome	Fwd	453931	454335	405	90.2802	62.0051	19.674	6.22533	-0.542022	5.39728	-2.19812	'b'	0.7	0.7	0.7	0.686808
3639	GCWB2_05445	glsA1	3.5.1.2	Glutaminase	CDS	CWB2plusFruc_vs_GCWB2_07242017.bam	gnl|CeBiTec|chromosome	Rev	1181180	1179957	1224	81.886	68.33	39.6433	6.225	-0.261096	5.83227	-1.04654	'b'	0.7	0.7	0.7	0.834454
2068	GCWB2_13425	qorA	1.6.5.5	Quinone oxidoreductase 1	CDS	CWB2plusFruc_vs_GCWB2_07242017.bam	gnl|CeBiTec|chromosome	Fwd	2946939	2947913	975	182.938	30.5579	126.201	6.22434	-2.58174	7.24739	-0.535637	'b'	0.7	0.7	0.7	0.16704
3927	GCWB2_03980	GCWB2_03980		hypothetical protein	CDS	CWB2plusFruc_vs_GCWB2_07242017.bam	gnl|CeBiTec|chromosome	Rev	857677	856094	1584	226.911	24.5059	73.8278	6.22052	-3.21093	7.01604	-1.61989	'b'	0.7	0.7	0.7	0.107998
3780	GCWB2_04715	znuB		High-affinity zinc uptake system membrane protein ZnuB	CDS	CWB2plusFruc_vs_GCWB2_07242017.bam	gnl|CeBiTec|chromosome	Rev	1016305	1015436	870	275.587	20.1562	472.34	6.21976	-3.77321	8.49502	0.777319	'b'	0.7	0.7	0.7	0.0731392
48	GCWB2_23650	ksi2	5.3.3.1	Steroid Delta-isomerase	CDS	CWB2plusFruc_vs_GCWB2_07242017.bam	gnl|CeBiTec|chromosome	Rev	5175809	5175420	390	93.5329	59.3697	35.6579	6.21953	-0.655747	5.85178	-1.39125	'b'	0.7	0.7	0.7	0.634747
1300	GCWB2_17350	thiB		Thiamine-binding periplasmic protein precursor	CDS	CWB2plusFruc_vs_GCWB2_07242017.bam	gnl|CeBiTec|chromosome	Rev	3784638	3783550	1089	110.476	50.1061	95.7452	6.21725	-1.14067	6.68436	-0.206461	'b'	0.7	0.7	0.7	0.453547
2217	GCWB2_12675	uvrD2	3.6.4.12	ATP-dependent DNA helicase UvrD1	CDS	CWB2plusFruc_vs_GCWB2_07242017.bam	gnl|CeBiTec|chromosome	Rev	2772051	2769889	2163	174.662	31.5433	92.2001	6.21384	-2.46916	6.98756	-0.921726	'b'	0.7	0.7	0.7	0.180596
2344	GCWB2_12040	cpnA2	1.1.1.163	Cyclopentanol dehydrogenase	CDS	CWB2plusFruc_vs_GCWB2_07242017.bam	gnl|CeBiTec|chromosome	Rev	2635909	2635109	801	56.7651	97.0284	25.4702	6.21363	0.773402	5.24883	-1.1562	'b'	0.7	0.7	0.7	1.7093
2110	GCWB2_13215	mutA	5.4.99.2	Methylmalonyl-CoA mutase small subunit	CDS	CWB2plusFruc_vs_GCWB2_07242017.bam	gnl|CeBiTec|chromosome	Rev	2906892	2904898	1995	64.64	85.1897	125.332	6.21348	0.398251	6.49198	0.955257	'b'	0.7	0.7	0.7	1.31791
2484	GCWB2_11340	acd1	1.3.99.32	Glutaryl-CoA dehydrogenase	CDS	CWB2plusFruc_vs_GCWB2_07242017.bam	gnl|CeBiTec|chromosome	Rev	2494902	2493736	1167	39.9894	137.499	27.9762	6.21241	1.78174	5.06384	-0.515421	'b'	0.7	0.7	0.7	3.4384
3039	GCWB2_08505	GCWB2_08505	1.-.-.-	putative oxidoreductase	CDS	CWB2plusFruc_vs_GCWB2_07242017.bam	gnl|CeBiTec|chromosome	Fwd	1838219	1839373	1155	125.366	43.7789	146.727	6.21109	-1.51784	7.0835	0.226981	'b'	0.7	0.7	0.7	0.349208
1696	GCWB2_15325	fadH3	1.3.1.34	2,4-dienoyl-CoA reductase [NADPH]	CDS	CWB2plusFruc_vs_GCWB2_07242017.bam	gnl|CeBiTec|chromosome	Fwd	3349568	3351631	2064	98.9045	55.3482	37.6485	6.20921	-0.8375	5.93124	-1.39344	'b'	0.7	0.7	0.7	0.559612
1744	GCWB2_15070	mobA	2.7.7.77	Molybdenum cofactor guanylyltransferase	CDS	CWB2plusFruc_vs_GCWB2_07242017.bam	gnl|CeBiTec|chromosome	Rev	3296802	3296227	576	413.724	13.1531	173.663	6.20493	-4.97519	8.06634	-1.25237	'b'	0.7	0.7	0.7	0.031792
1237	GCWB2_17665	GCWB2_17665		hypothetical protein	CDS	CWB2plusFruc_vs_GCWB2_07242017.bam	gnl|CeBiTec|chromosome	Fwd	3847133	3848011	879	297.216	18.3035	227.749	6.20471	-4.02132	8.02333	-0.384072	'b'	0.7	0.7	0.7	0.061583
3212	GCWB2_07630	ephG	3.3.2.10	Epoxide hydrolase EphG	CDS	CWB2plusFruc_vs_GCWB2_07242017.bam	gnl|CeBiTec|chromosome	Fwd	1656920	1657420	501	139.638	38.9097	102.201	6.2038	-1.84349	6.90041	-0.450282	'b'	0.7	0.7	0.7	0.278647
2050	GCWB2_13515	GCWB2_13515		hypothetical protein	CDS	CWB2plusFruc_vs_GCWB2_07242017.bam	gnl|CeBiTec|chromosome	Rev	2968921	2968457	465	130.653	41.556	193.779	6.20329	-1.65261	7.31393	0.568677	'b'	0.7	0.7	0.7	0.318064
4161	GCWB2_02805	rmlA	2.7.7.24	Glucose-1-phosphate thymidylyltransferase	CDS	CWB2plusFruc_vs_GCWB2_07242017.bam	gnl|CeBiTec|chromosome	Fwd	605932	606807	876	87.9747	61.7064	59.7104	6.20318	-0.511669	6.17946	-0.559108	'b'	0.7	0.7	0.7	0.701411
4613	GCWB2_24445	GCWB2_24445		Transposase IS116/IS110/IS902 family protein	CDS	CWB2plusFruc_vs_GCWB2_07242017.bam	gnl|CeBiTec|pGCWB2	Rev	104829	103612	1218	76.2785	71.1477	46.6683	6.20297	-0.100458	5.89879	-0.708831	'b'	0.7	0.7	0.7	0.932737
3874	GCWB2_04245	cysD1	2.7.7.4	Sulfate adenylyltransferase subunit 2	CDS	CWB2plusFruc_vs_GCWB2_07242017.bam	gnl|CeBiTec|chromosome	Fwd	910214	911185	972	31.7143	170.821	26.5072	6.2017	2.42927	4.85769	-0.25875	'b'	0.7	0.7	0.7	5.38623
1899	GCWB2_14295	glnP		putative glutamine ABC transporter permease protein GlnP	CDS	CWB2plusFruc_vs_GCWB2_07242017.bam	gnl|CeBiTec|chromosome	Fwd	3136781	3137458	678	243.373	22.2231	169.614	6.2005	-3.45304	7.66657	-0.520914	'b'	0.7	0.7	0.7	0.091313
3343	GCWB2_06970	paaZ2		Bifunctional protein PaaZ	CDS	CWB2plusFruc_vs_GCWB2_07242017.bam	gnl|CeBiTec|chromosome	Fwd	1513728	1514228	501	97.6783	55.2212	55.1046	6.19856	-0.822814	6.19703	-0.825866	'b'	0.7	0.7	0.7	0.565338
370	GCWB2_22040	fadI2	2.3.1.16	3-ketoacyl-CoA thiolase	CDS	CWB2plusFruc_vs_GCWB2_07242017.bam	gnl|CeBiTec|chromosome	Rev	4821820	4820507	1314	117.886	45.7372	57.3581	6.19827	-1.36595	6.36159	-1.03932	'b'	0.7	0.7	0.7	0.387978
3782	GCWB2_04705	GCWB2_04705		Transposase IS116/IS110/IS902 family protein	CDS	CWB2plusFruc_vs_GCWB2_07242017.bam	gnl|CeBiTec|chromosome	Rev	1014201	1012984	1218	75.927	70.9381	48.3268	6.19751	-0.0980522	5.92065	-0.651787	'b'	0.7	0.7	0.7	0.934294
4029	GCWB2_03465	hutI	3.5.2.7	Imidazolonepropionase	CDS	CWB2plusFruc_vs_GCWB2_07242017.bam	gnl|CeBiTec|chromosome	Fwd	749580	750818	1239	391.86	13.741	134.356	6.19731	-4.83378	7.84206	-1.54428	'b'	0.7	0.7	0.7	0.0350661
3629	GCWB2_05495	GCWB2_05495		hypothetical protein	CDS	CWB2plusFruc_vs_GCWB2_07242017.bam	gnl|CeBiTec|chromosome	Fwd	1190616	1191059	444	301.918	17.8304	581.146	6.19714	-4.08175	8.71039	0.944743	'b'	0.7	0.7	0.7	0.0590569
387	GCWB2_21955	yidH		Inner membrane protein YidH	CDS	CWB2plusFruc_vs_GCWB2_07242017.bam	gnl|CeBiTec|chromosome	Rev	4801222	4800776	447	68.6754	78.0795	55.192	6.1943	0.18515	5.94405	-0.315334	'b'	0.7	0.7	0.7	1.13694
4020	GCWB2_03510	GCWB2_03510		Carboxymuconolactone decarboxylase family protein	CDS	CWB2plusFruc_vs_GCWB2_07242017.bam	gnl|CeBiTec|chromosome	Rev	757079	756543	537	105.88	50.5681	81.3824	6.19322	-1.06613	6.53646	-0.379639	'b'	0.7	0.7	0.7	0.477599
4598	GCWB2_00570	gltB1	1.4.1.13	Glutamate synthase [NADPH] large chain	CDS	CWB2plusFruc_vs_GCWB2_07242017.bam	gnl|CeBiTec|chromosome	Fwd	122118	126701	4584	353.106	15.144	368.694	6.19232	-4.54329	8.49512	0.06232	'b'	0.7	0.7	0.7	0.0428879
4475	GCWB2_01190	yybR1		putative HTH-type transcriptional regulator YybR	CDS	CWB2plusFruc_vs_GCWB2_07242017.bam	gnl|CeBiTec|chromosome	Fwd	275324	275998	675	25.2446	211.616	19.674	6.1916	3.0674	4.47806	-0.359682	'b'	0.7	0.7	0.7	8.38262
445	GCWB2_21660	GCWB2_21660		succinate dehydrogenase/fumarate reductase iron-sulfur subunit	CDS	CWB2plusFruc_vs_GCWB2_07242017.bam	gnl|CeBiTec|chromosome	Fwd	4728191	4731727	3537	159.806	33.3331	185.493	6.18953	-2.2613	7.4277	0.215036	'b'	0.7	0.7	0.7	0.208584
351	GCWB2_22135	GCWB2_22135		hypothetical protein	CDS	CWB2plusFruc_vs_GCWB2_07242017.bam	gnl|CeBiTec|chromosome	Rev	4844284	4843499	786	227.363	23.3933	144.565	6.18844	-3.28083	7.50221	-0.653279	'b'	0.7	0.7	0.7	0.10289
3089	GCWB2_08255	fumA	4.2.1.2	Fumarate hydratase class I, aerobic	CDS	CWB2plusFruc_vs_GCWB2_07242017.bam	gnl|CeBiTec|chromosome	Rev	1786894	1785128	1767	93.8669	56.6059	133.083	6.18771	-0.729664	6.80437	0.503643	'b'	0.7	0.7	0.7	0.603044
1668	GCWB2_15470	GCWB2_15470		mce related protein	CDS	CWB2plusFruc_vs_GCWB2_07242017.bam	gnl|CeBiTec|chromosome	Rev	3385345	3384173	1173	284.553	18.5782	107.884	6.18404	-3.93702	7.45295	-1.39922	'b'	0.7	0.7	0.7	0.0652889
284	GCWB2_22470	crtN	1.3.8.2	Dehydrosqualene desaturase	CDS	CWB2plusFruc_vs_GCWB2_07242017.bam	gnl|CeBiTec|chromosome	Fwd	4914273	4915772	1500	78.4645	67.306	4.33626	6.18332	-0.221304	4.20521	-4.17752	'b'	0.7	0.7	0.7	0.85779
4569	GCWB2_00715	sppA	3.4.21.-	Putative signal peptide peptidase SppA	CDS	CWB2plusFruc_vs_GCWB2_07242017.bam	gnl|CeBiTec|chromosome	Fwd	158526	159389	864	97.918	53.8932	118.492	6.18277	-0.861471	6.75108	0.275148	'b'	0.7	0.7	0.7	0.550391
2951	GCWB2_08945	GCWB2_08945		hypothetical protein	CDS	CWB2plusFruc_vs_GCWB2_07242017.bam	gnl|CeBiTec|chromosome	Fwd	1939468	1940190	723	98.6566	53.336	71.4407	6.18069	-0.887306	6.39151	-0.465669	'b'	0.7	0.7	0.7	0.540623
2760	GCWB2_09935	lcfB8	6.2.1.3	Long-chain-fatty-acid--CoA ligase	CDS	CWB2plusFruc_vs_GCWB2_07242017.bam	gnl|CeBiTec|chromosome	Fwd	2164179	2165876	1698	46.2435	113.25	25.2088	6.17728	1.29219	5.09352	-0.875324	'b'	0.7	0.7	0.7	2.449
849	GCWB2_19635	grsB2		Gramicidin S synthase 2	CDS	CWB2plusFruc_vs_GCWB2_07242017.bam	gnl|CeBiTec|chromosome	Rev	4317689	4299393	18297	146.14	35.8098	94.2207	6.17675	-2.02893	6.87459	-0.633238	'b'	0.7	0.7	0.7	0.245037
2827	GCWB2_09585	cysM2	2.5.1.113	O-phosphoserine sulfhydrylase	CDS	CWB2plusFruc_vs_GCWB2_07242017.bam	gnl|CeBiTec|chromosome	Fwd	2081212	2082183	972	97.4335	53.6852	179.884	6.1764	-0.859893	7.04863	0.884573	'b'	0.7	0.7	0.7	0.550993
1653	GCWB2_15545	lspA2	3.4.23.36	Lipoprotein signal peptidase	CDS	CWB2plusFruc_vs_GCWB2_07242017.bam	gnl|CeBiTec|chromosome	Rev	3404372	3403839	534	110.083	47.5046	142.532	6.17622	-1.21245	6.96879	0.372698	'b'	0.7	0.7	0.7	0.431536
3964	GCWB2_03795	GCWB2_03795	2.3.1.20	Putative diacylglycerol O-acyltransferase	CDS	CWB2plusFruc_vs_GCWB2_07242017.bam	gnl|CeBiTec|chromosome	Fwd	814857	816233	1377	116.162	45.0047	103.6	6.176	-1.36798	6.77743	-0.165112	'b'	0.7	0.7	0.7	0.387432
4599	GCWB2_00565	lipF1	3.1.1.1	Carboxylesterase LipF	CDS	CWB2plusFruc_vs_GCWB2_07242017.bam	gnl|CeBiTec|chromosome	Rev	121580	120519	1062	126.911	41.12	71.99	6.17472	-1.62591	6.5787	-0.81795	'b'	0.7	0.7	0.7	0.324006
1806	GCWB2_14760	cdsA	2.7.7.41	Phosphatidate cytidylyltransferase	CDS	CWB2plusFruc_vs_GCWB2_07242017.bam	gnl|CeBiTec|chromosome	Rev	3234323	3233457	867	233.578	22.3369	183.24	6.17456	-3.3864	7.69267	-0.350172	'b'	0.7	0.7	0.7	0.0956294
1459	GCWB2_16535	tgpA	2.3.2.13	Protein-glutamine gamma-glutamyltransferase	CDS	CWB2plusFruc_vs_GCWB2_07242017.bam	gnl|CeBiTec|chromosome	Rev	3617543	3616695	849	172.468	30.18	68.94	6.17285	-2.51466	6.76873	-1.32291	'b'	0.7	0.7	0.7	0.174989
3702	GCWB2_05110	tcdA	6.1.-.-	tRNA threonylcarbamoyladenosine dehydratase	CDS	CWB2plusFruc_vs_GCWB2_07242017.bam	gnl|CeBiTec|chromosome	Rev	1111304	1109202	2103	34.0398	152.765	45.96	6.17216	2.16602	5.30573	0.433159	'b'	0.7	0.7	0.7	4.48783
2253	GCWB2_12495	GCWB2_12495		hypothetical protein	CDS	CWB2plusFruc_vs_GCWB2_07242017.bam	gnl|CeBiTec|chromosome	Fwd	2734490	2735251	762	90.7979	57.1973	40.7099	6.17123	-0.666712	5.92595	-1.15728	'b'	0.7	0.7	0.7	0.629941
1030	GCWB2_18730	yhdN4	1.1.1.-	General stress protein 69	CDS	CWB2plusFruc_vs_GCWB2_07242017.bam	gnl|CeBiTec|chromosome	Rev	4070912	4069896	1017	142.799	36.327	107.664	6.1704	-1.97487	6.95412	-0.407447	'b'	0.7	0.7	0.7	0.254393
4779	GCWB2_24005	nphR		Transcriptional activator NphR	CDS	CWB2plusFruc_vs_GCWB2_07242017.bam	gnl|CeBiTec|pGCWB2	Rev	22518	21583	936	32.2023	160.975	2013.96	6.16989	2.3216	7.99245	5.96673	'b'	0.7	0.7	0.7	4.99887
1927	GCWB2_14155	acuC		Acetoin utilization protein AcuC	CDS	CWB2plusFruc_vs_GCWB2_07242017.bam	gnl|CeBiTec|chromosome	Rev	3105201	3103945	1257	142.272	36.4341	86.4381	6.16986	-1.96529	6.79305	-0.71891	'b'	0.7	0.7	0.7	0.256088
1761	GCWB2_14985	coaD	2.7.7.3	Phosphopantetheine adenylyltransferase	CDS	CWB2plusFruc_vs_GCWB2_07242017.bam	gnl|CeBiTec|chromosome	Rev	3278610	3278122	489	85.2785	60.7543	75.7157	6.16951	-0.489195	6.32832	-0.171591	'b'	0.7	0.7	0.7	0.712422
807	GCWB2_19850	mlaE16		putative phospholipid ABC transporter permease protein MlaE	CDS	CWB2plusFruc_vs_GCWB2_07242017.bam	gnl|CeBiTec|chromosome	Rev	4361749	4360985	765	223.642	23.1453	148.594	6.16885	-3.2724	7.51014	-0.589812	'b'	0.7	0.7	0.7	0.103493
4591	GCWB2_00605	gabD1	1.2.1.79	Putative succinate-semialdehyde dehydrogenase [NADP(+)] 2	CDS	CWB2plusFruc_vs_GCWB2_07242017.bam	gnl|CeBiTec|chromosome	Fwd	135012	136565	1554	71.5777	72.3075	50.8107	6.16876	0.0146359	5.91425	-0.494379	'b'	0.7	0.7	0.7	1.0102
845	GCWB2_19655	acdA10	1.3.99.-	Acyl-CoA dehydrogenase	CDS	CWB2plusFruc_vs_GCWB2_07242017.bam	gnl|CeBiTec|chromosome	Rev	4322238	4321063	1176	45.7269	112.994	23.6347	6.16754	1.30513	5.0389	-0.952135	'b'	0.7	0.7	0.7	2.47107
2120	GCWB2_13160	GCWB2_13160		PQQ enzyme repeat protein	CDS	CWB2plusFruc_vs_GCWB2_07242017.bam	gnl|CeBiTec|chromosome	Fwd	2893209	2894267	1059	74.066	69.451	74.4812	6.16433	-0.0928169	6.21477	0.00806444	'b'	0.7	0.7	0.7	0.93769
3758	GCWB2_04830	serB1	3.1.3.3	Phosphoserine phosphatase	CDS	CWB2plusFruc_vs_GCWB2_07242017.bam	gnl|CeBiTec|chromosome	Rev	1039854	1038655	1200	94.6197	54.1967	78.2381	6.1621	-0.803937	6.42693	-0.27427	'b'	0.7	0.7	0.7	0.572784
3777	GCWB2_04730	mshA1	2.4.1.250	D-inositol 3-phosphate glycosyltransferase	CDS	CWB2plusFruc_vs_GCWB2_07242017.bam	gnl|CeBiTec|chromosome	Fwd	1018219	1019586	1368	108.663	47.1054	134.136	6.16077	-1.2059	6.91564	0.303827	'b'	0.7	0.7	0.7	0.433498
407	GCWB2_21855	yxlF6	3.6.3.-	putative ABC transporter ATP-binding protein YxlF	CDS	CWB2plusFruc_vs_GCWB2_07242017.bam	gnl|CeBiTec|chromosome	Rev	4778075	4777089	987	130.569	39.1561	87.3715	6.15991	-1.7375	6.73888	-0.579573	'b'	0.7	0.7	0.7	0.299889
4556	GCWB2_00780	GCWB2_00780		Possibl zinc metallo-peptidase	CDS	CWB2plusFruc_vs_GCWB2_07242017.bam	gnl|CeBiTec|chromosome	Rev	170642	170292	351	66.1122	77.1224	57.4714	6.15796	0.222233	5.94581	-0.202072	'b'	0.7	0.7	0.7	1.16654
1947	GCWB2_14055	trkA1		Trk system potassium uptake protein TrkA	CDS	CWB2plusFruc_vs_GCWB2_07242017.bam	gnl|CeBiTec|chromosome	Fwd	3084767	3085432	666	181.415	27.9918	133.668	6.15504	-2.69622	7.28283	-0.440641	'b'	0.7	0.7	0.7	0.154297
3460	GCWB2_06365	echA4	4.2.1.17	putative enoyl-CoA hydratase echA8	CDS	CWB2plusFruc_vs_GCWB2_07242017.bam	gnl|CeBiTec|chromosome	Fwd	1378248	1379030	783	45.603	111	26.3961	6.15274	1.28336	5.11666	-0.788806	'b'	0.7	0.7	0.7	2.43406
1167	GCWB2_18025	crcB		Putative fluoride ion transporter CrcB	CDS	CWB2plusFruc_vs_GCWB2_07242017.bam	gnl|CeBiTec|chromosome	Rev	3916784	3916320	465	119.696	42.1967	66.3094	6.15115	-1.50417	6.47719	-0.852091	'b'	0.7	0.7	0.7	0.352532
2398	GCWB2_11770	GCWB2_11770		lipid-transfer protein	CDS	CWB2plusFruc_vs_GCWB2_07242017.bam	gnl|CeBiTec|chromosome	Rev	2583783	2582569	1215	30.0229	168.149	20.9518	6.1508	2.48561	4.6485	-0.518991	'b'	0.7	0.7	0.7	5.60071
1066	GCWB2_18550	GCWB2_18550		hypothetical protein	CDS	CWB2plusFruc_vs_GCWB2_07242017.bam	gnl|CeBiTec|chromosome	Fwd	4038432	4039190	759	106.274	47.4416	104.426	6.14987	-1.16357	6.71899	-0.0253187	'b'	0.7	0.7	0.7	0.446407
3917	GCWB2_04030	kstR3		HTH-type transcriptional repressor KstR	CDS	CWB2plusFruc_vs_GCWB2_07242017.bam	gnl|CeBiTec|chromosome	Rev	867130	866480	651	68.9239	72.9649	59.977	6.14803	0.0821977	6.00663	-0.200596	'b'	0.7	0.7	0.7	1.05863
4726	GCWB2_24140	GCWB2_24140		hypothetical protein	CDS	CWB2plusFruc_vs_GCWB2_07242017.bam	gnl|CeBiTec|pGCWB2	Fwd	47845	48390	546	122.17	41.1597	97.0666	6.14795	-1.56959	6.76682	-0.331843	'b'	0.7	0.7	0.7	0.336905
2738	GCWB2_10045	frdB	1.3.99.1	Fumarate reductase iron-sulfur subunit	CDS	CWB2plusFruc_vs_GCWB2_07242017.bam	gnl|CeBiTec|chromosome	Fwd	2184916	2185662	747	136.295	36.6941	146.216	6.14403	-1.89312	7.14127	0.101363	'b'	0.7	0.7	0.7	0.269225
1230	GCWB2_17700	GCWB2_17700		hypothetical protein	CDS	CWB2plusFruc_vs_GCWB2_07242017.bam	gnl|CeBiTec|chromosome	Fwd	3853592	3854494	903	109.43	45.5323	53.2541	6.14134	-1.26505	6.25435	-1.03905	'b'	0.7	0.7	0.7	0.416085
2686	GCWB2_10310	argH	4.3.2.1	Argininosuccinate lyase	CDS	CWB2plusFruc_vs_GCWB2_07242017.bam	gnl|CeBiTec|chromosome	Fwd	2278210	2279661	1452	121.219	41.0679	111.439	6.1407	-1.56153	6.86079	-0.121356	'b'	0.7	0.7	0.7	0.338791
2640	GCWB2_10560	poxB	1.2.5.1	Pyruvate dehydrogenase [ubiquinone]	CDS	CWB2plusFruc_vs_GCWB2_07242017.bam	gnl|CeBiTec|chromosome	Rev	2335663	2333855	1809	75.1204	66.1618	33.955	6.13953	-0.183206	5.65834	-1.14558	'b'	0.7	0.7	0.7	0.880744
1785	GCWB2_14865	rnhB	3.1.26.4	Ribonuclease HII	CDS	CWB2plusFruc_vs_GCWB2_07242017.bam	gnl|CeBiTec|chromosome	Rev	3254395	3253709	687	169.886	29.2426	284.769	6.13921	-2.53843	7.78104	0.745223	'b'	0.7	0.7	0.7	0.17213
2393	GCWB2_11795	fadA6	2.3.1.-	Putative acyltransferase	CDS	CWB2plusFruc_vs_GCWB2_07242017.bam	gnl|CeBiTec|chromosome	Rev	2589024	2587843	1182	41.8726	118.614	19.44	6.13903	1.5022	4.83445	-1.10698	'b'	0.7	0.7	0.7	2.83274
2843	GCWB2_09505	GCWB2_09505		DivIVA protein	CDS	CWB2plusFruc_vs_GCWB2_07242017.bam	gnl|CeBiTec|chromosome	Rev	2064864	2063911	954	157.614	31.4983	110.186	6.13873	-2.32305	7.04203	-0.516456	'b'	0.7	0.7	0.7	0.199844
2691	GCWB2_10285	argB	2.7.2.8	Acetylglutamate kinase	CDS	CWB2plusFruc_vs_GCWB2_07242017.bam	gnl|CeBiTec|chromosome	Fwd	2273284	2274210	927	66.0459	75.1163	65.9187	6.13823	0.185657	6.04401	-0.00278177	'b'	0.7	0.7	0.7	1.13733
4185	GCWB2_02680	GCWB2_02680		hypothetical protein	CDS	CWB2plusFruc_vs_GCWB2_07242017.bam	gnl|CeBiTec|chromosome	Rev	581640	581113	528	139.633	35.469	41.7479	6.13699	-1.97701	6.25457	-1.74187	'b'	0.7	0.7	0.7	0.254016
3118	GCWB2_08110	GCWB2_08110		hypothetical protein	CDS	CWB2plusFruc_vs_GCWB2_07242017.bam	gnl|CeBiTec|chromosome	Rev	1754287	1753511	777	60.7777	81.0721	62.3774	6.1333	0.415664	5.94421	0.0374823	'b'	0.7	0.7	0.7	1.33391
262	GCWB2_22580	pntA	1.6.1.2	NAD(P) transhydrogenase subunit alpha	CDS	CWB2plusFruc_vs_GCWB2_07242017.bam	gnl|CeBiTec|chromosome	Rev	4939690	4939385	306	190.706	25.7324	529.845	6.13036	-2.88969	8.31232	1.47422	'b'	0.7	0.7	0.7	0.134933
3728	GCWB2_04980	ccsA		Cytochrome c biogenesis protein CcsA	CDS	CWB2plusFruc_vs_GCWB2_07242017.bam	gnl|CeBiTec|chromosome	Fwd	1073511	1074533	1023	113.502	43.1869	165.933	6.12955	-1.39405	7.10052	0.547887	'b'	0.7	0.7	0.7	0.380495
3798	GCWB2_04625	pnbA2	3.1.1.-	Para-nitrobenzyl esterase	CDS	CWB2plusFruc_vs_GCWB2_07242017.bam	gnl|CeBiTec|chromosome	Fwd	995463	997016	1554	153.294	31.9358	85.6734	6.12863	-2.26306	6.84047	-0.839384	'b'	0.7	0.7	0.7	0.20833
4406	GCWB2_01555	ykoU1	6.5.1.1	putative ATP-dependent DNA ligase YkoU	CDS	CWB2plusFruc_vs_GCWB2_07242017.bam	gnl|CeBiTec|chromosome	Fwd	352519	353601	1083	111.879	43.7026	42.391	6.12772	-1.35615	6.10574	-1.40011	'b'	0.7	0.7	0.7	0.390624
3805	GCWB2_04590	fbpC3	2.3.1.122	Diacylglycerol acyltransferase/mycolyltransferase Ag85C precursor	CDS	CWB2plusFruc_vs_GCWB2_07242017.bam	gnl|CeBiTec|chromosome	Fwd	986627	987664	1038	91.2383	53.3881	136.669	6.12501	-0.773123	6.80305	0.58297	'b'	0.7	0.7	0.7	0.58515
2404	GCWB2_11740	GCWB2_11740		hypothetical protein	CDS	CWB2plusFruc_vs_GCWB2_07242017.bam	gnl|CeBiTec|chromosome	Fwd	2577848	2578270	423	52.3287	92.9741	46.0641	6.12414	0.829228	5.61755	-0.18396	'b'	0.7	0.7	0.7	1.77673
3139	GCWB2_08000	ydfJ1		Membrane protein YdfJ	CDS	CWB2plusFruc_vs_GCWB2_07242017.bam	gnl|CeBiTec|chromosome	Rev	1733628	1731277	2352	104.087	46.6888	260.189	6.12333	-1.15664	7.36253	1.32177	'b'	0.7	0.7	0.7	0.448556
1979	GCWB2_13870	GCWB2_13870	2.7.7.53	AP-4-A phosphorylase	CDS	CWB2plusFruc_vs_GCWB2_07242017.bam	gnl|CeBiTec|chromosome	Rev	3045573	3045025	549	129.925	37.3685	134.643	6.12264	-1.79778	7.04726	0.0514615	'b'	0.7	0.7	0.7	0.287616
1195	GCWB2_17880	GCWB2_17880		hypothetical protein	CDS	CWB2plusFruc_vs_GCWB2_07242017.bam	gnl|CeBiTec|chromosome	Fwd	3892019	3892273	255	130.962	37.0547	97.0051	6.12229	-1.82142	6.81649	-0.433011	'b'	0.7	0.7	0.7	0.282943
4490	GCWB2_01110	oppA		Oligopeptide-binding protein OppA precursor	CDS	CWB2plusFruc_vs_GCWB2_07242017.bam	gnl|CeBiTec|chromosome	Rev	262473	260920	1554	67.0042	72.198	13.3	6.12003	0.107707	4.89976	-2.33283	'b'	0.7	0.7	0.7	1.07751
1324	GCWB2_17230	gpgS2	2.4.1.266	Glucosyl-3-phosphoglycerate synthase	CDS	CWB2plusFruc_vs_GCWB2_07242017.bam	gnl|CeBiTec|chromosome	Rev	3759747	3758734	1014	186.331	25.9407	77.39	6.11943	-2.84458	6.9079	-1.26765	'b'	0.7	0.7	0.7	0.139218
2891	GCWB2_09245	hapE3	1.14.13.84	4-hydroxyacetophenone monooxygenase	CDS	CWB2plusFruc_vs_GCWB2_07242017.bam	gnl|CeBiTec|chromosome	Rev	1998201	1996645	1557	58.5157	82.5561	20.7584	6.11903	0.49655	5.12319	-1.49513	'b'	0.7	0.7	0.7	1.41084
2680	GCWB2_10355	GCWB2_10355		hypothetical protein	CDS	CWB2plusFruc_vs_GCWB2_07242017.bam	gnl|CeBiTec|chromosome	Fwd	2292636	2292878	243	229.753	21.0187	224.527	6.11877	-3.45034	7.82734	-0.0331916	'b'	0.7	0.7	0.7	0.0914839
4775	GCWB2_00115	GCWB2_00115		hypothetical protein	CDS	CWB2plusFruc_vs_GCWB2_07242017.bam	gnl|CeBiTec|chromosome	Rev	24756	24577	180	181.723	26.4835	198.213	6.11631	-2.77857	7.56825	0.125305	'b'	0.7	0.7	0.7	0.145736
328	GCWB2_22250	GCWB2_22250		voltage-gated potassium channel	CDS	CWB2plusFruc_vs_GCWB2_07242017.bam	gnl|CeBiTec|chromosome	Fwd	4873146	4873715	570	97.4966	49.2833	80.0343	6.11515	-0.984253	6.46491	-0.284734	'b'	0.7	0.7	0.7	0.505487
1940	GCWB2_14090	GCWB2_14090		hypothetical protein	CDS	CWB2plusFruc_vs_GCWB2_07242017.bam	gnl|CeBiTec|chromosome	Fwd	3089572	3090126	555	111.549	42.9463	155.38	6.113	-1.37707	7.04059	0.478123	'b'	0.7	0.7	0.7	0.385
733	GCWB2_20220	GCWB2_20220		hypothetical protein	CDS	CWB2plusFruc_vs_GCWB2_07242017.bam	gnl|CeBiTec|chromosome	Rev	4436586	4435996	591	68.9666	69.4257	109.495	6.11261	0.00957097	6.44128	0.666901	'b'	0.7	0.7	0.7	1.00666
2383	GCWB2_11845	GCWB2_11845		hypothetical protein	CDS	CWB2plusFruc_vs_GCWB2_07242017.bam	gnl|CeBiTec|chromosome	Rev	2597523	2597122	402	137.815	34.7279	136.955	6.11231	-1.98857	7.10207	-0.00903807	'b'	0.7	0.7	0.7	0.251988
4660	GCWB2_00390	GCWB2_00390		TMAO/DMSO reductase	CDS	CWB2plusFruc_vs_GCWB2_07242017.bam	gnl|CeBiTec|chromosome	Fwd	80774	82318	1545	58.2497	81.8749	6.90058	6.10976	0.491171	4.32545	-3.07746	'b'	0.7	0.7	0.7	1.40559
2379	GCWB2_11865	GCWB2_11865		Transcriptional regulator, TetR family	CDS	CWB2plusFruc_vs_GCWB2_07242017.bam	gnl|CeBiTec|chromosome	Fwd	2601178	2601783	606	64.5748	73.607	69.0759	6.10734	0.188872	6.0615	0.0972109	'b'	0.7	0.7	0.7	1.13987
677	GCWB2_20500	GCWB2_20500	1.14.-.-	Cytochrome P450-terp	CDS	CWB2plusFruc_vs_GCWB2_07242017.bam	gnl|CeBiTec|chromosome	Fwd	4494670	4495908	1239	126.819	37.4443	55.1313	6.10665	-1.75995	6.38571	-1.20183	'b'	0.7	0.7	0.7	0.295258
500	GCWB2_21385	GCWB2_21385		mce related protein	CDS	CWB2plusFruc_vs_GCWB2_07242017.bam	gnl|CeBiTec|chromosome	Fwd	4678328	4679389	1062	68.4546	69.1346	21.2404	6.10421	0.0142593	5.25291	-1.68834	'b'	0.7	0.7	0.7	1.00993
3647	GCWB2_05405	GCWB2_05405		mce related protein	CDS	CWB2plusFruc_vs_GCWB2_07242017.bam	gnl|CeBiTec|chromosome	Fwd	1165425	1166789	1365	440.596	10.6953	230.504	6.10111	-5.36441	8.31598	-0.934667	'b'	0.7	0.7	0.7	0.0242746
2231	GCWB2_12605	baiE1	4.2.1.106	Bile acid 7-alpha dehydratase	CDS	CWB2plusFruc_vs_GCWB2_07242017.bam	gnl|CeBiTec|chromosome	Rev	2751467	2750964	504	62.1828	75.6673	42.938	6.10002	0.283154	5.69131	-0.53426	'b'	0.7	0.7	0.7	1.21685
126	GCWB2_23260	GCWB2_23260		hypothetical protein	CDS	CWB2plusFruc_vs_GCWB2_07242017.bam	gnl|CeBiTec|chromosome	Fwd	5090067	5090549	483	130.571	35.9537	181.969	6.09838	-1.86062	7.26812	0.478863	'b'	0.7	0.7	0.7	0.275358
1002	GCWB2_18870	rskA2		Anti-sigma-K factor RskA	CDS	CWB2plusFruc_vs_GCWB2_07242017.bam	gnl|CeBiTec|chromosome	Fwd	4106386	4107207	822	218.239	21.4368	102.19	6.09589	-3.34775	7.22244	-1.09465	'b'	0.7	0.7	0.7	0.0982262
2193	GCWB2_12795	GCWB2_12795		SnoaL-like domain protein	CDS	CWB2plusFruc_vs_GCWB2_07242017.bam	gnl|CeBiTec|chromosome	Fwd	2812626	2813039	414	229.791	20.3561	91.262	6.09579	-3.49679	7.17806	-1.33224	'b'	0.7	0.7	0.7	0.0885854
4413	GCWB2_01520	tipA		HTH-type transcriptional activator TipA	CDS	CWB2plusFruc_vs_GCWB2_07242017.bam	gnl|CeBiTec|chromosome	Rev	345752	344955	798	70.8208	65.8177	74.6527	6.09325	-0.105696	6.18411	0.0760224	'b'	0.7	0.7	0.7	0.929356
4350	GCWB2_01845	ethR1		HTH-type transcriptional regulator EthR	CDS	CWB2plusFruc_vs_GCWB2_07242017.bam	gnl|CeBiTec|chromosome	Rev	408093	407485	609	55.1173	84.4268	41.8003	6.09203	0.615194	5.58494	-0.398992	'b'	0.7	0.7	0.7	1.53176
3567	GCWB2_05825	GCWB2_05825		Type III restriction enzyme, res subunit	CDS	CWB2plusFruc_vs_GCWB2_07242017.bam	gnl|CeBiTec|chromosome	Rev	1266098	1264419	1680	154.947	29.9967	147.078	6.09118	-2.3689	7.23804	-0.0751912	'b'	0.7	0.7	0.7	0.193593
2322	GCWB2_12150	mhpB	1.13.11.16	2,3-dihydroxyphenylpropionate/2, 3-dihydroxicinnamic acid 1,2-dioxygenase	CDS	CWB2plusFruc_vs_GCWB2_07242017.bam	gnl|CeBiTec|chromosome	Rev	2659675	2658815	861	27.3495	169.658	24.5588	6.08996	2.63305	4.6958	-0.155276	'b'	0.7	0.7	0.7	6.20334
4480	GCWB2_01165	GCWB2_01165		GDSL-like Lipase/Acylhydrolase	CDS	CWB2plusFruc_vs_GCWB2_07242017.bam	gnl|CeBiTec|chromosome	Fwd	270299	271138	840	34.6592	133.769	85.3268	6.08938	1.94843	5.76505	1.29976	'b'	0.7	0.7	0.7	3.85954
1914	GCWB2_14220	lexA	3.4.21.88	LexA repressor	CDS	CWB2plusFruc_vs_GCWB2_07242017.bam	gnl|CeBiTec|chromosome	Fwd	3120190	3120897	708	155.414	29.818	141.523	6.08904	-2.38186	7.21243	-0.135076	'b'	0.7	0.7	0.7	0.191862
3695	GCWB2_05145	rebM1	2.1.1.164	Demethylrebeccamycin-D-glucose O-methyltransferase	CDS	CWB2plusFruc_vs_GCWB2_07242017.bam	gnl|CeBiTec|chromosome	Rev	1118766	1118203	564	51.772	89.5027	80.3551	6.08898	0.78976	6.01121	0.634218	'b'	0.7	0.7	0.7	1.72879
125	GCWB2_23265	GCWB2_23265		hypothetical protein	CDS	CWB2plusFruc_vs_GCWB2_07242017.bam	gnl|CeBiTec|chromosome	Fwd	5090546	5091160	615	95.3055	48.5839	149.329	6.08845	-0.97208	6.89842	0.647867	'b'	0.7	0.7	0.7	0.509771
561	GCWB2_21080	GCWB2_21080		hypothetical protein	CDS	CWB2plusFruc_vs_GCWB2_07242017.bam	gnl|CeBiTec|chromosome	Rev	4620943	4620581	363	31.6095	146.332	16.3855	6.08769	2.21081	4.50832	-0.947939	'b'	0.7	0.7	0.7	4.62936
472	GCWB2_21525	GCWB2_21525		hypothetical protein	CDS	CWB2plusFruc_vs_GCWB2_07242017.bam	gnl|CeBiTec|chromosome	Fwd	4701396	4701815	420	195.927	23.5109	9.26303	6.08471	-3.05891	5.41283	-4.40269	'b'	0.7	0.7	0.7	0.119998
1013	GCWB2_18815	GCWB2_18815		hypothetical protein	CDS	CWB2plusFruc_vs_GCWB2_07242017.bam	gnl|CeBiTec|chromosome	Fwd	4082602	4085979	3378	69.7349	65.9233	28.7014	6.08326	-0.0810942	5.48343	-1.28076	'b'	0.7	0.7	0.7	0.94534
1606	GCWB2_15780	GCWB2_15780		hypothetical protein	CDS	CWB2plusFruc_vs_GCWB2_07242017.bam	gnl|CeBiTec|chromosome	Rev	3456812	3456378	435	171.454	26.8097	181.775	6.08318	-2.677	7.46384	0.0843271	'b'	0.7	0.7	0.7	0.156366
3709	GCWB2_05075	GCWB2_05075	1.2.-.-	Phthiodiolone/phenolphthiodiolone dimycocerosates ketoreductase	CDS	CWB2plusFruc_vs_GCWB2_07242017.bam	gnl|CeBiTec|chromosome	Fwd	1087901	1089004	1104	223.767	20.5104	116.418	6.08207	-3.44757	7.33451	-0.942679	'b'	0.7	0.7	0.7	0.0916594
2128	GCWB2_13120	GCWB2_13120		PAC2 family protein	CDS	CWB2plusFruc_vs_GCWB2_07242017.bam	gnl|CeBiTec|chromosome	Fwd	2886113	2886976	864	99.1073	46.3068	120.046	6.08204	-1.09777	6.76918	0.276519	'b'	0.7	0.7	0.7	0.467239
4415	GCWB2_01510	GCWB2_01510		hypothetical protein	CDS	CWB2plusFruc_vs_GCWB2_07242017.bam	gnl|CeBiTec|chromosome	Rev	343445	342714	732	231.268	19.7696	133.753	6.07932	-3.54821	7.45842	-0.789994	'b'	0.7	0.7	0.7	0.0854837
486	GCWB2_21455	GCWB2_21455		Ferredoxin-6	CDS	CWB2plusFruc_vs_GCWB2_07242017.bam	gnl|CeBiTec|chromosome	Rev	4691091	4690771	321	87.496	52.2422	77.1184	6.07915	-0.744001	6.36007	-0.182143	'b'	0.7	0.7	0.7	0.597081
2394	GCWB2_11790	pdhR3		Pyruvate dehydrogenase complex repressor	CDS	CWB2plusFruc_vs_GCWB2_07242017.bam	gnl|CeBiTec|chromosome	Fwd	2586957	2587772	816	18.1541	251.204	15.8504	6.07747	3.79049	4.08434	-0.195776	'b'	0.7	0.7	0.7	13.8373
2146	GCWB2_13030	dop	3.4.-.-	Pup deamidase/depupylase	CDS	CWB2plusFruc_vs_GCWB2_07242017.bam	gnl|CeBiTec|chromosome	Rev	2864381	2862882	1500	144.655	31.4397	125.717	6.0755	-2.20196	7.07526	-0.20244	'b'	0.7	0.7	0.7	0.217342
4184	GCWB2_02685	bpoA2	1.11.1.-	Non-heme bromoperoxidase BPO-A2	CDS	CWB2plusFruc_vs_GCWB2_07242017.bam	gnl|CeBiTec|chromosome	Rev	582633	581791	843	186.494	24.336	45.7177	6.074	-2.93796	6.52883	-2.0283	'b'	0.7	0.7	0.7	0.130492
4528	GCWB2_00920	glfT1	2.4.1.288	Galactofuranosyl transferase GlfT2	CDS	CWB2plusFruc_vs_GCWB2_07242017.bam	gnl|CeBiTec|chromosome	Fwd	199541	201484	1944	254.133	17.844	190.015	6.0734	-3.83207	7.77971	-0.419472	'b'	0.7	0.7	0.7	0.0702151
2844	GCWB2_09500	GCWB2_09500		hypothetical protein	CDS	CWB2plusFruc_vs_GCWB2_07242017.bam	gnl|CeBiTec|chromosome	Fwd	2063178	2063861	684	220.832	20.5347	126.568	6.0734	-3.42681	7.38529	-0.803039	'b'	0.7	0.7	0.7	0.0929879
2282	GCWB2_12350	GCWB2_12350		Acyltransferase	CDS	CWB2plusFruc_vs_GCWB2_07242017.bam	gnl|CeBiTec|chromosome	Fwd	2700143	2700925	783	127.404	35.4419	102.348	6.07033	-1.84589	6.8353	-0.315936	'b'	0.7	0.7	0.7	0.278184
2511	GCWB2_11205	geoB5	1.2.1.86	Geranial dehydrogenase	CDS	CWB2plusFruc_vs_GCWB2_07242017.bam	gnl|CeBiTec|chromosome	Rev	2468371	2466920	1452	42.2246	106.7	19.1228	6.06872	1.33741	4.82862	-1.14279	'b'	0.7	0.7	0.7	2.52697
1316	GCWB2_17270	GCWB2_17270		hypothetical protein	CDS	CWB2plusFruc_vs_GCWB2_07242017.bam	gnl|CeBiTec|chromosome	Fwd	3766887	3767129	243	52.1525	86.1766	51.0324	6.06694	0.724561	5.689	-0.0313214	'b'	0.7	0.7	0.7	1.6524
1392	GCWB2_16885	gatA2	6.3.5.-	Glutamyl-tRNA(Gln) amidotransferase subunit A	CDS	CWB2plusFruc_vs_GCWB2_07242017.bam	gnl|CeBiTec|chromosome	Rev	3691797	3690292	1506	121.336	37.0235	148.882	6.06661	-1.71249	7.07044	0.295166	'b'	0.7	0.7	0.7	0.305132
2354	GCWB2_11990	gdhI	1.1.1.47	Glucose 1-dehydrogenase 1	CDS	CWB2plusFruc_vs_GCWB2_07242017.bam	gnl|CeBiTec|chromosome	Fwd	2626273	2627034	762	83.3813	53.8459	46.7114	6.06621	-0.630887	5.96368	-0.835949	'b'	0.7	0.7	0.7	0.645779
1664	GCWB2_15490	GCWB2_15490		mce related protein	CDS	CWB2plusFruc_vs_GCWB2_07242017.bam	gnl|CeBiTec|chromosome	Rev	3389613	3388579	1035	214.03	20.9319	99.8506	6.06465	-3.35404	7.19169	-1.09997	'b'	0.7	0.7	0.7	0.0977986
263	GCWB2_22575	pntB	1.6.1.2	NAD(P) transhydrogenase subunit beta	CDS	CWB2plusFruc_vs_GCWB2_07242017.bam	gnl|CeBiTec|chromosome	Rev	4939388	4937856	1533	215.077	20.8233	575.047	6.06442	-3.36858	8.45812	1.41883	'b'	0.7	0.7	0.7	0.0968178
78	GCWB2_23500	ilvD2	4.2.1.9	Dihydroxy-acid dehydratase	CDS	CWB2plusFruc_vs_GCWB2_07242017.bam	gnl|CeBiTec|chromosome	Fwd	5141614	5143329	1716	140.818	31.7981	95.6247	6.06428	-2.14682	6.8585	-0.558381	'b'	0.7	0.7	0.7	0.225809
3598	GCWB2_05650	wcaJ	2.7.8.31	UDP-glucose:undecaprenyl-phosphate glucose-1-phosphate transferase	CDS	CWB2plusFruc_vs_GCWB2_07242017.bam	gnl|CeBiTec|chromosome	Fwd	1225182	1226699	1518	32.1531	139.016	23.3186	6.063	2.11222	4.77515	-0.463474	'b'	0.7	0.7	0.7	4.32357
1504	GCWB2_16300	bcpA	2.7.8.23	Carboxyvinyl-carboxyphosphonate phosphorylmutase	CDS	CWB2plusFruc_vs_GCWB2_07242017.bam	gnl|CeBiTec|chromosome	Rev	3569882	3569130	753	260.525	17.0704	81.2254	6.05935	-3.93186	7.18457	-1.68142	'b'	0.7	0.7	0.7	0.0655229
441	GCWB2_21680	pobB3	1.-.-.-	Phenoxybenzoate dioxygenase subunit beta	CDS	CWB2plusFruc_vs_GCWB2_07242017.bam	gnl|CeBiTec|chromosome	Fwd	4735985	4737112	1128	55.3398	80.2204	34.2579	6.05807	0.53565	5.4443	-0.691884	'b'	0.7	0.7	0.7	1.4496
540	GCWB2_21185	GCWB2_21185		Ferredoxin-6	CDS	CWB2plusFruc_vs_GCWB2_07242017.bam	gnl|CeBiTec|chromosome	Fwd	4641432	4641752	321	88.563	50.1207	77.9924	6.05798	-0.821298	6.37695	-0.183371	'b'	0.7	0.7	0.7	0.565933
3397	GCWB2_06695	GCWB2_06695		Acyltransferase family protein	CDS	CWB2plusFruc_vs_GCWB2_07242017.bam	gnl|CeBiTec|chromosome	Rev	1454490	1453240	1251	61.8087	71.7206	130.115	6.05703	0.214576	6.48669	1.0739	'b'	0.7	0.7	0.7	1.16036
3456	GCWB2_06385	GCWB2_06385		hypothetical protein	CDS	CWB2plusFruc_vs_GCWB2_07242017.bam	gnl|CeBiTec|chromosome	Fwd	1381821	1382876	1056	38.5978	114.468	21.299	6.05463	1.56836	4.84158	-0.85773	'b'	0.7	0.7	0.7	2.96567
2789	GCWB2_09790	hisC	2.6.1.9	Histidinol-phosphate aminotransferase	CDS	CWB2plusFruc_vs_GCWB2_07242017.bam	gnl|CeBiTec|chromosome	Fwd	2131660	2132814	1155	113.986	38.6566	124.662	6.05268	-1.56007	6.8973	0.129164	'b'	0.7	0.7	0.7	0.339134
1635	GCWB2_15635	murC	6.3.2.8	UDP-N-acetylmuramate--L-alanine ligase	CDS	CWB2plusFruc_vs_GCWB2_07242017.bam	gnl|CeBiTec|chromosome	Rev	3425049	3423439	1611	143.565	30.6474	114.35	6.05163	-2.22787	7.00144	-0.328249	'b'	0.7	0.7	0.7	0.213474
3815	GCWB2_04540	GCWB2_04540		hypothetical protein	CDS	CWB2plusFruc_vs_GCWB2_07242017.bam	gnl|CeBiTec|chromosome	Fwd	976706	977479	774	399.933	10.9981	354.933	6.0514	-5.18442	8.55751	-0.172212	'b'	0.7	0.7	0.7	0.0275
1410	GCWB2_16795	leuB	1.1.1.85	3-isopropylmalate dehydrogenase	CDS	CWB2plusFruc_vs_GCWB2_07242017.bam	gnl|CeBiTec|chromosome	Rev	3669675	3668665	1011	270.649	16.2505	351.041	6.05135	-4.05787	8.26789	0.375215	'b'	0.7	0.7	0.7	0.0600426
2216	GCWB2_12680	GCWB2_12680		putative ATP-dependent helicase Lhr	CDS	CWB2plusFruc_vs_GCWB2_07242017.bam	gnl|CeBiTec|chromosome	Rev	2778314	2772048	6267	156.426	28.1036	87.143	6.05101	-2.47665	6.86732	-0.844022	'b'	0.7	0.7	0.7	0.179661
1313	GCWB2_17285	cdoA	1.13.11.20	Cysteine dioxygenase	CDS	CWB2plusFruc_vs_GCWB2_07242017.bam	gnl|CeBiTec|chromosome	Fwd	3769157	3769750	594	78.6372	55.8906	81.9726	6.05084	-0.492606	6.3271	0.0599297	'b'	0.7	0.7	0.7	0.71074
2225	GCWB2_12635	GCWB2_12635		hypothetical protein	CDS	CWB2plusFruc_vs_GCWB2_07242017.bam	gnl|CeBiTec|chromosome	Fwd	2757082	2757369	288	96.481	45.5186	70.2544	6.05028	-1.08379	6.36334	-0.457656	'b'	0.7	0.7	0.7	0.471788
601	GCWB2_20880	mmgC23	1.3.99.-	Acyl-CoA dehydrogenase	CDS	CWB2plusFruc_vs_GCWB2_07242017.bam	gnl|CeBiTec|chromosome	Rev	4579445	4578258	1188	91.395	48.0086	52.7315	6.04963	-0.928822	6.11732	-0.79345	'b'	0.7	0.7	0.7	0.525287
4006	GCWB2_03580	GCWB2_03580		hypothetical protein	CDS	CWB2plusFruc_vs_GCWB2_07242017.bam	gnl|CeBiTec|chromosome	Fwd	770713	772053	1341	56.7027	77.3177	44.0267	6.04904	0.447382	5.64283	-0.365039	'b'	0.7	0.7	0.7	1.36356
4047	GCWB2_03375	fbpA2	2.3.1.122	Diacylglycerol acyltransferase/mycolyltransferase Ag85A precursor	CDS	CWB2plusFruc_vs_GCWB2_07242017.bam	gnl|CeBiTec|chromosome	Fwd	730590	731417	828	259.989	16.8606	115.151	6.04895	-3.94672	7.43484	-1.17493	'b'	0.7	0.7	0.7	0.0648514
3800	GCWB2_04615	GCWB2_04615	2.1.1.-	Putative TrmH family tRNA/rRNA methyltransferase	CDS	CWB2plusFruc_vs_GCWB2_07242017.bam	gnl|CeBiTec|chromosome	Fwd	993643	994602	960	162.605	26.9565	161.562	6.0489	-2.59267	7.34059	-0.00928403	'b'	0.7	0.7	0.7	0.165778
4428	GCWB2_01445	nqo3	1.6.5.11	NADH-quinone oxidoreductase subunit 3	CDS	CWB2plusFruc_vs_GCWB2_07242017.bam	gnl|CeBiTec|chromosome	Rev	329167	326756	2412	145.466	30.1222	70.3133	6.04865	-2.27178	6.66013	-1.04881	'b'	0.7	0.7	0.7	0.207074
2395	GCWB2_11785	GCWB2_11785		hypothetical protein	CDS	CWB2plusFruc_vs_GCWB2_07242017.bam	gnl|CeBiTec|chromosome	Rev	2586788	2585757	1032	49.3693	88.6726	30.1134	6.04798	0.844874	5.26894	-0.713208	'b'	0.7	0.7	0.7	1.79611
4059	GCWB2_03315	lytR1		Sensory transduction protein LytR	CDS	CWB2plusFruc_vs_GCWB2_07242017.bam	gnl|CeBiTec|chromosome	Rev	720072	719254	819	102.566	42.4589	96.6726	6.0442	-1.27242	6.63772	-0.0853776	'b'	0.7	0.7	0.7	0.413965
2093	GCWB2_13300	GCWB2_13300		hypothetical protein	CDS	CWB2plusFruc_vs_GCWB2_07242017.bam	gnl|CeBiTec|chromosome	Rev	2922246	2921611	636	165.872	26.2337	173.617	6.04364	-2.66058	7.40684	0.0658352	'b'	0.7	0.7	0.7	0.158156
3830	GCWB2_04465	GCWB2_04465		6-N-hydroxylaminopurine resistance protein	CDS	CWB2plusFruc_vs_GCWB2_07242017.bam	gnl|CeBiTec|chromosome	Rev	960238	959576	663	74.5215	58.2912	78.6394	6.0424	-0.35438	6.25838	0.0775955	'b'	0.7	0.7	0.7	0.782206
4597	GCWB2_00575	gltB2	1.4.1.13	Glutamate synthase [NADPH] small chain	CDS	CWB2plusFruc_vs_GCWB2_07242017.bam	gnl|CeBiTec|chromosome	Fwd	126694	128148	1455	462.395	9.39015	402.442	6.04207	-5.62183	8.75281	-0.200344	'b'	0.7	0.7	0.7	0.0203076
1595	GCWB2_15835	GCWB2_15835		hypothetical protein	CDS	CWB2plusFruc_vs_GCWB2_07242017.bam	gnl|CeBiTec|chromosome	Rev	3470989	3470492	498	48.8324	88.7153	46.0093	6.04044	0.861343	5.56681	-0.0859142	'b'	0.7	0.7	0.7	1.81673
2044	GCWB2_13545	GCWB2_13545		hypothetical protein	CDS	CWB2plusFruc_vs_GCWB2_07242017.bam	gnl|CeBiTec|chromosome	Rev	2974296	2973508	789	52.3106	82.4284	40.099	6.03705	0.656039	5.51726	-0.383535	'b'	0.7	0.7	0.7	1.57575
2063	GCWB2_13450	GCWB2_13450		Glucose-6-phosphate dehydrogenase subunit	CDS	CWB2plusFruc_vs_GCWB2_07242017.bam	gnl|CeBiTec|chromosome	Fwd	2953973	2954974	1002	163.182	26.4212	98.6264	6.03698	-2.62671	6.98712	-0.726434	'b'	0.7	0.7	0.7	0.161913
223	GCWB2_22775	GCWB2_22775		hypothetical protein	CDS	CWB2plusFruc_vs_GCWB2_07242017.bam	gnl|CeBiTec|chromosome	Rev	4983691	4982915	777	118.8	36.2633	86.5761	6.03642	-1.71195	6.66415	-0.456497	'b'	0.7	0.7	0.7	0.305246
3952	GCWB2_03855	GCWB2_03855		hypothetical protein	CDS	CWB2plusFruc_vs_GCWB2_07242017.bam	gnl|CeBiTec|chromosome	Fwd	827555	827971	417	226.29	18.9849	131.243	6.0344	-3.57525	7.42906	-0.785928	'b'	0.7	0.7	0.7	0.0838962
4111	GCWB2_03055	ybdK1	6.3.-.-	Carboxylate-amine ligase YbdK	CDS	CWB2plusFruc_vs_GCWB2_07242017.bam	gnl|CeBiTec|chromosome	Fwd	662388	663509	1122	233.838	18.3604	146.683	6.03395	-3.67084	7.53296	-0.67281	'b'	0.7	0.7	0.7	0.0785177
2834	GCWB2_09550	GCWB2_09550		nicotinamidase/pyrazinamidase	CDS	CWB2plusFruc_vs_GCWB2_07242017.bam	gnl|CeBiTec|chromosome	Rev	2076924	2076307	618	130.521	32.783	74.6957	6.03151	-1.99327	6.62555	-0.80519	'b'	0.7	0.7	0.7	0.25117
4063	GCWB2_03295	actP1		Cation/acetate symporter ActP	CDS	CWB2plusFruc_vs_GCWB2_07242017.bam	gnl|CeBiTec|chromosome	Rev	716612	714969	1644	62.8152	68.0643	98.5469	6.03093	0.115784	6.29789	0.649696	'b'	0.7	0.7	0.7	1.08356
816	GCWB2_19805	GCWB2_19805		hypothetical protein	CDS	CWB2plusFruc_vs_GCWB2_07242017.bam	gnl|CeBiTec|chromosome	Rev	4351764	4351102	663	210.391	20.2864	96.4479	6.02968	-3.37449	7.1543	-1.12525	'b'	0.7	0.7	0.7	0.0964222
4590	GCWB2_00610	yliI	1.1.5.-	Soluble aldose sugar dehydrogenase YliI precursor	CDS	CWB2plusFruc_vs_GCWB2_07242017.bam	gnl|CeBiTec|chromosome	Fwd	136716	137843	1128	302.206	14.1121	113.378	6.02913	-4.42052	7.53219	-1.4144	'b'	0.7	0.7	0.7	0.0466972
2575	GCWB2_10885	GCWB2_10885		hypothetical protein	CDS	CWB2plusFruc_vs_GCWB2_07242017.bam	gnl|CeBiTec|chromosome	Rev	2409736	2407973	1764	140.627	30.209	90.1385	6.02632	-2.21883	6.8149	-0.64166	'b'	0.7	0.7	0.7	0.214816
640	GCWB2_20685	scoB	2.8.3.5	Succinyl-CoA:3-ketoacid coenzyme A transferase subunit B	CDS	CWB2plusFruc_vs_GCWB2_07242017.bam	gnl|CeBiTec|chromosome	Rev	4540050	4539397	654	45.9567	92.4147	61.9755	6.02613	1.00785	5.73792	0.431423	'b'	0.7	0.7	0.7	2.01091
2828	GCWB2_09580	cysO		Sulfur carrier protein CysO	CDS	CWB2plusFruc_vs_GCWB2_07242017.bam	gnl|CeBiTec|chromosome	Fwd	2080934	2081209	276	140.233	30.2258	274.531	6.02469	-2.21397	7.61625	0.96915	'b'	0.7	0.7	0.7	0.21554
2606	GCWB2_10730	GCWB2_10730		hypothetical protein	CDS	CWB2plusFruc_vs_GCWB2_07242017.bam	gnl|CeBiTec|chromosome	Rev	2371792	2370560	1233	149.659	28.3062	139.242	6.02429	-2.40249	7.1735	-0.104084	'b'	0.7	0.7	0.7	0.189138
2088	GCWB2_13325	yheS2		putative ABC transporter ATP-binding protein YheS	CDS	CWB2plusFruc_vs_GCWB2_07242017.bam	gnl|CeBiTec|chromosome	Rev	2930952	2929324	1629	112.542	37.6246	213.164	6.02396	-1.58072	7.27507	0.921496	'b'	0.7	0.7	0.7	0.334316
2584	GCWB2_10840	mca3	3.5.1.115	Mycothiol S-conjugate amidase	CDS	CWB2plusFruc_vs_GCWB2_07242017.bam	gnl|CeBiTec|chromosome	Rev	2400063	2399308	756	115.304	36.7076	121.268	6.02366	-1.65129	6.88568	0.0727527	'b'	0.7	0.7	0.7	0.318354
374	GCWB2_22020	GCWB2_22020		hypothetical protein	CDS	CWB2plusFruc_vs_GCWB2_07242017.bam	gnl|CeBiTec|chromosome	Rev	4816175	4815609	567	158.27	26.7238	80.0619	6.02315	-2.56619	6.81464	-0.983198	'b'	0.7	0.7	0.7	0.16885
2895	GCWB2_09225	corA2		Magnesium transport protein CorA	CDS	CWB2plusFruc_vs_GCWB2_07242017.bam	gnl|CeBiTec|chromosome	Rev	1993984	1992980	1005	82.0502	51.3295	84.0944	6.02008	-0.676719	6.37619	0.0355031	'b'	0.7	0.7	0.7	0.625587
1489	GCWB2_16385	recO		DNA repair protein RecO	CDS	CWB2plusFruc_vs_GCWB2_07242017.bam	gnl|CeBiTec|chromosome	Rev	3584364	3583549	816	94.7058	44.4406	119.405	6.01959	-1.09157	6.73255	0.334344	'b'	0.7	0.7	0.7	0.469249
4146	GCWB2_02880	egtD	2.1.1.44	Histidine-specific methyltransferase EgtD	CDS	CWB2plusFruc_vs_GCWB2_07242017.bam	gnl|CeBiTec|chromosome	Fwd	619703	620638	936	160.966	26.147	66.4588	6.01959	-2.62203	6.6925	-1.27622	'b'	0.7	0.7	0.7	0.162439
1833	GCWB2_14625	GCWB2_14625		Zn-finger in ubiquitin-hydrolases and other protein	CDS	CWB2plusFruc_vs_GCWB2_07242017.bam	gnl|CeBiTec|chromosome	Fwd	3201675	3201944	270	56.293	74.7214	30.7407	6.01917	0.408567	5.37848	-0.872805	'b'	0.7	0.7	0.7	1.32737
3643	GCWB2_05425	GCWB2_05425		hypothetical protein	CDS	CWB2plusFruc_vs_GCWB2_07242017.bam	gnl|CeBiTec|chromosome	Fwd	1170141	1171067	927	197.26	21.2585	178.784	6.01696	-3.21399	7.55302	-0.141878	'b'	0.7	0.7	0.7	0.107769
2168	GCWB2_12920	GCWB2_12920		phage T7 F exclusion suppressor FxsA	CDS	CWB2plusFruc_vs_GCWB2_07242017.bam	gnl|CeBiTec|chromosome	Rev	2838635	2838099	537	79.8883	52.4704	108.237	6.01667	-0.60648	6.53898	0.438139	'b'	0.7	0.7	0.7	0.656797
2319	GCWB2_12165	livF3		High-affinity branched-chain amino acid transport ATP-binding protein LivF	CDS	CWB2plusFruc_vs_GCWB2_07242017.bam	gnl|CeBiTec|chromosome	Rev	2664915	2664154	762	36.0719	115.009	25.0739	6.0092	1.6728	4.91046	-0.524689	'b'	0.7	0.7	0.7	3.18832
2245	GCWB2_12535	gpx2	1.11.1.22	Hydroperoxy fatty acid reductase gpx1	CDS	CWB2plusFruc_vs_GCWB2_07242017.bam	gnl|CeBiTec|chromosome	Fwd	2741448	2741924	477	103.221	40.1536	55.2891	6.00853	-1.36214	6.23926	-0.900672	'b'	0.7	0.7	0.7	0.389005
1986	GCWB2_13835	GCWB2_13835		hypothetical protein	CDS	CWB2plusFruc_vs_GCWB2_07242017.bam	gnl|CeBiTec|chromosome	Rev	3039771	3039010	762	121.139	34.1843	125.848	6.00789	-1.82525	6.94803	0.0550246	'b'	0.7	0.7	0.7	0.282191
267	GCWB2_22555	GCWB2_22555		hypothetical protein	CDS	CWB2plusFruc_vs_GCWB2_07242017.bam	gnl|CeBiTec|chromosome	Rev	4934055	4933630	426	90.6539	45.5602	43.5773	6.006	-0.992594	5.9739	-1.05679	'b'	0.7	0.7	0.7	0.502573
366	GCWB2_22060	ybbD		putative lipoprotein YbbD precursor	CDS	CWB2plusFruc_vs_GCWB2_07242017.bam	gnl|CeBiTec|chromosome	Rev	4826004	4824964	1041	63.6663	64.7642	43.6521	6.00479	0.0246663	5.72022	-0.544479	'b'	0.7	0.7	0.7	1.01724
3200	GCWB2_07695	opuCB1		Glycine betaine/carnitine/choline transport system permease protein OpuCB	CDS	CWB2plusFruc_vs_GCWB2_07242017.bam	gnl|CeBiTec|chromosome	Rev	1668850	1668035	816	128.548	31.9743	55.2702	6.0025	-2.00732	6.3973	-1.21773	'b'	0.7	0.7	0.7	0.248734
1612	GCWB2_15750	pimE	2.4.1.-	Polyprenol-phosphate-mannose-dependent alpha-(1-2)-phosphatidylinositol pentamannoside mannosyltransferase	CDS	CWB2plusFruc_vs_GCWB2_07242017.bam	gnl|CeBiTec|chromosome	Fwd	3450648	3452240	1593	76.5982	53.5442	92.1237	6.00095	-0.51658	6.39237	0.266262	'b'	0.7	0.7	0.7	0.699027
2318	GCWB2_12170	cysA1	3.6.3.25	Sulfate/thiosulfate import ATP-binding protein CysA	CDS	CWB2plusFruc_vs_GCWB2_07242017.bam	gnl|CeBiTec|chromosome	Rev	2667670	2664908	2763	25.4438	161.024	23.3278	6.00019	2.66189	4.60661	-0.125265	'b'	0.7	0.7	0.7	6.32862
3773	GCWB2_04755	gpmA	5.4.2.11	2,3-bisphosphoglycerate-dependent phosphoglycerate mutase	CDS	CWB2plusFruc_vs_GCWB2_07242017.bam	gnl|CeBiTec|chromosome	Fwd	1023833	1024579	747	303.999	13.4469	189.796	5.99856	-4.49872	7.90812	-0.679616	'b'	0.7	0.7	0.7	0.0442333
1885	GCWB2_14365	GCWB2_14365		hypothetical protein	CDS	CWB2plusFruc_vs_GCWB2_07242017.bam	gnl|CeBiTec|chromosome	Rev	3149655	3149014	642	165.656	24.6626	175.126	5.99815	-2.74779	7.41215	0.0802068	'b'	0.7	0.7	0.7	0.148879
241	GCWB2_22685	GCWB2_22685	1.3.99.-	KsdD-like steroid dehydrogenase	CDS	CWB2plusFruc_vs_GCWB2_07242017.bam	gnl|CeBiTec|chromosome	Fwd	4963086	4964747	1662	289.911	14.0852	124.087	5.99779	-4.36336	7.56734	-1.22426	'b'	0.7	0.7	0.7	0.0485844
3867	GCWB2_04280	purL	6.3.5.3	Phosphoribosylformylglycinamidine synthase 2	CDS	CWB2plusFruc_vs_GCWB2_07242017.bam	gnl|CeBiTec|chromosome	Fwd	917403	919748	2346	166.439	24.4927	195.728	5.99657	-2.76458	7.49578	0.233855	'b'	0.7	0.7	0.7	0.147157
2182	GCWB2_12850	yesS		HTH-type transcriptional regulator YesS	CDS	CWB2plusFruc_vs_GCWB2_07242017.bam	gnl|CeBiTec|chromosome	Rev	2824986	2824555	432	111.793	36.4543	60.5505	5.99635	-1.61667	6.36238	-0.88462	'b'	0.7	0.7	0.7	0.326087
2258	GCWB2_12470	pknK2	2.7.11.1	Serine/threonine-protein kinase PknK	CDS	CWB2plusFruc_vs_GCWB2_07242017.bam	gnl|CeBiTec|chromosome	Rev	2727589	2724131	3459	37.232	109.342	36.7622	5.99559	1.55423	5.20931	-0.0183212	'b'	0.7	0.7	0.7	2.93677
2321	GCWB2_12155	fprA3	1.18.1.2	NADPH-ferredoxin reductase FprA	CDS	CWB2plusFruc_vs_GCWB2_07242017.bam	gnl|CeBiTec|chromosome	Fwd	2659916	2661595	1680	32.8243	123.382	26.3529	5.99184	1.91029	4.87829	-0.316806	'b'	0.7	0.7	0.7	3.75884
1500	GCWB2_16330	catD2	3.1.1.24	3-oxoadipate enol-lactonase 2	CDS	CWB2plusFruc_vs_GCWB2_07242017.bam	gnl|CeBiTec|chromosome	Rev	3573496	3572696	801	68.5244	59.0885	60.8528	5.99168	-0.21374	6.0129	-0.171292	'b'	0.7	0.7	0.7	0.862299
1244	GCWB2_17630	GCWB2_17630		Carboxymuconolactone decarboxylase family protein	CDS	CWB2plusFruc_vs_GCWB2_07242017.bam	gnl|CeBiTec|chromosome	Fwd	3840133	3840564	432	54.1126	74.2879	23.2071	5.98647	0.457163	5.14719	-1.2214	'b'	0.7	0.7	0.7	1.37284
3307	GCWB2_07150	mprA1		Response regulator MprA	CDS	CWB2plusFruc_vs_GCWB2_07242017.bam	gnl|CeBiTec|chromosome	Fwd	1554895	1555581	687	228.156	17.4712	311.927	5.98039	-3.70697	8.05947	0.451187	'b'	0.7	0.7	0.7	0.0765756
3030	GCWB2_08550	liaR2		Transcriptional regulatory protein LiaR	CDS	CWB2plusFruc_vs_GCWB2_07242017.bam	gnl|CeBiTec|chromosome	Fwd	1847947	1848666	720	69.276	57.5189	78.6356	5.98012	-0.268319	6.2057	0.182826	'b'	0.7	0.7	0.7	0.830287
2937	GCWB2_09015	GCWB2_09015		hypothetical protein	CDS	CWB2plusFruc_vs_GCWB2_07242017.bam	gnl|CeBiTec|chromosome	Rev	1955091	1954882	210	490.938	8.10721	516.948	5.9793	-5.92019	8.97664	0.074479	'b'	0.7	0.7	0.7	0.0165137
570	GCWB2_21035	hspR		Putative heat shock protein HspR	CDS	CWB2plusFruc_vs_GCWB2_07242017.bam	gnl|CeBiTec|chromosome	Rev	4609377	4608979	399	71.4646	55.6837	80.8171	5.97917	-0.359973	6.24787	0.177433	'b'	0.7	0.7	0.7	0.779179
211	GCWB2_22835	GCWB2_22835	1.-.-.-	putative oxidoreductase	CDS	CWB2plusFruc_vs_GCWB2_07242017.bam	gnl|CeBiTec|chromosome	Fwd	4995992	4996828	837	91.767	43.2239	28.6708	5.97683	-1.08615	5.68071	-1.67839	'b'	0.7	0.7	0.7	0.471018
4130	GCWB2_02960	yfiY1		putative siderophore-binding lipoprotein YfiY precursor	CDS	CWB2plusFruc_vs_GCWB2_07242017.bam	gnl|CeBiTec|chromosome	Fwd	638284	639255	972	84.1311	47.0293	49.0215	5.97503	-0.839079	6.00496	-0.779224	'r'	0	0	0	0.559
4058	GCWB2_03320	GCWB2_03320		Putative pit accessory protein	CDS	CWB2plusFruc_vs_GCWB2_07242017.bam	gnl|CeBiTec|chromosome	Fwd	720332	720949	618	136.757	28.9262	157.714	5.97489	-2.24116	7.19832	0.205705	'b'	0.7	0.7	0.7	0.211516
4422	GCWB2_01475	GCWB2_01475		putative response regulatory protein	CDS	CWB2plusFruc_vs_GCWB2_07242017.bam	gnl|CeBiTec|chromosome	Rev	334820	334410	411	174.174	22.5759	132.636	5.97055	-2.94768	7.24786	-0.39306	'b'	0.7	0.7	0.7	0.129617
622	GCWB2_20775	GCWB2_20775		Phytanoyl-CoA dioxygenase (PhyH)	CDS	CWB2plusFruc_vs_GCWB2_07242017.bam	gnl|CeBiTec|chromosome	Rev	4557960	4556998	963	29.1653	134.804	11.275	5.97045	2.20854	4.18062	-1.37113	'b'	0.7	0.7	0.7	4.62208
4469	GCWB2_01220	GCWB2_01220		Thioesterase superfamily protein	CDS	CWB2plusFruc_vs_GCWB2_07242017.bam	gnl|CeBiTec|chromosome	Rev	281754	281275	480	62.7944	62.6028	64.1008	5.97036	-0.00440785	5.98742	0.0297072	'b'	0.7	0.7	0.7	0.996949
3547	GCWB2_05925	moaC2		Cyclic pyranopterin monophosphate synthase accessory protein 2	CDS	CWB2plusFruc_vs_GCWB2_07242017.bam	gnl|CeBiTec|chromosome	Fwd	1288744	1289280	537	576.28	6.81639	428.481	5.96982	-6.40162	8.95686	-0.427538	'b'	0.7	0.7	0.7	0.0118283
1121	GCWB2_18275	yedK	3.4.-.-	Putative SOS response-associated peptidase YedK	CDS	CWB2plusFruc_vs_GCWB2_07242017.bam	gnl|CeBiTec|chromosome	Fwd	3976216	3977001	786	86.2824	45.487	51.6269	5.96919	-0.923612	6.06052	-0.740943	'b'	0.7	0.7	0.7	0.527188
4114	GCWB2_03040	GCWB2_03040		hypothetical protein	CDS	CWB2plusFruc_vs_GCWB2_07242017.bam	gnl|CeBiTec|chromosome	Fwd	660659	661003	345	529.905	7.40223	405.285	5.96878	-6.16163	8.85619	-0.386799	'b'	0.7	0.7	0.7	0.013969
2721	GCWB2_10135	mppJ	2.1.1.281	Phenylpyruvate C(3)-methyltransferase	CDS	CWB2plusFruc_vs_GCWB2_07242017.bam	gnl|CeBiTec|chromosome	Rev	2205871	2204738	1134	161.064	24.3216	67.2543	5.96783	-2.72732	6.70152	-1.25993	'b'	0.7	0.7	0.7	0.151006
1226	GCWB2_17720	GCWB2_17720		hypothetical protein	CDS	CWB2plusFruc_vs_GCWB2_07242017.bam	gnl|CeBiTec|chromosome	Rev	3858027	3857443	585	55.4757	70.2833	41.7407	5.96445	0.341325	5.58858	-0.4104	'b'	0.7	0.7	0.7	1.26692
2870	GCWB2_09355	prfA		Peptide chain release factor 1	CDS	CWB2plusFruc_vs_GCWB2_07242017.bam	gnl|CeBiTec|chromosome	Fwd	2029833	2030909	1077	62.8103	62.0461	98.4532	5.9641	-0.0176606	6.29715	0.648437	'b'	0.7	0.7	0.7	0.987833
3949	GCWB2_03870	purC	6.3.2.6	Phosphoribosylaminoimidazole-succinocarboxamide synthase	CDS	CWB2plusFruc_vs_GCWB2_07242017.bam	gnl|CeBiTec|chromosome	Fwd	829816	830715	900	111.888	34.7124	107.57	5.96165	-1.68854	6.77752	-0.0567835	'b'	0.7	0.7	0.7	0.310241
4433	GCWB2_01420	GCWB2_01420	1.6.5.11	NADH-quinone oxidoreductase subunit 12	CDS	CWB2plusFruc_vs_GCWB2_07242017.bam	gnl|CeBiTec|chromosome	Rev	323744	321831	1914	97.5514	39.7831	56.9774	5.96109	-1.29401	6.2202	-0.775772	'b'	0.7	0.7	0.7	0.407817
2512	GCWB2_11200	GCWB2_11200		hypothetical protein	CDS	CWB2plusFruc_vs_GCWB2_07242017.bam	gnl|CeBiTec|chromosome	Rev	2466881	2465898	984	25.5842	151.652	14.4083	5.9609	2.56744	4.26301	-0.828351	'b'	0.7	0.7	0.7	5.92756
4124	GCWB2_02990	GCWB2_02990		hypothetical protein	CDS	CWB2plusFruc_vs_GCWB2_07242017.bam	gnl|CeBiTec|chromosome	Rev	648455	647847	609	13.4981	287.247	10.1046	5.96042	4.41146	3.54581	-0.417752	'r'	0	0	0	21.2805
1166	GCWB2_18030	GCWB2_18030		hypothetical protein	CDS	CWB2plusFruc_vs_GCWB2_07242017.bam	gnl|CeBiTec|chromosome	Rev	3917282	3916800	483	123.036	31.3714	69.4146	5.95716	-1.97156	6.53005	-0.825768	'b'	0.7	0.7	0.7	0.254977
2829	GCWB2_09575	mec	3.4.17.-	CysO-cysteine peptidase	CDS	CWB2plusFruc_vs_GCWB2_07242017.bam	gnl|CeBiTec|chromosome	Fwd	2080524	2080931	408	71.3573	54.0381	212.073	5.95645	-0.401083	6.9427	1.57143	'b'	0.7	0.7	0.7	0.757289
1889	GCWB2_14345	GCWB2_14345		YciI-like protein	CDS	CWB2plusFruc_vs_GCWB2_07242017.bam	gnl|CeBiTec|chromosome	Fwd	3144406	3144684	279	233.254	16.4759	182.919	5.95402	-3.82347	7.69041	-0.350696	'b'	0.7	0.7	0.7	0.0706352
3374	GCWB2_06815	GCWB2_06815	5.4.99.5	Intracellular chorismate mutase	CDS	CWB2plusFruc_vs_GCWB2_07242017.bam	gnl|CeBiTec|chromosome	Rev	1476646	1476236	411	107.088	35.8315	166.859	5.9529	-1.5795	7.06257	0.63983	'b'	0.7	0.7	0.7	0.334599
430	GCWB2_21740	GCWB2_21740		hypothetical protein	CDS	CWB2plusFruc_vs_GCWB2_07242017.bam	gnl|CeBiTec|chromosome	Fwd	4748863	4749249	387	117.712	32.5545	116.768	5.95195	-1.85433	6.87331	-0.0116108	'b'	0.7	0.7	0.7	0.276561
3781	GCWB2_04710	GCWB2_04710		Integrase core domain protein	CDS	CWB2plusFruc_vs_GCWB2_07242017.bam	gnl|CeBiTec|chromosome	Rev	1015330	1014293	1038	54.0335	70.8561	73.7266	5.9513	0.391036	5.97995	0.44833	'b'	0.7	0.7	0.7	1.31133
4434	GCWB2_01415	nuoM	1.6.5.11	NADH-quinone oxidoreductase subunit M	CDS	CWB2plusFruc_vs_GCWB2_07242017.bam	gnl|CeBiTec|chromosome	Rev	321834	320197	1638	93.3134	40.8998	52.0075	5.94902	-1.18999	6.12233	-0.843364	'b'	0.7	0.7	0.7	0.438306
987	GCWB2_18945	tycC4		Tyrocidine synthase 3	CDS	CWB2plusFruc_vs_GCWB2_07242017.bam	gnl|CeBiTec|chromosome	Rev	4153998	4129876	24123	63.28	60.1822	44.9454	5.94747	-0.0724121	5.73689	-0.493578	'b'	0.7	0.7	0.7	0.951047
3121	GCWB2_08095	GCWB2_08095		Host cell surface-exposed lipoprotein	CDS	CWB2plusFruc_vs_GCWB2_07242017.bam	gnl|CeBiTec|chromosome	Fwd	1751395	1751832	438	145.843	26.043	81.2223	5.94555	-2.48544	6.76604	-0.844463	'b'	0.7	0.7	0.7	0.178569
740	GCWB2_20185	dacB2	3.4.16.4	D-alanyl-D-alanine carboxypeptidase DacB precursor	CDS	CWB2plusFruc_vs_GCWB2_07242017.bam	gnl|CeBiTec|chromosome	Rev	4430245	4428845	1401	66.9567	56.7201	72.3469	5.94547	-0.239368	6.12101	0.111704	'b'	0.7	0.7	0.7	0.847116
2049	GCWB2_13520	ribH	2.5.1.78	6,7-dimethyl-8-ribityllumazine synthase	CDS	CWB2plusFruc_vs_GCWB2_07242017.bam	gnl|CeBiTec|chromosome	Rev	2969430	2968918	513	134.285	28.2093	233.474	5.94363	-2.25106	7.46814	0.797963	'b'	0.7	0.7	0.7	0.21007
809	GCWB2_19840	GCWB2_19840		mce related protein	CDS	CWB2plusFruc_vs_GCWB2_07242017.bam	gnl|CeBiTec|chromosome	Rev	4360072	4358951	1122	207.356	18.2466	106.011	5.94276	-3.50641	7.21202	-0.967891	'b'	0.7	0.7	0.7	0.0879967
171	GCWB2_23035	GCWB2_23035		Phd_YefM	CDS	CWB2plusFruc_vs_GCWB2_07242017.bam	gnl|CeBiTec|chromosome	Fwd	5040060	5040293	234	54.1583	69.8467	37.848	5.94262	0.367009	5.50063	-0.516966	'b'	0.7	0.7	0.7	1.28968
1791	GCWB2_14835	GCWB2_14835		hypothetical protein	CDS	CWB2plusFruc_vs_GCWB2_07242017.bam	gnl|CeBiTec|chromosome	Rev	3248820	3248665	156	121.307	31.1036	35.4301	5.94077	-1.96351	6.03471	-1.77562	'b'	0.7	0.7	0.7	0.256403
1464	GCWB2_16510	fieF		Ferrous-iron efflux pump FieF	CDS	CWB2plusFruc_vs_GCWB2_07242017.bam	gnl|CeBiTec|chromosome	Rev	3611542	3610637	906	70.9792	53.0861	82.3831	5.93979	-0.419063	6.2568	0.214952	'b'	0.7	0.7	0.7	0.74791
2176	GCWB2_12880	GCWB2_12880		hypothetical protein	CDS	CWB2plusFruc_vs_GCWB2_07242017.bam	gnl|CeBiTec|chromosome	Rev	2831316	2830987	330	211.996	17.67	186.999	5.93556	-3.58466	7.63739	-0.181003	'b'	0.7	0.7	0.7	0.0833508
3170	GCWB2_07845	desA2	1.14.19.-	Stearoyl-CoA 9-desaturase	CDS	CWB2plusFruc_vs_GCWB2_07242017.bam	gnl|CeBiTec|chromosome	Rev	1699872	1698658	1215	59.9754	62.4255	51.7252	5.93518	0.0577657	5.79955	-0.213503	'b'	0.7	0.7	0.7	1.04085
1996	GCWB2_13785	GCWB2_13785		preprotein translocase subunit SecF	CDS	CWB2plusFruc_vs_GCWB2_07242017.bam	gnl|CeBiTec|chromosome	Rev	3031094	3029889	1206	173.885	21.5285	176.697	5.93508	-3.01381	7.45356	0.0231499	'b'	0.7	0.7	0.7	0.123809
3168	GCWB2_07855	fabR		HTH-type transcriptional repressor FabR	CDS	CWB2plusFruc_vs_GCWB2_07242017.bam	gnl|CeBiTec|chromosome	Fwd	1701148	1701876	729	52.5049	71.23	83.8482	5.9344	0.440034	6.05204	0.675328	'b'	0.7	0.7	0.7	1.35664
242	GCWB2_22680	nylA2	3.5.2.12	6-aminohexanoate-cyclic-dimer hydrolase	CDS	CWB2plusFruc_vs_GCWB2_07242017.bam	gnl|CeBiTec|chromosome	Fwd	4961534	4963012	1479	206.806	18.0727	77.9152	5.93393	-3.5164	6.98798	-1.4083	'b'	0.7	0.7	0.7	0.0873895
3323	GCWB2_07070	GCWB2_07070		hypothetical protein	CDS	CWB2plusFruc_vs_GCWB2_07242017.bam	gnl|CeBiTec|chromosome	Fwd	1536678	1537316	639	143.519	25.9773	113.191	5.93214	-2.46591	6.99386	-0.342477	'b'	0.7	0.7	0.7	0.181003
3394	GCWB2_06715	ydfG1	1.1.1.-	NADP-dependent 3-hydroxy acid dehydrogenase YdfG	CDS	CWB2plusFruc_vs_GCWB2_07242017.bam	gnl|CeBiTec|chromosome	Fwd	1456180	1456989	810	108.04	34.4706	89.122	5.93136	-1.64813	6.61657	-0.277714	'b'	0.7	0.7	0.7	0.319054
2102	GCWB2_13255	GCWB2_13255		hypothetical protein	CDS	CWB2plusFruc_vs_GCWB2_07242017.bam	gnl|CeBiTec|chromosome	Rev	2913249	2912596	654	222.451	16.6607	75.0456	5.92786	-3.73897	7.01352	-1.56765	'b'	0.7	0.7	0.7	0.0748958
2192	GCWB2_12800	GCWB2_12800	1.2.-.-	Phthiodiolone/phenolphthiodiolone dimycocerosates ketoreductase	CDS	CWB2plusFruc_vs_GCWB2_07242017.bam	gnl|CeBiTec|chromosome	Fwd	2813036	2814070	1035	209.811	17.6009	77.9296	5.92526	-3.57537	6.99852	-1.42885	'b'	0.7	0.7	0.7	0.0838891
1707	GCWB2_15265	bcsA2	2.4.1.12	Cellulose synthase catalytic subunit [UDP-forming]	CDS	CWB2plusFruc_vs_GCWB2_07242017.bam	gnl|CeBiTec|chromosome	Fwd	3338520	3340562	2043	165.012	22.3543	53.4484	5.92446	-2.88395	6.55325	-1.62636	'b'	0.7	0.7	0.7	0.135471
3586	GCWB2_05730	GCWB2_05730		Nucleotidyltransferase domain protein	CDS	CWB2plusFruc_vs_GCWB2_07242017.bam	gnl|CeBiTec|chromosome	Fwd	1244301	1244930	630	53.2801	68.9113	102.012	5.9211	0.371143	6.20406	0.937071	'b'	0.7	0.7	0.7	1.29338
2325	GCWB2_12135	GCWB2_12135		hypothetical protein	CDS	CWB2plusFruc_vs_GCWB2_07242017.bam	gnl|CeBiTec|chromosome	Fwd	2656388	2656693	306	52.3287	70.1035	19.6822	5.92047	0.421885	5.00417	-1.41071	'b'	0.7	0.7	0.7	1.33968
3508	GCWB2_06120	GCWB2_06120	1.14.-.-	Putative cytochrome P450 124	CDS	CWB2plusFruc_vs_GCWB2_07242017.bam	gnl|CeBiTec|chromosome	Fwd	1327098	1328342	1245	41.5076	88.3393	23.3239	5.92014	1.08968	4.95952	-0.831565	'b'	0.7	0.7	0.7	2.12827
4324	GCWB2_01975	GCWB2_01975		putative ABC transporter ATP-binding protein	CDS	CWB2plusFruc_vs_GCWB2_07242017.bam	gnl|CeBiTec|chromosome	Fwd	439898	440986	1089	60.0738	60.9716	57.4437	5.91936	0.0214009	5.87637	-0.0645871	'b'	0.7	0.7	0.7	1.01494
481	GCWB2_21480	GCWB2_21480		Integrase core domain protein	CDS	CWB2plusFruc_vs_GCWB2_07242017.bam	gnl|CeBiTec|chromosome	Rev	4695805	4694867	939	32.4641	112.685	34.1765	5.91846	1.79538	5.05785	0.0741571	'b'	0.7	0.7	0.7	3.47106
272	GCWB2_22530	GCWB2_22530		Putative DNA ligase-like protein	CDS	CWB2plusFruc_vs_GCWB2_07242017.bam	gnl|CeBiTec|chromosome	Fwd	4926733	4929216	2484	70.2714	52.0384	39.0141	5.91819	-0.433362	5.7104	-0.848941	'b'	0.7	0.7	0.7	0.740534
3711	GCWB2_05065	GCWB2_05065		hypothetical protein	CDS	CWB2plusFruc_vs_GCWB2_07242017.bam	gnl|CeBiTec|chromosome	Rev	1086463	1086185	279	71.5107	50.9534	82.5934	5.9156	-0.488982	6.26402	0.207867	'b'	0.7	0.7	0.7	0.712527
2678	GCWB2_10365	ppnK	2.7.1.23	Inorganic polyphosphate/ATP-NAD kinase	CDS	CWB2plusFruc_vs_GCWB2_07242017.bam	gnl|CeBiTec|chromosome	Fwd	2293847	2294866	1020	127.52	28.5421	105.083	5.9148	-2.15955	6.85498	-0.279194	'b'	0.7	0.7	0.7	0.223825
709	GCWB2_20340	GCWB2_20340		Lumazine-binding domain protein	CDS	CWB2plusFruc_vs_GCWB2_07242017.bam	gnl|CeBiTec|chromosome	Fwd	4460415	4462130	1716	204.366	17.7841	114.34	5.91377	-3.5225	7.2561	-0.83783	'b'	0.7	0.7	0.7	0.0870208
4416	GCWB2_01505	GCWB2_01505		ABC-2 family transporter protein	CDS	CWB2plusFruc_vs_GCWB2_07242017.bam	gnl|CeBiTec|chromosome	Rev	342709	340832	1878	288.666	12.5558	99.5864	5.91177	-4.52298	7.40557	-1.53538	'b'	0.7	0.7	0.7	0.0434959
3107	GCWB2_08165	uppS	2.5.1.68	(2Z,6E)-farnesyl diphosphate synthase	CDS	CWB2plusFruc_vs_GCWB2_07242017.bam	gnl|CeBiTec|chromosome	Fwd	1765301	1766083	783	139.981	25.766	134.68	5.90824	-2.44169	7.10124	-0.0556934	'b'	0.7	0.7	0.7	0.184068
1242	GCWB2_17640	tqsA2		AI-2 transport protein TqsA	CDS	CWB2plusFruc_vs_GCWB2_07242017.bam	gnl|CeBiTec|chromosome	Rev	3843113	3841812	1302	131.14	27.4599	129.371	5.90711	-2.2557	7.02516	-0.0195921	'b'	0.7	0.7	0.7	0.209394
3096	GCWB2_08220	GCWB2_08220		hypothetical protein	CDS	CWB2plusFruc_vs_GCWB2_07242017.bam	gnl|CeBiTec|chromosome	Fwd	1777672	1778634	963	798.046	4.50821	329.761	5.90644	-7.46777	9.0028	-1.27505	'b'	0.7	0.7	0.7	0.00564907
3550	GCWB2_05910	GCWB2_05910		hypothetical protein	CDS	CWB2plusFruc_vs_GCWB2_07242017.bam	gnl|CeBiTec|chromosome	Rev	1286224	1286093	132	75.8982	47.3995	36.4874	5.9064	-0.679193	5.71766	-1.05667	'b'	0.7	0.7	0.7	0.624515
2554	GCWB2_10990	GCWB2_10990		Transcriptional regulator, TetR family	CDS	CWB2plusFruc_vs_GCWB2_07242017.bam	gnl|CeBiTec|chromosome	Fwd	2429457	2430038	582	30.6027	117.45	36.4121	5.90575	1.94032	5.06097	0.250759	'b'	0.7	0.7	0.7	3.8379
788	GCWB2_19945	fadA8	2.3.1.-	Putative acyltransferase	CDS	CWB2plusFruc_vs_GCWB2_07242017.bam	gnl|CeBiTec|chromosome	Fwd	4379905	4381068	1164	97.4726	36.8585	49.5806	5.90543	-1.403	6.11931	-0.975221	'b'	0.7	0.7	0.7	0.378143
4155	GCWB2_02835	GCWB2_02835	2.4.1.54	Undecaprenyl-phosphate mannosyltransferase	CDS	CWB2plusFruc_vs_GCWB2_07242017.bam	gnl|CeBiTec|chromosome	Rev	611451	610750	702	70.8694	50.5661	89.1247	5.90359	-0.486991	6.31242	0.330663	'b'	0.7	0.7	0.7	0.713512
558	GCWB2_21095	GCWB2_21095		Integrase core domain protein	CDS	CWB2plusFruc_vs_GCWB2_07242017.bam	gnl|CeBiTec|chromosome	Rev	4623851	4622913	939	29.9108	119.303	29.5652	5.90054	1.99589	4.89421	-0.0167667	'b'	0.7	0.7	0.7	3.98862
3975	GCWB2_03740	GCWB2_03740		hypothetical protein	CDS	CWB2plusFruc_vs_GCWB2_07242017.bam	gnl|CeBiTec|chromosome	Fwd	801575	802027	453	53.3053	66.8979	53.4907	5.90005	0.327681	5.73871	0.00500887	'b'	0.7	0.7	0.7	1.25499
1682	GCWB2_15400	GCWB2_15400		helix-turn-helix protein	CDS	CWB2plusFruc_vs_GCWB2_07242017.bam	gnl|CeBiTec|chromosome	Rev	3368588	3368313	276	124.255	28.6837	186.585	5.89966	-2.115	7.25042	0.586528	'b'	0.7	0.7	0.7	0.230846
2671	GCWB2_10400	soj1	3.6.-.-	Sporulation initiation inhibitor protein Soj	CDS	CWB2plusFruc_vs_GCWB2_07242017.bam	gnl|CeBiTec|chromosome	Fwd	2302534	2303475	942	276.794	12.8321	200.489	5.89718	-4.43098	7.88002	-0.465285	'b'	0.7	0.7	0.7	0.0463599
2975	GCWB2_08825	glpD1	1.1.5.3	Aerobic glycerol-3-phosphate dehydrogenase	CDS	CWB2plusFruc_vs_GCWB2_07242017.bam	gnl|CeBiTec|chromosome	Fwd	1906664	1908406	1743	167.18	21.2448	102.1	5.89715	-2.97622	7.02955	-0.711412	'b'	0.7	0.7	0.7	0.127077
3887	GCWB2_04180	hsaC	1.13.11.-	Iron-dependent extradiol dioxygenase	CDS	CWB2plusFruc_vs_GCWB2_07242017.bam	gnl|CeBiTec|chromosome	Fwd	898408	899319	912	31.4535	112.661	16.1201	5.8955	1.84069	4.49297	-0.964365	'b'	0.7	0.7	0.7	3.58182
452	GCWB2_21625	GCWB2_21625		hypothetical protein	CDS	CWB2plusFruc_vs_GCWB2_07242017.bam	gnl|CeBiTec|chromosome	Rev	4719645	4719094	552	61.4293	57.6757	46.608	5.89537	-0.0909628	5.74168	-0.398349	'b'	0.7	0.7	0.7	0.938896
4495	GCWB2_01085	GCWB2_01085	1.-.-.-	putative oxidoreductase	CDS	CWB2plusFruc_vs_GCWB2_07242017.bam	gnl|CeBiTec|chromosome	Fwd	254576	255406	831	100.467	35.2385	100.431	5.89483	-1.51149	6.65032	-0.000516691	'b'	0.7	0.7	0.7	0.350748
261	GCWB2_22585	pntAA	1.6.1.2	NAD(P) transhydrogenase subunit alpha part 1	CDS	CWB2plusFruc_vs_GCWB2_07242017.bam	gnl|CeBiTec|chromosome	Rev	4940781	4939690	1092	179.021	19.7613	490.056	5.89429	-3.17937	8.21039	1.45282	'b'	0.7	0.7	0.7	0.110386
3753	GCWB2_04855	cysG1		Siroheme synthase	CDS	CWB2plusFruc_vs_GCWB2_07242017.bam	gnl|CeBiTec|chromosome	Fwd	1043627	1045312	1686	177.708	19.893	272.381	5.89377	-3.15918	7.78142	0.616122	'b'	0.7	0.7	0.7	0.111942
941	GCWB2_19175	lldD	1.1.2.3	L-lactate dehydrogenase [cytochrome]	CDS	CWB2plusFruc_vs_GCWB2_07242017.bam	gnl|CeBiTec|chromosome	Rev	4205676	4204477	1200	173.47	20.2883	101.104	5.89056	-3.09596	7.04912	-0.778843	'b'	0.7	0.7	0.7	0.116956
587	GCWB2_20950	GCWB2_20950		Flavin reductase like domain protein	CDS	CWB2plusFruc_vs_GCWB2_07242017.bam	gnl|CeBiTec|chromosome	Fwd	4592522	4593154	633	71.966	48.8161	48.6368	5.88927	-0.559957	5.88661	-0.565267	'b'	0.7	0.7	0.7	0.678322
4507	GCWB2_01025	cmtR1		HTH-type transcriptional regulator CmtR	CDS	CWB2plusFruc_vs_GCWB2_07242017.bam	gnl|CeBiTec|chromosome	Fwd	240714	241031	318	49.1423	71.3396	68.582	5.88776	0.537738	5.85933	0.480866	'b'	0.7	0.7	0.7	1.4517
2759	GCWB2_09940	mmgC12	1.3.99.-	Acyl-CoA dehydrogenase	CDS	CWB2plusFruc_vs_GCWB2_07242017.bam	gnl|CeBiTec|chromosome	Fwd	2165897	2167042	1146	32.5778	107.558	18.5818	5.8874	1.72316	4.62082	-0.809999	'b'	0.7	0.7	0.7	3.30159
3001	GCWB2_08695	GCWB2_08695		glutamine amidotransferase	CDS	CWB2plusFruc_vs_GCWB2_07242017.bam	gnl|CeBiTec|chromosome	Rev	1882518	1881694	825	65.493	53.4486	26.73	5.88667	-0.293189	5.38683	-1.29288	'b'	0.7	0.7	0.7	0.816096
4744	GCWB2_24100	styA2	1.14.14.11	Styrene monooxygenase StyA	CDS	CWB2plusFruc_vs_GCWB2_07242017.bam	gnl|CeBiTec|pGCWB2	Rev	39686	38403	1284	22.2741	156.329	12273.1	5.88287	2.81114	9.03026	9.10592	'b'	0.7	0.7	0.7	7.0184
599	GCWB2_20890	GCWB2_20890	1.1.1.-	Putative short-chain type dehydrogenase/reductase	CDS	CWB2plusFruc_vs_GCWB2_07242017.bam	gnl|CeBiTec|chromosome	Rev	4580769	4580593	177	144.65	24.0468	77.6171	5.8821	-2.58865	6.72736	-0.898116	'b'	0.7	0.7	0.7	0.166242
3344	GCWB2_06965	mmgC7	1.3.99.-	Acyl-CoA dehydrogenase	CDS	CWB2plusFruc_vs_GCWB2_07242017.bam	gnl|CeBiTec|chromosome	Fwd	1512586	1513731	1146	79.5391	43.5285	46.4993	5.87874	-0.869704	5.92637	-0.774453	'b'	0.7	0.7	0.7	0.547259
723	GCWB2_20270	purT	2.1.2.-	Phosphoribosylglycinamide formyltransferase 2	CDS	CWB2plusFruc_vs_GCWB2_07242017.bam	gnl|CeBiTec|chromosome	Rev	4447630	4445963	1668	102.364	33.7339	91.5922	5.87685	-1.60144	6.59736	-0.160416	'b'	0.7	0.7	0.7	0.329547
120	GCWB2_23290	kstR13		HTH-type transcriptional repressor KstR2	CDS	CWB2plusFruc_vs_GCWB2_07242017.bam	gnl|CeBiTec|chromosome	Fwd	5097129	5097743	615	104.704	32.9429	69.7682	5.87603	-1.66827	6.41733	-0.585672	'b'	0.7	0.7	0.7	0.31463
4034	GCWB2_03440	f1pep1	3.4.21.26	Prolyl endopeptidase precursor	CDS	CWB2plusFruc_vs_GCWB2_07242017.bam	gnl|CeBiTec|chromosome	Rev	744062	742002	2061	87.9554	39.1966	62.9826	5.87568	-1.16604	6.21779	-0.481819	'b'	0.7	0.7	0.7	0.445642
1560	GCWB2_16010	GCWB2_16010		CHAD domain protein	CDS	CWB2plusFruc_vs_GCWB2_07242017.bam	gnl|CeBiTec|chromosome	Fwd	3509551	3511044	1494	70.9561	48.5456	53.7026	5.87506	-0.547587	5.94789	-0.401935	'b'	0.7	0.7	0.7	0.684164
3835	GCWB2_04440	ybdK2		Carboxylate-amine ligase YbdK	CDS	CWB2plusFruc_vs_GCWB2_07242017.bam	gnl|CeBiTec|chromosome	Rev	955553	954045	1509	86.6501	39.714	60.1286	5.87435	-1.12555	6.17355	-0.527151	'b'	0.7	0.7	0.7	0.458326
3246	GCWB2_07460	mcbR		HTH-type transcriptional regulator McbR	CDS	CWB2plusFruc_vs_GCWB2_07242017.bam	gnl|CeBiTec|chromosome	Rev	1619542	1618829	714	61.5232	55.9159	62.3211	5.87412	-0.137872	5.95235	0.0185915	'b'	0.7	0.7	0.7	0.908859
1137	GCWB2_18195	GCWB2_18195		hypothetical protein	CDS	CWB2plusFruc_vs_GCWB2_07242017.bam	gnl|CeBiTec|chromosome	Rev	3962708	3961665	1044	188.4	18.183	128.394	5.87108	-3.37314	7.28104	-0.553215	'b'	0.7	0.7	0.7	0.0965128
1709	GCWB2_15255	celH2	3.2.1.4	Endoglucanase H precursor	CDS	CWB2plusFruc_vs_GCWB2_07242017.bam	gnl|CeBiTec|chromosome	Fwd	3336246	3337238	993	126.848	27.0036	76.7663	5.87102	-2.23187	6.62468	-0.724553	'b'	0.7	0.7	0.7	0.212882
277	GCWB2_22505	GCWB2_22505		Ribonuclease BN-like family protein	CDS	CWB2plusFruc_vs_GCWB2_07242017.bam	gnl|CeBiTec|chromosome	Rev	4922535	4921642	894	68.6754	49.8471	37.0318	5.87058	-0.462284	5.65621	-0.891029	'b'	0.7	0.7	0.7	0.725836
1711	GCWB2_15245	gdh	1.4.1.2	NAD-specific glutamate dehydrogenase	CDS	CWB2plusFruc_vs_GCWB2_07242017.bam	gnl|CeBiTec|chromosome	Rev	3334259	3329493	4767	103.484	33.0538	65.5745	5.87	-1.64651	6.36416	-0.658197	'b'	0.7	0.7	0.7	0.319411
2855	GCWB2_09430	GCWB2_09430	2.5.1.17	Cob(I)yrinic acid a,c-diamide adenosyltransferase	CDS	CWB2plusFruc_vs_GCWB2_07242017.bam	gnl|CeBiTec|chromosome	Rev	2044780	2044112	669	115.836	29.5204	117.929	5.86979	-1.97229	6.86885	0.0258363	'b'	0.7	0.7	0.7	0.254848
4489	GCWB2_01115	rutA1	1.14.99.46	Pyrimidine monooxygenase RutA	CDS	CWB2plusFruc_vs_GCWB2_07242017.bam	gnl|CeBiTec|chromosome	Rev	263556	262678	879	51.8254	65.9506	20.3427	5.86945	0.347728	5.02101	-1.34915	'b'	0.7	0.7	0.7	1.27255
3594	GCWB2_05670	cysE1	2.3.1.30	Serine acetyltransferase	CDS	CWB2plusFruc_vs_GCWB2_07242017.bam	gnl|CeBiTec|chromosome	Fwd	1231048	1231716	669	22.1432	154.028	13.9792	5.86792	2.79826	4.137	-0.663577	'b'	0.7	0.7	0.7	6.956
3770	GCWB2_04770	regX1		Sensory transduction protein regX3	CDS	CWB2plusFruc_vs_GCWB2_07242017.bam	gnl|CeBiTec|chromosome	Fwd	1026514	1027191	678	93.9643	36.2851	61.3542	5.86767	-1.37273	6.24656	-0.614951	'b'	0.7	0.7	0.7	0.386159
2965	GCWB2_08875	GCWB2_08875		hypothetical protein	CDS	CWB2plusFruc_vs_GCWB2_07242017.bam	gnl|CeBiTec|chromosome	Rev	1922240	1920837	1404	340.38	10.0041	227.295	5.86676	-5.08849	8.11971	-0.582584	'b'	0.7	0.7	0.7	0.0293909
2142	GCWB2_13050	trmI	2.1.1.220	tRNA (adenine(58)-N(1))-methyltransferase TrmI	CDS	CWB2plusFruc_vs_GCWB2_07242017.bam	gnl|CeBiTec|chromosome	Rev	2872641	2871811	831	167.136	20.2827	132.786	5.86353	-3.0427	7.21892	-0.331914	'b'	0.7	0.7	0.7	0.121354
559	GCWB2_21090	GCWB2_21090		Integrase core domain protein	CDS	CWB2plusFruc_vs_GCWB2_07242017.bam	gnl|CeBiTec|chromosome	Fwd	4621688	4622935	1248	174.276	19.4398	82.9399	5.86309	-3.1643	6.90961	-1.07124	'b'	0.7	0.7	0.7	0.111546
1941	GCWB2_14085	dut	3.6.1.23	Deoxyuridine 5'-triphosphate nucleotidohydrolase	CDS	CWB2plusFruc_vs_GCWB2_07242017.bam	gnl|CeBiTec|chromosome	Rev	3089548	3089078	471	169.985	19.8807	115.859	5.86128	-3.09596	7.13274	-0.553039	'b'	0.7	0.7	0.7	0.116956
1654	GCWB2_15540	rluD	5.4.99.23	Ribosomal large subunit pseudouridine synthase D	CDS	CWB2plusFruc_vs_GCWB2_07242017.bam	gnl|CeBiTec|chromosome	Rev	3403846	3402920	927	92.2333	36.6399	85.6368	5.86128	-1.33187	6.47369	-0.107058	'b'	0.7	0.7	0.7	0.397252
735	GCWB2_20210	metZ	2.5.1.-	O-succinylhomoserine sulfhydrylase	CDS	CWB2plusFruc_vs_GCWB2_07242017.bam	gnl|CeBiTec|chromosome	Rev	4435622	4434372	1251	92.9527	36.2005	121.357	5.85818	-1.36049	6.73077	0.384686	'b'	0.7	0.7	0.7	0.389451
2761	GCWB2_09930	fabG14	1.1.1.100	3-oxoacyl-[acyl-carrier-protein] reductase FabG	CDS	CWB2plusFruc_vs_GCWB2_07242017.bam	gnl|CeBiTec|chromosome	Fwd	2163403	2164152	750	47.0387	71.5056	27.4578	5.85788	0.604207	5.16746	-0.776635	'b'	0.7	0.7	0.7	1.52014
2073	GCWB2_13400	GCWB2_13400		hypothetical protein	CDS	CWB2plusFruc_vs_GCWB2_07242017.bam	gnl|CeBiTec|chromosome	Fwd	2941677	2943509	1833	71.2872	46.9979	97.271	5.85505	-0.601046	6.37975	0.448367	'b'	0.7	0.7	0.7	0.659276
18	GCWB2_23800	scnC	3.5.5.8	Thiocyanate hydrolase subunit gamma	CDS	CWB2plusFruc_vs_GCWB2_07242017.bam	gnl|CeBiTec|chromosome	Fwd	5210711	5211433	723	105.289	31.7897	55.5564	5.85435	-1.72772	6.25705	-0.92233	'b'	0.7	0.7	0.7	0.301928
2728	GCWB2_10100	GCWB2_10100		hypothetical protein	CDS	CWB2plusFruc_vs_GCWB2_07242017.bam	gnl|CeBiTec|chromosome	Fwd	2196494	2197063	570	77.2161	43.3096	73.2581	5.85372	-0.834216	6.23287	-0.0759132	'b'	0.7	0.7	0.7	0.560888
1656	GCWB2_15530	dnaE2	2.7.7.7	DNA polymerase III subunit alpha	CDS	CWB2plusFruc_vs_GCWB2_07242017.bam	gnl|CeBiTec|chromosome	Rev	3401186	3397644	3543	243.449	13.7191	134.588	5.85279	-4.14936	7.49994	-0.855069	'b'	0.7	0.7	0.7	0.0563532
4013	GCWB2_03545	hbhA1		Heparin-binding hemagglutinin	CDS	CWB2plusFruc_vs_GCWB2_07242017.bam	gnl|CeBiTec|chromosome	Fwd	764506	765267	762	203.284	16.4219	81.8247	5.85245	-3.6298	7.01091	-1.31289	'b'	0.7	0.7	0.7	0.080783
1225	GCWB2_17725	GCWB2_17725	3.4.16.4	D-alanyl-D-alanine carboxypeptidase precursor	CDS	CWB2plusFruc_vs_GCWB2_07242017.bam	gnl|CeBiTec|chromosome	Rev	3859311	3858061	1251	110.681	30.1444	27.8993	5.85204	-1.87644	5.79621	-1.9881	'b'	0.7	0.7	0.7	0.272355
88	GCWB2_23450	GCWB2_23450		IS2 transposase TnpB	CDS	CWB2plusFruc_vs_GCWB2_07242017.bam	gnl|CeBiTec|chromosome	Fwd	5130854	5131687	834	53.8003	61.956	32.1268	5.85136	0.203629	5.37762	-0.743837	'b'	0.7	0.7	0.7	1.15159
2836	GCWB2_09540	glgE	2.4.99.16	Alpha-1,4-glucan:maltose-1-phosphate maltosyltransferase	CDS	CWB2plusFruc_vs_GCWB2_07242017.bam	gnl|CeBiTec|chromosome	Rev	2073966	2071966	2001	194.28	17.1017	93.9463	5.84903	-3.50593	7.07788	-1.04823	'b'	0.7	0.7	0.7	0.0880261
404	GCWB2_21870	thiO	1.4.3.19	Glycine oxidase	CDS	CWB2plusFruc_vs_GCWB2_07242017.bam	gnl|CeBiTec|chromosome	Rev	4780212	4779148	1065	89.5685	37.0876	198.282	5.84889	-1.27205	7.05816	1.14649	'b'	0.7	0.7	0.7	0.41407
3442	GCWB2_06455	citA	2.3.3.1	Citrate synthase 1	CDS	CWB2plusFruc_vs_GCWB2_07242017.bam	gnl|CeBiTec|chromosome	Rev	1398296	1397169	1128	157.29	21.055	88.2148	5.84669	-2.90119	6.88011	-0.834331	'b'	0.7	0.7	0.7	0.133861
748	GCWB2_20145	folB	4.1.2.25	putative dihydroneopterin aldolase	CDS	CWB2plusFruc_vs_GCWB2_07242017.bam	gnl|CeBiTec|chromosome	Rev	4421068	4420700	369	124.266	26.645	146.415	5.84654	-2.22149	7.0756	0.236629	'b'	0.7	0.7	0.7	0.214419
2758	GCWB2_09945	fadR4		Fatty acid metabolism regulator protein	CDS	CWB2plusFruc_vs_GCWB2_07242017.bam	gnl|CeBiTec|chromosome	Fwd	2167139	2167813	675	44.9075	73.6495	42.1606	5.84574	0.713718	5.44335	-0.09106	'b'	0.7	0.7	0.7	1.64003
1666	GCWB2_15480	GCWB2_15480		mce related protein	CDS	CWB2plusFruc_vs_GCWB2_07242017.bam	gnl|CeBiTec|chromosome	Rev	3387599	3386496	1104	258.942	12.7611	100.243	5.84508	-4.3428	7.33192	-1.36913	'b'	0.7	0.7	0.7	0.0492819
[truncated: 3,087 more rows]

## Sheet: Main Fig 2_carbon sources
OD595	carbon source	metal	treatment	strain	µM DFOB		Summary Statistics for OD595							Summary Statistics for µM DFOB
[truncated: 33 more rows]

[truncated: 11 more sheets: Main_Fig3_CAS_OD Time profile , Main_Fig 4 CAS, Main_Fig5_Sollid CAS, CWB2 Solid CAS, Main_Fig6_CAS liquid, DIB_Fig2_DFOB-CAS calibration, DIB_Fig4_Solid_CAS, DIB_Fig7_pH_Profile ,  DIB_Biosorption_ANOVA_analysis, DIB_Biosorption_data, TMOS desorption]
